# Supplementary material for: Global Analysis of Gene Expression Profiles Provides Novel Insights into the Development and Evolution of the Large Crustacean Eriocheir sinensis
Source: Genomics Proteomics Bioinformatics. 2020 Dec 18;18(4):443–54. doi: 10.1016/j.gpb.2019.01.006 (PMC8242267; doi:10.1016/j.gpb.2019.01.006)
Supplement: Supplementary Table S1 — Number of sequenced raw reads and clean reads for each developmental stage andtissue [file mmc3.xlsx]

## Sheet: Sheet1
Table S1 Number of sequenced raw reads and clean reads for each developmental stage and tissue
Stages/Tissues	No. of raw reads (paired-end)	No. of clean reads after triming (paired-end)
Egg	60918112	45007016
Zoea I	49330995	35442274
Megalopa-Seawater	51934568	37309230
Megalopa-Freshwater	79085543	49446963
Stage I larvae	61700739	43116536
Stage III larvae	61009064	45293205
Stage V larvae	62098995	46510344
Juvenile-Eyestalk	40196019	32582469
Juvenile-Muscle	51969020	42683466
Juvenile-Hepatopancreas	43363799	35380297
Adult-Eyestalk	47882445	38894456
Adult-Hepatopancreas	65283782	52553290
Adult-Muscle	64386738	52849907
Adult-Gill	62642969	49354018
Adult-Thoracic Ganglia	54484750	43349583
Adult-Stomach	65845428	52339301
Adult-Heart	87737150	71861091
Adult-Intestine	59617122	48261946
Adult-Testis	76168234	63964814
Adult-Ovary	59632565	48136672
Total	1205288037	934336878
