# Supplementary material for: Global Analysis of Gene Expression Profiles Provides Novel Insights into the Development and Evolution of the Large Crustacean Eriocheir sinensis
Source: Genomics Proteomics Bioinformatics. 2020 Dec 18;18(4):443–54. doi: 10.1016/j.gpb.2019.01.006 (PMC8242267; doi:10.1016/j.gpb.2019.01.006)
Supplement: Supplementary Table S3 — KEGG pathways with numbers of transcripts and enzymes from the transcriptomic analysis ofEriocheir sinensis [file mmc5.xlsx]

## Sheet: Sheet1
Table S3 KEGG pathways with numbers of transcripts and enzymes from the transcriptomic analysis of E. sinensis
Pathway	Seqs in pathway	Enzyme	Ezyme ID	No. seqs of enzyme	Seqs
alpha-Linolenic acid metabolism	19	dehydrogenase	ec:1.1.1.1	1	TR4121|c3_g3_i1
alpha-Linolenic acid metabolism	19	C-acyltransferase	ec:2.3.1.16	2	asmbl_36299, TR852|c0_g3_i1
alpha-Linolenic acid metabolism	19	oxidase	ec:1.3.3.6	11	asmbl_49802, asmbl_7136, asmbl_73049, TR54597|c0_g2_i1, TR100885|c1_g1_i1, TR100885|c1_g1_i2, TR100885|c1_g1_i4, TR114390|c0_g1_i2, TR114390|c0_g1_i1, TR114465|c2_g1_i1, TR114465|c2_g1_i2
alpha-Linolenic acid metabolism	19	A2	ec:3.1.1.4	5	asmbl_71169, asmbl_37289, asmbl_14271, asmbl_32304, TR86606|c1_g3_i2
Linoleic acid metabolism	5	A2	ec:3.1.1.4	5	asmbl_71169, asmbl_37289, asmbl_14271, asmbl_32304, TR86606|c1_g3_i2
Biosynthesis of unsaturated fatty acids	18	reductase	ec:1.1.1.100	5	asmbl_83596, asmbl_83706, TR67919|c0_g1_i1, TR120270|c0_g1_i2, TR120270|c0_g1_i3
Biosynthesis of unsaturated fatty acids	18	C-acyltransferase	ec:2.3.1.16	2	asmbl_36299, TR852|c0_g3_i1
Biosynthesis of unsaturated fatty acids	18	oxidase	ec:1.3.3.6	11	asmbl_49802, asmbl_7136, asmbl_73049, TR54597|c0_g2_i1, TR100885|c1_g1_i1, TR100885|c1_g1_i2, TR100885|c1_g1_i4, TR114390|c0_g1_i2, TR114390|c0_g1_i1, TR114465|c2_g1_i1, TR114465|c2_g1_i2
Arachidonic acid metabolism	25	hydrolase	ec:3.3.2.6	2	asmbl_12662, TR101109|c0_g2_i1
Arachidonic acid metabolism	25	peroxidase	ec:1.11.1.9	14	asmbl_6364, asmbl_18667, asmbl_18668, asmbl_23947, asmbl_78122, asmbl_22782, asmbl_22783, asmbl_6363, asmbl_78117, asmbl_81254, TR23116|c0_g3_i5, asmbl_8399, TR120245|c0_g2_i2, TR120245|c0_g2_i5
Arachidonic acid metabolism	25	synthase	ec:1.14.99.1	4	asmbl_74066, asmbl_74068, TR119106|c1_g1_i1, TR119106|c1_g1_i2
Arachidonic acid metabolism	25	A2	ec:3.1.1.4	5	asmbl_71169, asmbl_37289, asmbl_14271, asmbl_32304, TR86606|c1_g3_i2
Taurine and hypotaurine metabolism	5	decarboxylase	ec:4.1.1.15	1	TR15666|c0_g2_i1
Taurine and hypotaurine metabolism	5	glutamyl transpeptidase	ec:2.3.2.2	3	TR83741|c0_g3_i6, TR83741|c0_g3_i2, TR83741|c0_g3_i5
Taurine and hypotaurine metabolism	5	dioxygenase	ec:1.13.11.20	1	TR20346|c1_g3_i1
Sulfur metabolism	7	adenosine 5-phosphosulfate sulfohydrolase	ec:3.6.2.1	2	TR45826|c0_g1_i1, TR45826|c0_g2_i1
Sulfur metabolism	7	adenylyltransferase	ec:2.7.7.4	4	asmbl_12995, asmbl_87229, TR109927|c0_g3_i2, TR109927|c0_g2_i1
Sulfur metabolism	7	dioxygenase	ec:1.13.11.18	1	TR121954|c0_g3_i1
Sulfur metabolism	7	kinase	ec:2.7.1.25	3	asmbl_12995, TR109927|c0_g3_i2, TR109927|c0_g2_i1
Steroid degradation	3	dehydrogenase	ec:1.1.1.145	3	TR56145|c0_g1_i1, TR56145|c0_g1_i2, TR56145|c0_g1_i3
Drug metabolism - other enzymes	103	dehydrogenase (NADP+)	ec:1.3.1.2	1	asmbl_10731
Drug metabolism - other enzymes	103	phosphoribosyltransferase	ec:2.4.2.10	2	TR92467|c0_g2_i3, TR92467|c0_g2_i2
Drug metabolism - other enzymes	103	synthase (glutamine-hydrolysing)	ec:6.3.5.2	2	asmbl_34776, TR36091|c0_g3_i1
Drug metabolism - other enzymes	103	deaminase	ec:3.5.4.5	2	asmbl_22823, asmbl_22822
Drug metabolism - other enzymes	103	phosphoribosyltransferase	ec:2.4.2.8	4	asmbl_4579, asmbl_4574, asmbl_4575, asmbl_4581
Drug metabolism - other enzymes	103	phosphorylase	ec:2.4.2.3	2	TR94539|c3_g2_i3, TR94539|c3_g2_i4
Drug metabolism - other enzymes	103	diphosphatase	ec:3.6.1.19	7	asmbl_12680, asmbl_46150, TR38722|c0_g1_i1, TR11509|c2_g4_i1, TR60249|c0_g2_i1, TR60249|c0_g3_i1, TR60249|c0_g4_i1
Drug metabolism - other enzymes	103	1-naphthol glucuronyltransferase	ec:2.4.1.17	19	asmbl_76767, asmbl_32287, asmbl_35512, asmbl_39470, asmbl_81583, asmbl_81584, asmbl_81585, asmbl_81586, asmbl_81588, TR43760|c1_g7_i1, TR43760|c1_g8_i1, TR43760|c1_g8_i2, TR43760|c1_g11_i1, TR82741|c1_g1_i4, TR82741|c1_g1_i1, TR82741|c1_g1_i2, TR82741|c1_g1_i3, TR137793|c0_g5_i1, TR93624|c0_g2_i1
Drug metabolism - other enzymes	103	dehydrogenase	ec:1.1.1.205	3	asmbl_93773, asmbl_93775, asmbl_93770
Drug metabolism - other enzymes	103	ali-esterase	ec:3.1.1.1	49	asmbl_12612, asmbl_63996, asmbl_66609, asmbl_71169, asmbl_21182, asmbl_22917, asmbl_22918, asmbl_33799, asmbl_37289, asmbl_40843, asmbl_55280, asmbl_13403, asmbl_14271, asmbl_32304, asmbl_56661, asmbl_56662, asmbl_58333, asmbl_63993, asmbl_63995, asmbl_64549, asmbl_67656, TR19881|c0_g1_i1, TR24829|c0_g1_i4, TR24887|c2_g1_i1, TR24887|c2_g1_i4, TR27727|c0_g3_i1, TR918|c0_g1_i1, TR8046|c1_g1_i1, TR2…
Drug metabolism - other enzymes	103	kinase	ec:2.7.1.48	7	asmbl_51807, asmbl_96080, asmbl_96081, TR96340|c2_g2_i2, TR96340|c2_g2_i5, TR96340|c2_g2_i6, TR96340|c2_g2_i7
Drug metabolism - other enzymes	103	kinase	ec:2.7.1.21	5	TR34850|c0_g1_i1, TR40754|c0_g1_i2, TR40754|c0_g1_i3, TR40754|c0_g1_i5, TR80259|c0_g1_i1
Drug metabolism - cytochrome P450	27	dehydrogenase	ec:1.1.1.1	1	TR4121|c3_g3_i1
Drug metabolism - cytochrome P450	27	monooxygenase	ec:1.14.13.8	4	asmbl_22200, asmbl_22201, asmbl_22204, TR50886|c0_g1_i2
Drug metabolism - cytochrome P450	27	1-naphthol glucuronyltransferase	ec:2.4.1.17	19	asmbl_76767, asmbl_32287, asmbl_35512, asmbl_39470, asmbl_81583, asmbl_81584, asmbl_81585, asmbl_81586, asmbl_81588, TR43760|c1_g7_i1, TR43760|c1_g8_i1, TR43760|c1_g8_i2, TR43760|c1_g11_i1, TR82741|c1_g1_i4, TR82741|c1_g1_i1, TR82741|c1_g1_i2, TR82741|c1_g1_i3, TR137793|c0_g5_i1, TR93624|c0_g2_i1
Drug metabolism - cytochrome P450	27	transferase	ec:2.5.1.18	3	TR50107|c1_g3_i3, TR82324|c2_g1_i1, TR82324|c2_g1_i3
Carbapenem biosynthesis	2	5-kinase	ec:2.7.2.11	2	TR53034|c2_g1_i1, TR53034|c2_g1_i2
Carbapenem biosynthesis	2	dehydrogenase	ec:1.2.1.41	2	TR53034|c2_g1_i1, TR53034|c2_g1_i2
Metabolism of xenobiotics by cytochrome P450	23	dehydrogenase	ec:1.1.1.1	1	TR4121|c3_g3_i1
Metabolism of xenobiotics by cytochrome P450	23	1-naphthol glucuronyltransferase	ec:2.4.1.17	19	asmbl_76767, asmbl_32287, asmbl_35512, asmbl_39470, asmbl_81583, asmbl_81584, asmbl_81585, asmbl_81586, asmbl_81588, TR43760|c1_g7_i1, TR43760|c1_g8_i1, TR43760|c1_g8_i2, TR43760|c1_g11_i1, TR82741|c1_g1_i4, TR82741|c1_g1_i1, TR82741|c1_g1_i2, TR82741|c1_g1_i3, TR137793|c0_g5_i1, TR93624|c0_g2_i1
Metabolism of xenobiotics by cytochrome P450	23	transferase	ec:2.5.1.18	3	TR50107|c1_g3_i3, TR82324|c2_g1_i1, TR82324|c2_g1_i3
Arginine and proline metabolism	45	decarboxylase	ec:4.1.1.50	6	asmbl_8284, asmbl_8283, asmbl_8287, asmbl_8282, asmbl_8285, asmbl_8286
Arginine and proline metabolism	45	arginine amidinase	ec:3.5.3.1	1	asmbl_71232
Arginine and proline metabolism	45	decarboxylase	ec:4.1.1.17	1	TR48574|c0_g1_i1
Arginine and proline metabolism	45	oxidase	ec:1.4.3.3	6	asmbl_84325, asmbl_86789, TR52678|c2_g4_i1, TR52678|c2_g4_i4, TR18897|c1_g4_i2, TR18897|c1_g4_i6
Arginine and proline metabolism	45	acylamidase	ec:3.5.1.4	1	TR128470|c3_g2_i3
Arginine and proline metabolism	45	5-kinase	ec:2.7.2.11	2	TR53034|c2_g1_i1, TR53034|c2_g1_i2
Arginine and proline metabolism	45	dehydrogenase (NAD+)	ec:1.2.1.3	1	TR122003|c0_g1_i5
Arginine and proline metabolism	45	dioxygenase	ec:1.14.11.2	4	asmbl_44334, asmbl_80558, TR36118|c0_g3_i4, TR100904|c3_g1_i1
Arginine and proline metabolism	45	reductase	ec:1.5.1.2	5	asmbl_12713, asmbl_47820, TR13589|c0_g1_i1, TR119054|c2_g2_i1, TR119054|c2_g2_i2
Arginine and proline metabolism	45	synthase (NADPH)	ec:1.14.13.39	1	asmbl_17938
Arginine and proline metabolism	45	synthase	ec:2.5.1.16	2	asmbl_54487, TR100490|c2_g2_i4
Arginine and proline metabolism	45	dehydrogenase	ec:1.2.1.41	2	TR53034|c2_g1_i1, TR53034|c2_g1_i2
Arginine and proline metabolism	45	agmatine ureohydrolase	ec:3.5.3.11	1	asmbl_78990
Arginine and proline metabolism	45	transaminase	ec:2.6.1.1	4	asmbl_18923, TR44716|c5_g1_i1, TR44716|c5_g1_i4, TR132969|c2_g1_i1
Arginine and proline metabolism	45	aminotransferase	ec:2.6.1.13	2	TR94479|c1_g5_i1, TR94479|c1_g1_i1
Arginine and proline metabolism	45	kinase	ec:2.7.3.3	8	asmbl_66632, asmbl_66634, asmbl_66635, asmbl_66636, asmbl_66637, asmbl_66638, asmbl_66639, asmbl_66641
Purine metabolism	1319	synthase	ec:6.3.4.4	1	asmbl_79915
Purine metabolism	1319	phosphodiesterase	ec:3.1.4.35	3	TR115643|c0_g4_i1, TR115643|c0_g4_i2, TR115643|c0_g4_i3
Purine metabolism	1319	diphosphokinase	ec:2.7.6.1	6	asmbl_77854, asmbl_77856, asmbl_77857, asmbl_50945, asmbl_50950, asmbl_50951
Purine metabolism	1319	phosphodiesterase	ec:3.1.4.17	21	asmbl_35739, asmbl_39607, asmbl_49307, asmbl_52429, asmbl_72527, TR6302|c0_g1_i3, TR37418|c0_g1_i1, TR9052|c0_g1_i1, TR9052|c0_g1_i2, TR46673|c1_g1_i2, TR4105|c0_g2_i1, TR85414|c3_g1_i1, TR85414|c3_g1_i2, TR115643|c0_g4_i1, TR115643|c0_g4_i2, TR115643|c0_g4_i3, TR68213|c0_g1_i1, TR91632|c0_g2_i1, TR91632|c0_g2_i2, TR115238|c0_g2_i4, TR133800|c2_g1_i1
Purine metabolism	1319	2'-phosphodiesterase	ec:3.1.4.16	1	TR84595|c0_g2_i1
Purine metabolism	1319	ec:3.5.3.4 allantoicase	ec:3.5.3.4	1	TR29672|c0_g1_i1
Purine metabolism	1319	synthase	ec:6.3.2.6	2	TR43744|c0_g1_i2, TR43744|c0_g1_i3
Purine metabolism	1319	kinase	ec:2.7.4.8	2	asmbl_86120, asmbl_86123
Purine metabolism	1319	kinase	ec:2.7.4.6	19	asmbl_2684, asmbl_1156, asmbl_1161, asmbl_2683, asmbl_29938, asmbl_29939, TR9817|c0_g1_i1, TR24087|c0_g1_i1, TR41395|c0_g1_i1, asmbl_91703, asmbl_91705, asmbl_91707, TR48431|c0_g1_i1, TR141146|c0_g1_i1, TR61038|c0_g1_i1, TR63651|c0_g1_i1, TR71697|c0_g1_i1, TR73394|c0_g1_i1, TR73239|c0_g1_i1
Purine metabolism	1319	kinase	ec:2.7.4.3	9	asmbl_52592, asmbl_52594, asmbl_52595, asmbl_52596, asmbl_52597, asmbl_53562, asmbl_6312, TR44020|c0_g2_i1, TR44020|c0_g1_i1
Purine metabolism	1319	phosphoribosyldiphosphate 5-amidotransferase	ec:2.4.2.14	5	asmbl_69888, TR124355|c0_g5_i1, TR124355|c0_g5_i7, TR76884|c3_g1_i3, TR76884|c3_g1_i5
Purine metabolism	1319	synthase	ec:6.3.5.3	1	asmbl_67132
Purine metabolism	1319	synthase (glutamine-hydrolysing)	ec:6.3.5.2	2	asmbl_34776, TR36091|c0_g3_i1
Purine metabolism	1319	cyclase	ec:4.6.1.2	14	asmbl_48267, asmbl_73136, asmbl_19142, asmbl_52333, TR4912|c0_g1_i1, TR4912|c0_g1_i2, TR25287|c0_g1_i1, TR109080|c0_g1_i1, TR93331|c2_g1_i6, TR93331|c2_g1_i1, TR93331|c2_g1_i2, TR93331|c2_g1_i3, TR93331|c2_g1_i4, TR93331|c2_g1_i5
Purine metabolism	1319	cyclase	ec:4.6.1.1	7	asmbl_65883, TR25287|c0_g1_i1, asmbl_8929, asmbl_8919, asmbl_8920, TR66878|c0_g1_i1, TR76879|c0_g1_i1
Purine metabolism	1319	formyltransferase	ec:2.1.2.3	2	TR94461|c2_g2_i1, TR94461|c2_g2_i2
Purine metabolism	1319	formyltransferase	ec:2.1.2.2	2	TR136448|c0_g3_i2, TR136448|c0_g3_i3
Purine metabolism	1319	dehydrogenase	ec:1.17.1.4	1	TR119127|c0_g1_i1
Purine metabolism	1319	cyclohydrolase	ec:3.5.4.10	2	TR94461|c2_g2_i1, TR94461|c2_g2_i2
Purine metabolism	1319	DNA polymerase	ec:2.7.7.7	16	asmbl_1671, asmbl_20195, asmbl_20196, asmbl_51798, asmbl_77413, asmbl_20143, TR52765|c0_g3_i1, TR19370|c1_g1_i1, asmbl_82260, asmbl_84830, TR13885|c1_g1_i1, TR32398|c0_g2_i1, TR82611|c0_g1_i1, TR93355|c0_g2_i1, TR93344|c0_g1_i6, TR133035|c0_g1_i1
Purine metabolism	1319	RNA polymerase	ec:2.7.7.6	61	asmbl_1087, asmbl_1088, asmbl_20644, asmbl_21284, asmbl_27752, asmbl_38263, asmbl_7143, asmbl_74846, asmbl_74866, asmbl_1092, asmbl_31618, asmbl_7055, asmbl_7811, asmbl_28393, asmbl_28394, asmbl_28395, asmbl_30157, asmbl_42816, asmbl_6375, asmbl_7139, asmbl_75132, asmbl_9624, TR18141|c0_g1_i1, TR22663|c0_g1_i1, TR37635|c0_g2_i1, TR41681|c0_g1_i1, TR44249|c0_g1_i11, TR44249|c0_g1_i12, TR44249|c0_g…
Purine metabolism	1319	adenylyltransferase	ec:2.7.7.4	4	asmbl_12995, asmbl_87229, TR109927|c0_g3_i2, TR109927|c0_g2_i1
Purine metabolism	1319	deaminase	ec:3.5.4.4	3	asmbl_22324, asmbl_29649, TR53223|c0_g1_i1
Purine metabolism	1319	deaminase	ec:3.5.4.3	4	asmbl_38330, asmbl_38331, TR11428|c0_g1_i1, TR11428|c0_g2_i5
Purine metabolism	1319	reductase	ec:1.7.1.7	2	asmbl_21325, asmbl_21326
Purine metabolism	1319	phosphoribosyltransferase	ec:2.4.2.8	4	asmbl_4579, asmbl_4574, asmbl_4575, asmbl_4581
Purine metabolism	1319	phosphoribosyltransferase	ec:2.4.2.7	2	asmbl_65827, asmbl_65825
Purine metabolism	1319	phosphorylase	ec:2.4.2.1	1	asmbl_1373
Purine metabolism	1319	reductase	ec:1.17.4.1	12	asmbl_49390, asmbl_46160, asmbl_49385, TR23036|c0_g1_i2, TR25928|c2_g1_i1, TR25928|c2_g1_i3, TR25928|c2_g1_i4, TR42228|c0_g2_i1, TR82327|c0_g1_i1, TR109410|c0_g3_i1, TR109410|c0_g5_i1, TR109410|c0_g6_i1
Purine metabolism	1319	cyclo-ligase	ec:6.3.3.1	2	TR136448|c0_g3_i2, TR136448|c0_g3_i3
Purine metabolism	1319	uridine 5'-nucleotidase	ec:3.1.3.5	10	asmbl_13766, asmbl_68271, asmbl_68272, asmbl_68279, TR13835|c0_g1_i1, TR13835|c0_g1_i2, TR43599|c0_g2_i4, TR133959|c2_g2_i2, TR133959|c2_g2_i4, TR133959|c2_g2_i7
Purine metabolism	1319	diphosphatase	ec:3.6.1.9	2	asmbl_74486, TR38533|c0_g2_i1
Purine metabolism	1319	adenylpyrophosphatase	ec:3.6.1.3	448	asmbl_11054, asmbl_11055, asmbl_11058, asmbl_11059, asmbl_13272, asmbl_13273, asmbl_1495, asmbl_1500, asmbl_1501, asmbl_1524, asmbl_15436, asmbl_15962, asmbl_2398, asmbl_30291, asmbl_30816, asmbl_39360, asmbl_39362, asmbl_42384, asmbl_4499, asmbl_49479, asmbl_50488, asmbl_54361, asmbl_56379, asmbl_56380, asmbl_56381, asmbl_56383, asmbl_56385, asmbl_59046, asmbl_59759, asmbl_59760, asmbl_60543, as…
Purine metabolism	1319	lyase	ec:4.3.2.2	1	asmbl_48960
Purine metabolism	1319	diphosphatase	ec:3.6.1.21	2	asmbl_76481, TR17994|c0_g1_i4
Purine metabolism	1319	ligase	ec:6.3.4.13	3	TR136448|c0_g3_i2, TR136448|c0_g3_i3, TR136448|c0_g3_i7
Purine metabolism	1319	diphosphatase	ec:3.6.1.19	7	asmbl_12680, asmbl_46150, TR38722|c0_g1_i1, TR11509|c2_g4_i1, TR60249|c0_g2_i1, TR60249|c0_g3_i1, TR60249|c0_g4_i1
Purine metabolism	1319	phosphatase	ec:3.6.1.15	1068	asmbl_1036, asmbl_10691, asmbl_11054, asmbl_11055, asmbl_11058, asmbl_11059, asmbl_13199, asmbl_13272, asmbl_13273, asmbl_14375, asmbl_14714, asmbl_149, asmbl_1495, asmbl_150, asmbl_1500, asmbl_1501, asmbl_1524, asmbl_15436, asmbl_15962, asmbl_17186, asmbl_17645, asmbl_18419, asmbl_18964, asmbl_18965, asmbl_18966, asmbl_18967, asmbl_18969, asmbl_18986, asmbl_18987, asmbl_18988, asmbl_18989, asmbl…
Purine metabolism	1319	diphosphatase	ec:3.6.1.13	2	asmbl_76481, TR17994|c0_g1_i4
Purine metabolism	1319	dehydrogenase	ec:1.1.1.205	3	asmbl_93773, asmbl_93775, asmbl_93770
Purine metabolism	1319	(alpha-D-glucose-1,6-bisphosphate-dependent)	ec:5.4.2.2	2	TR84642|c0_g2_i1, TR84642|c0_g5_i1
Purine metabolism	1319	kinase	ec:2.7.1.40	13	asmbl_81613, TR89131|c0_g2_i1, TR89131|c0_g2_i3, TR89131|c0_g2_i4, TR89131|c0_g2_i5, TR130555|c0_g1_i3, TR89131|c0_g2_i6, TR89131|c0_g3_i1, TR89131|c0_g2_i7, TR89131|c0_g5_i1, TR89131|c0_g5_i2, TR130555|c0_g1_i1, TR130555|c0_g2_i1
Purine metabolism	1319	kinase	ec:2.7.1.25	3	asmbl_12995, TR109927|c0_g3_i2, TR109927|c0_g2_i1
Purine metabolism	1319	kinase	ec:2.7.1.20	8	asmbl_50508, asmbl_50509, asmbl_50510, asmbl_50511, asmbl_85765, TR64770|c1_g1_i1, TR85647|c0_g2_i11, TR85647|c0_g2_i15
Aminobenzoate degradation	272	acylamidase	ec:3.5.1.4	1	TR128470|c3_g2_i3
Aminobenzoate degradation	272	nitrophenyl phosphatase	ec:3.1.3.41	269	asmbl_10038, asmbl_13766, asmbl_13994, asmbl_13995, asmbl_16643, asmbl_18277, asmbl_20, asmbl_20243, asmbl_20245, asmbl_20247, asmbl_23272, asmbl_23275, asmbl_28402, asmbl_32395, asmbl_32408, asmbl_34170, asmbl_35616, asmbl_35617, asmbl_35618, asmbl_3983, asmbl_3986, asmbl_3987, asmbl_46348, asmbl_48796, asmbl_73871, asmbl_73872, asmbl_74104, asmbl_74105, asmbl_74302, asmbl_74303, asmbl_10695, as…
Aminobenzoate degradation	272	phosphatase	ec:3.1.3.2	17	asmbl_35616, asmbl_35617, asmbl_35618, asmbl_46348, asmbl_46320, asmbl_46321, asmbl_46316, asmbl_46317, asmbl_46319, asmbl_64701, TR530|c0_g3_i1, TR19578|c0_g1_i1, asmbl_96596, TR54576|c0_g1_i1, asmbl_81609, TR59701|c0_g1_i1, TR124420|c3_g1_i1
Aminobenzoate degradation	272	acetylphosphatase	ec:3.6.1.7	1	asmbl_79897
Aminobenzoate degradation	272	acetonitrilase	ec:3.5.5.1	1	asmbl_31671
Carbon fixation pathways in prokaryotes	100	ligase	ec:6.3.4.3	3	TR124388|c0_g3_i1, TR124388|c0_g1_i4, TR124388|c0_g1_i5
Carbon fixation pathways in prokaryotes	100	mutase	ec:5.4.99.2	3	TR68129|c1_g3_i1, TR68129|c1_g3_i3, TR68129|c1_g3_i4
Carbon fixation pathways in prokaryotes	100	reductase [NAD(P)H]	ec:1.5.1.20	4	asmbl_18224, TR110466|c2_g2_i1, TR110466|c2_g6_i1, TR110466|c2_g6_i2
Carbon fixation pathways in prokaryotes	100	carboxylase	ec:6.4.1.3	3	asmbl_31279, asmbl_31284, TR43129|c0_g1_i1
Carbon fixation pathways in prokaryotes	100	carboxylase	ec:6.4.1.2	12	asmbl_31279, asmbl_31284, TR109879|c0_g1_i1, TR109879|c0_g2_i1, TR109879|c0_g2_i2, TR109879|c0_g3_i1, TR109879|c0_g3_i2, TR129207|c1_g2_i1, TR129207|c1_g2_i2, TR129207|c1_g2_i4, TR129207|c1_g2_i5, TR129207|c1_g2_i6
Carbon fixation pathways in prokaryotes	100	carboxylase	ec:6.4.1.1	2	asmbl_47988, asmbl_47992
Carbon fixation pathways in prokaryotes	100	citrate synthase	ec:2.3.3.8	6	asmbl_94008, TR57941|c0_g1_i1, TR57941|c0_g2_i1, asmbl_94006, asmbl_94007, TR57941|c0_g3_i1
Carbon fixation pathways in prokaryotes	100	ligase (ADP-forming)	ec:6.2.1.5	5	TR57941|c0_g1_i1, TR57941|c0_g2_i1, asmbl_94006, asmbl_94007, TR57941|c0_g3_i1
Carbon fixation pathways in prokaryotes	100	ligase	ec:6.2.1.1	7	asmbl_2438, asmbl_2439, asmbl_2440, TR24710|c0_g1_i5, TR24710|c0_g1_i7, TR30614|c0_g1_i1, TR122513|c1_g1_i1
Carbon fixation pathways in prokaryotes	100	dehydrogenase	ec:1.3.5.1	2	TR76901|c0_g1_i1, TR76901|c0_g1_i2
Carbon fixation pathways in prokaryotes	100	dehydrogenase (NADP+)	ec:1.1.1.42	17	asmbl_40368, TR4121|c2_g1_i3, TR4121|c3_g1_i1, TR4121|c3_g2_i1, TR21005|c0_g1_i1, asmbl_84044, TR4121|c3_g2_i2, TR4121|c3_g2_i3, TR4121|c3_g3_i1, TR5819|c0_g2_i1, TR50562|c1_g2_i2, TR50562|c1_g1_i1, TR81325|c0_g1_i1, TR119152|c1_g1_i1, TR134221|c1_g1_i1, TR134221|c1_g1_i2, TR134221|c1_g1_i5
Carbon fixation pathways in prokaryotes	100	dehydrogenase	ec:1.1.1.37	6	asmbl_57382, asmbl_57387, TR23585|c3_g2_i2, TR28067|c0_g1_i1, TR20587|c0_g1_i1, TR133781|c1_g4_i6
Carbon fixation pathways in prokaryotes	100	C-acetyltransferase	ec:2.3.1.9	2	asmbl_36299, TR852|c0_g3_i1
Carbon fixation pathways in prokaryotes	100	dehydrogenase	ec:1.1.1.35	9	asmbl_19849, asmbl_19850, asmbl_19852, asmbl_35436, asmbl_19841, asmbl_78530, TR11334|c1_g1_i2, TR29050|c0_g1_i1, TR133022|c2_g5_i1
Carbon fixation pathways in prokaryotes	100	dehydrogenase (NADP+)	ec:1.5.1.5	7	asmbl_65961, asmbl_65962, asmbl_65964, TR124388|c0_g3_i1, TR124388|c0_g4_i1, TR124388|c0_g1_i4, TR124388|c0_g1_i5
Carbon fixation pathways in prokaryotes	100	hydratase	ec:4.2.1.3	15	asmbl_74205, asmbl_74211, TR10231|c1_g1_i3, TR40340|c0_g1_i1, TR3633|c0_g1_i1, TR115066|c1_g2_i1, TR115066|c1_g3_i1, TR115066|c1_g4_i1, TR115066|c1_g5_i1, TR115066|c1_g5_i2, TR88459|c1_g2_i1, TR115066|c0_g1_i3, TR115066|c0_g2_i1, TR115066|c0_g3_i1, TR115066|c1_g1_i1
Carbon fixation pathways in prokaryotes	100	hydratase	ec:4.2.1.2	7	asmbl_71230, asmbl_71232, asmbl_71234, TR52731|c0_g1_i1, TR52731|c0_g1_i2, TR86572|c1_g3_i2, TR86572|c1_g3_i5
Lipoic acid metabolism	2	synthase	ec:2.8.1.8	2	asmbl_60507, asmbl_60508
Naphthalene degradation	1	dehydrogenase	ec:1.1.1.1	1	TR4121|c3_g3_i1
Chloroalkane and chloroalkene degradation	2	dehydrogenase	ec:1.1.1.1	1	TR4121|c3_g3_i1
Chloroalkane and chloroalkene degradation	2	dehydrogenase (NAD+)	ec:1.2.1.3	1	TR122003|c0_g1_i5
Toluene degradation	9	dehydrogenase	ec:1.1.1.35	9	asmbl_19849, asmbl_19850, asmbl_19852, asmbl_35436, asmbl_19841, asmbl_78530, TR11334|c1_g1_i2, TR29050|c0_g1_i1, TR133022|c2_g5_i1
Valine, leucine and isoleucine biosynthesis	6	ammonia-lyase	ec:4.3.1.19	1	asmbl_23425
Valine, leucine and isoleucine biosynthesis	6	transaminase	ec:2.6.1.42	5	TR38801|c0_g1_i1, TR18615|c0_g1_i2, TR18615|c0_g1_i1, TR68210|c0_g1_i1, TR68210|c0_g1_i2
Ubiquinone and other terpenoid-quinone biosynthesis	11	dioxygenase	ec:1.13.11.27	5	asmbl_75463, TR24914|c0_g2_i1, TR24914|c0_g4_i1, TR24914|c0_g5_i1, TR62004|c0_g1_i1
Ubiquinone and other terpenoid-quinone biosynthesis	11	transaminase	ec:2.6.1.5	6	asmbl_18923, asmbl_29641, TR44716|c5_g1_i1, TR44716|c5_g1_i4, TR132969|c2_g1_i1, TR132969|c2_g2_i1
Biotin metabolism	7	dehydratase	ec:4.2.1.59	3	asmbl_83706, TR120270|c0_g1_i2, TR120270|c0_g1_i3
Biotin metabolism	7	reductase	ec:1.1.1.100	5	asmbl_83596, asmbl_83706, TR67919|c0_g1_i1, TR120270|c0_g1_i2, TR120270|c0_g1_i3
Biotin metabolism	7	synthase I	ec:2.3.1.41	3	asmbl_83706, TR120270|c0_g1_i2, TR120270|c0_g1_i3
Biotin metabolism	7	ligase	ec:6.3.4.15	2	TR129175|c3_g8_i1, TR129175|c3_g8_i2
Biotin metabolism	7	reductase (NADPH, Si-specific)	ec:1.3.1.10	3	asmbl_83706, TR120270|c0_g1_i2, TR120270|c0_g1_i3
Pyruvate metabolism	99	carboxykinase (ATP)	ec:4.1.1.49	2	TR11602|c0_g1_i1, TR138997|c0_g1_i1
Pyruvate metabolism	99	carboxykinase (GTP)	ec:4.1.1.32	5	asmbl_64182, asmbl_64194, asmbl_64183, asmbl_64187, asmbl_64188
Pyruvate metabolism	99	carboxylase	ec:6.4.1.2	12	asmbl_31279, asmbl_31284, TR109879|c0_g1_i1, TR109879|c0_g2_i1, TR109879|c0_g2_i2, TR109879|c0_g3_i1, TR109879|c0_g3_i2, TR129207|c1_g2_i1, TR129207|c1_g2_i2, TR129207|c1_g2_i4, TR129207|c1_g2_i5, TR129207|c1_g2_i6
Pyruvate metabolism	99	carboxylase	ec:6.4.1.1	2	asmbl_47988, asmbl_47992
Pyruvate metabolism	99	hydrolase	ec:3.1.2.6	3	asmbl_68543, asmbl_68546, TR121954|c0_g8_i1
Pyruvate metabolism	99	hydrolase	ec:3.1.2.1	1	TR54608|c1_g1_i1
Pyruvate metabolism	99	synthase	ec:2.3.3.9	3	asmbl_43424, asmbl_43425, asmbl_43426
Pyruvate metabolism	99	ligase	ec:6.2.1.1	7	asmbl_2438, asmbl_2439, asmbl_2440, TR24710|c0_g1_i5, TR24710|c0_g1_i7, TR30614|c0_g1_i1, TR122513|c1_g1_i1
Pyruvate metabolism	99	acetyltransferase	ec:2.3.1.12	4	asmbl_4904, TR123148|c1_g1_i5, TR123148|c1_g1_i1, TR123148|c1_g1_i2
Pyruvate metabolism	99	lyase	ec:4.4.1.5	3	asmbl_55710, TR8328|c0_g1_i1, TR24914|c0_g5_i1
Pyruvate metabolism	99	acetylphosphatase	ec:3.6.1.7	1	asmbl_79897
Pyruvate metabolism	99	dehydrogenase (NAD+)	ec:1.2.1.3	1	TR122003|c0_g1_i5
Pyruvate metabolism	99	dehydrogenase (decarboxylating)	ec:1.1.1.39	6	TR133936|c0_g1_i3, TR133936|c0_g1_i4, TR133936|c0_g1_i5, TR101879|c0_g1_i1, TR133936|c0_g1_i1, TR133936|c0_g1_i2
Pyruvate metabolism	99	dehydrogenase (oxaloacetate-decarboxylating)	ec:1.1.1.38	6	TR133936|c0_g1_i3, TR133936|c0_g1_i4, TR133936|c0_g1_i5, TR101879|c0_g1_i1, TR133936|c0_g1_i1, TR133936|c0_g1_i2
Pyruvate metabolism	99	dehydrogenase	ec:1.1.1.37	6	asmbl_57382, asmbl_57387, TR23585|c3_g2_i2, TR28067|c0_g1_i1, TR20587|c0_g1_i1, TR133781|c1_g4_i6
Pyruvate metabolism	99	C-acetyltransferase	ec:2.3.1.9	2	asmbl_36299, TR852|c0_g3_i1
Pyruvate metabolism	99	dehydrogenase	ec:1.1.1.27	5	asmbl_63445, asmbl_63446, asmbl_63448, asmbl_63451, asmbl_63455
Pyruvate metabolism	99	dehydrogenase (acetyl-transferring)	ec:1.2.4.1	15	asmbl_43352, asmbl_41902, TR56215|c0_g1_i1, TR58412|c0_g1_i1, TR110489|c1_g3_i1, TR114486|c2_g1_i4, TR114486|c2_g3_i1, TR128522|c0_g2_i7, TR110489|c1_g3_i3, TR128522|c0_g2_i1, TR128522|c0_g2_i2, TR76870|c0_g1_i1, TR114486|c2_g1_i2, TR114486|c2_g2_i1, TR114486|c2_g1_i3
Pyruvate metabolism	99	dehydrogenase	ec:1.8.1.4	1	asmbl_44860
Pyruvate metabolism	99	kinase	ec:2.7.1.40	13	asmbl_81613, TR89131|c0_g2_i1, TR89131|c0_g2_i3, TR89131|c0_g2_i4, TR89131|c0_g2_i5, TR130555|c0_g1_i3, TR89131|c0_g2_i6, TR89131|c0_g3_i1, TR89131|c0_g2_i7, TR89131|c0_g5_i1, TR89131|c0_g5_i2, TR130555|c0_g1_i1, TR130555|c0_g2_i1
Pyruvate metabolism	99	hydratase	ec:4.2.1.2	7	asmbl_71230, asmbl_71232, asmbl_71234, TR52731|c0_g1_i1, TR52731|c0_g1_i2, TR86572|c1_g3_i2, TR86572|c1_g3_i5
Butirosin and neomycin biosynthesis	6	glucokinase (phosphorylating)	ec:2.7.1.2	1	TR77394|c0_g1_i1
Butirosin and neomycin biosynthesis	6	hexokinase type IV glucokinase	ec:2.7.1.1	6	asmbl_27189, asmbl_27202, asmbl_27192, TR138999|c0_g1_i1, TR138999|c0_g1_i2, TR77394|c0_g1_i1
Biosynthesis of antibiotics	350	2,3-dihydro-2,3-dihydroxybenzoate synthase	ec:3.3.2.1	1	asmbl_12662
Biosynthesis of antibiotics	350	phosphohexokinase	ec:2.7.1.11	10	asmbl_77740, asmbl_77742, asmbl_77745, asmbl_77747, asmbl_77753, TR27759|c0_g1_i1, TR76214|c0_g1_i1, TR76214|c0_g1_i2, TR76214|c0_g2_i1, TR115646|c1_g2_i1
Biosynthesis of antibiotics	350	synthase	ec:6.3.4.5	1	asmbl_71572
Biosynthesis of antibiotics	350	carboxykinase (ATP)	ec:4.1.1.49	2	TR11602|c0_g1_i1, TR138997|c0_g1_i1
Biosynthesis of antibiotics	350	synthase (NADH)	ec:1.4.1.14	3	asmbl_10731, TR111972|c0_g2_i1, TR111972|c0_g2_i5
Biosynthesis of antibiotics	350	diphosphokinase	ec:2.7.6.1	6	asmbl_77854, asmbl_77856, asmbl_77857, asmbl_50945, asmbl_50950, asmbl_50951
Biosynthesis of antibiotics	350	arginine amidinase	ec:3.5.3.1	1	asmbl_71232
Biosynthesis of antibiotics	350	carboxykinase (GTP)	ec:4.1.1.32	5	asmbl_64182, asmbl_64194, asmbl_64183, asmbl_64187, asmbl_64188
Biosynthesis of antibiotics	350	decarboxylase	ec:4.1.1.20	1	asmbl_9570
Biosynthesis of antibiotics	350	decarboxylase	ec:4.1.1.17	1	TR48574|c0_g1_i1
Biosynthesis of antibiotics	350	oxidase	ec:1.4.3.3	6	asmbl_84325, asmbl_86789, TR52678|c2_g4_i1, TR52678|c2_g4_i4, TR18897|c1_g4_i2, TR18897|c1_g4_i6
Biosynthesis of antibiotics	350	isomerase	ec:5.3.1.9	2	asmbl_89085, TR69467|c0_g1_i1
Biosynthesis of antibiotics	350	isomerase	ec:5.3.1.6	2	asmbl_2917, asmbl_2919
Biosynthesis of antibiotics	350	isomerase	ec:5.3.1.1	5	asmbl_54216, asmbl_8264, asmbl_8263, TR10424|c0_g1_i1, TR91733|c0_g2_i1
Biosynthesis of antibiotics	350	beta-synthase	ec:4.2.1.22	4	asmbl_73092, asmbl_73093, asmbl_73075, asmbl_73077
Biosynthesis of antibiotics	350	glucokinase (phosphorylating)	ec:2.7.1.2	1	TR77394|c0_g1_i1
Biosynthesis of antibiotics	350	hexokinase type IV glucokinase	ec:2.7.1.1	6	asmbl_27189, asmbl_27202, asmbl_27192, TR138999|c0_g1_i1, TR138999|c0_g1_i2, TR77394|c0_g1_i1
Biosynthesis of antibiotics	350	hydratase	ec:4.2.1.11	6	asmbl_25535, asmbl_25527, asmbl_25529, asmbl_25530, asmbl_25531, TR62972|c0_g1_i1
Biosynthesis of antibiotics	350	3-epimerase	ec:5.1.3.1	4	TR100510|c0_g2_i1, TR100510|c0_g1_i1, TR100510|c0_g1_i2, TR100510|c0_g1_i3
Biosynthesis of antibiotics	350	carboxylase	ec:6.4.1.3	3	asmbl_31279, asmbl_31284, TR43129|c0_g1_i1
Biosynthesis of antibiotics	350	carboxylase	ec:6.4.1.2	12	asmbl_31279, asmbl_31284, TR109879|c0_g1_i1, TR109879|c0_g2_i1, TR109879|c0_g2_i2, TR109879|c0_g3_i1, TR109879|c0_g3_i2, TR129207|c1_g2_i1, TR129207|c1_g2_i2, TR129207|c1_g2_i4, TR129207|c1_g2_i5, TR129207|c1_g2_i6
Biosynthesis of antibiotics	350	synthase	ec:6.3.2.6	2	TR43744|c0_g1_i2, TR43744|c0_g1_i3
Biosynthesis of antibiotics	350	equilase	ec:1.11.1.6	3	asmbl_43870, asmbl_43858, TR75564|c0_g1_i1
Biosynthesis of antibiotics	350	ammonia-lyase	ec:4.3.1.19	1	asmbl_23425
Biosynthesis of antibiotics	350	kinase	ec:2.7.4.6	19	asmbl_2684, asmbl_1156, asmbl_1161, asmbl_2683, asmbl_29938, asmbl_29939, TR9817|c0_g1_i1, TR24087|c0_g1_i1, TR41395|c0_g1_i1, asmbl_91703, asmbl_91705, asmbl_91707, TR48431|c0_g1_i1, TR141146|c0_g1_i1, TR61038|c0_g1_i1, TR63651|c0_g1_i1, TR71697|c0_g1_i1, TR73394|c0_g1_i1, TR73239|c0_g1_i1
Biosynthesis of antibiotics	350	kinase	ec:2.7.4.3	9	asmbl_52592, asmbl_52594, asmbl_52595, asmbl_52596, asmbl_52597, asmbl_53562, asmbl_6312, TR44020|c0_g2_i1, TR44020|c0_g1_i1
Biosynthesis of antibiotics	350	kinase	ec:2.7.4.2	1	TR10235|c1_g1_i1
Biosynthesis of antibiotics	350	phosphoribosyldiphosphate 5-amidotransferase	ec:2.4.2.14	5	asmbl_69888, TR124355|c0_g5_i1, TR124355|c0_g5_i7, TR76884|c3_g1_i3, TR76884|c3_g1_i5
Biosynthesis of antibiotics	350	dehydrogenase	ec:1.1.1.1	1	TR4121|c3_g3_i1
Biosynthesis of antibiotics	350	synthase	ec:6.3.5.3	1	asmbl_67132
Biosynthesis of antibiotics	350	dihydroxyacetonetransferase	ec:2.2.1.2	1	asmbl_91441
Biosynthesis of antibiotics	350	formyltransferase	ec:2.1.2.3	2	TR94461|c2_g2_i1, TR94461|c2_g2_i2
Biosynthesis of antibiotics	350	formyltransferase	ec:2.1.2.2	2	TR136448|c0_g3_i2, TR136448|c0_g3_i3
Biosynthesis of antibiotics	350	hydroxymethyltransferase	ec:2.1.2.1	4	asmbl_55252, TR83705|c0_g3_i2, TR83705|c0_g3_i4, TR83705|c0_g2_i1
Biosynthesis of antibiotics	350	cyclohydrolase	ec:3.5.4.10	2	TR94461|c2_g2_i1, TR94461|c2_g2_i2
Biosynthesis of antibiotics	350	adenylyltransferase	ec:2.7.7.4	4	asmbl_12995, asmbl_87229, TR109927|c0_g3_i2, TR109927|c0_g2_i1
Biosynthesis of antibiotics	350	uridylyltransferase	ec:2.7.7.64	1	TR61268|c0_g1_i1
Biosynthesis of antibiotics	350	4-phosphate cytidylyltransferase	ec:2.7.7.60	1	TR76900|c0_g5_i1
Biosynthesis of antibiotics	350	phosphatase	ec:3.1.3.25	2	asmbl_48681, asmbl_48684
Biosynthesis of antibiotics	350	geranyl-diphosphate synthase	ec:2.5.1.1	1	asmbl_15659
Biosynthesis of antibiotics	350	hexose diphosphatase	ec:3.1.3.11	5	asmbl_48796, asmbl_48797, TR29479|c0_g8_i2, TR30665|c1_g1_i1, TR29479|c0_g8_i4
Biosynthesis of antibiotics	350	citrate synthase	ec:2.3.3.8	6	asmbl_94008, TR57941|c0_g1_i1, TR57941|c0_g2_i1, asmbl_94006, asmbl_94007, TR57941|c0_g3_i1
Biosynthesis of antibiotics	350	synthase	ec:6.3.2.26	1	TR101465|c0_g6_i7
Biosynthesis of antibiotics	350	(Si)-synthase	ec:2.3.3.1	7	asmbl_11959, TR44254|c0_g1_i1, TR44254|c0_g2_i1, TR5225|c0_g1_i1, TR5225|c0_g2_i1, TR58948|c0_g1_i1, TR79606|c3_g1_i1
Biosynthesis of antibiotics	350	ligase (ADP-forming)	ec:6.2.1.5	5	TR57941|c0_g1_i1, TR57941|c0_g2_i1, asmbl_94006, asmbl_94007, TR57941|c0_g3_i1
Biosynthesis of antibiotics	350	ligase	ec:6.2.1.1	7	asmbl_2438, asmbl_2439, asmbl_2440, TR24710|c0_g1_i5, TR24710|c0_g1_i7, TR30614|c0_g1_i1, TR122513|c1_g1_i1
Biosynthesis of antibiotics	350	succinyltransferase	ec:2.3.1.61	2	asmbl_4904, TR3980|c0_g2_i1
Biosynthesis of antibiotics	350	dehydrogenase	ec:1.3.5.1	2	TR76901|c0_g1_i1, TR76901|c0_g1_i2
Biosynthesis of antibiotics	350	kinase	ec:2.7.2.3	5	TR28652|c0_g3_i1, asmbl_91016, asmbl_91018, TR65224|c1_g1_i1, TR65224|c1_g2_i1
Biosynthesis of antibiotics	350	5-kinase	ec:2.7.2.11	2	TR53034|c2_g1_i1, TR53034|c2_g1_i2
Biosynthesis of antibiotics	350	cyclo-ligase	ec:6.3.3.1	2	TR136448|c0_g3_i2, TR136448|c0_g3_i3
Biosynthesis of antibiotics	350	acid amidohydrolase	ec:3.5.1.14	1	asmbl_91335
Biosynthesis of antibiotics	350	C-acyltransferase	ec:2.3.1.16	2	asmbl_36299, TR852|c0_g3_i1
Biosynthesis of antibiotics	350	phosphatase	ec:3.1.3.3	2	TR10496|c0_g1_i1, TR10496|c0_g1_i2
Biosynthesis of antibiotics	350	acetyltransferase	ec:2.3.1.12	4	asmbl_4904, TR123148|c1_g1_i5, TR123148|c1_g1_i1, TR123148|c1_g1_i2
Biosynthesis of antibiotics	350	lyase	ec:4.3.2.2	1	asmbl_48960
Biosynthesis of antibiotics	350	dehydrogenase (NAD+)	ec:1.2.1.3	1	TR122003|c0_g1_i5
Biosynthesis of antibiotics	350	lyase	ec:4.3.2.1	1	asmbl_387
Biosynthesis of antibiotics	350	penicillinase	ec:3.5.2.6	2	asmbl_43885, TR76591|c2_g1_i1
Biosynthesis of antibiotics	350	aldolase	ec:4.1.2.13	6	asmbl_55926, asmbl_55931, asmbl_34789, asmbl_34792, asmbl_34793, TR75299|c0_g1_i1
Biosynthesis of antibiotics	350	ligase	ec:6.3.4.13	3	TR136448|c0_g3_i2, TR136448|c0_g3_i3, TR136448|c0_g3_i7
Biosynthesis of antibiotics	350	dehydrogenase (NADP+)	ec:1.1.1.49	4	TR431|c0_g1_i1, TR431|c0_g2_i1, TR43692|c1_g1_i1, TR43692|c1_g1_i2
Biosynthesis of antibiotics	350	dehydrogenase (NADP+-dependent, decarboxylating)	ec:1.1.1.44	7	asmbl_40140, asmbl_68330, asmbl_76955, asmbl_76957, TR21517|c0_g1_i1, TR14323|c0_g1_i1, TR139188|c2_g1_i1
Biosynthesis of antibiotics	350	dehydrogenase (NADP+)	ec:1.1.1.42	17	asmbl_40368, TR4121|c2_g1_i3, TR4121|c3_g1_i1, TR4121|c3_g2_i1, TR21005|c0_g1_i1, asmbl_84044, TR4121|c3_g2_i2, TR4121|c3_g2_i3, TR4121|c3_g3_i1, TR5819|c0_g2_i1, TR50562|c1_g2_i2, TR50562|c1_g1_i1, TR81325|c0_g1_i1, TR119152|c1_g1_i1, TR134221|c1_g1_i1, TR134221|c1_g1_i2, TR134221|c1_g1_i5
Biosynthesis of antibiotics	350	dehydrogenase (NAD+)	ec:1.1.1.41	9	asmbl_34423, asmbl_34427, asmbl_47701, asmbl_34429, asmbl_47702, asmbl_47704, asmbl_73292, TR139855|c0_g2_i6, TR137771|c2_g1_i1
Biosynthesis of antibiotics	350	synthase	ec:2.5.1.54	1	TR4884|c0_g1_i1
Biosynthesis of antibiotics	350	dehydrogenase	ec:1.1.1.37	6	asmbl_57382, asmbl_57387, TR23585|c3_g2_i2, TR28067|c0_g1_i1, TR20587|c0_g1_i1, TR133781|c1_g4_i6
Biosynthesis of antibiotics	350	C-acetyltransferase	ec:2.3.1.9	2	asmbl_36299, TR852|c0_g3_i1
Biosynthesis of antibiotics	350	dehydrogenase	ec:1.1.1.35	9	asmbl_19849, asmbl_19850, asmbl_19852, asmbl_35436, asmbl_19841, asmbl_78530, TR11334|c1_g1_i2, TR29050|c0_g1_i1, TR133022|c2_g5_i1
Biosynthesis of antibiotics	350	reductase (NADPH)	ec:1.1.1.34	1	asmbl_90942
Biosynthesis of antibiotics	350	reductase	ec:1.5.1.2	5	asmbl_12713, asmbl_47820, TR13589|c0_g1_i1, TR119054|c2_g2_i1, TR119054|c2_g2_i2
Biosynthesis of antibiotics	350	dehydrogenase	ec:1.1.1.27	5	asmbl_63445, asmbl_63446, asmbl_63448, asmbl_63451, asmbl_63455
Biosynthesis of antibiotics	350	synthase (NADPH)	ec:1.14.13.39	1	asmbl_17938
Biosynthesis of antibiotics	350	2-dehydrogenase	ec:1.1.1.18	1	TR4121|c3_g3_i1
Biosynthesis of antibiotics	350	diphosphate synthase	ec:2.5.1.29	2	asmbl_15659, asmbl_76717
Biosynthesis of antibiotics	350	dehydrogenase (NAD(P)+) (phosphorylating)	ec:1.2.1.59	3	asmbl_8239, TR46681|c0_g1_i1, asmbl_8238
Biosynthesis of antibiotics	350	dehydrogenase (succinyl-transferring)	ec:1.2.4.2	5	asmbl_24366, asmbl_24367, asmbl_24368, asmbl_24370, asmbl_9445
Biosynthesis of antibiotics	350	dehydrogenase (acetyl-transferring)	ec:1.2.4.1	15	asmbl_43352, asmbl_41902, TR56215|c0_g1_i1, TR58412|c0_g1_i1, TR110489|c1_g3_i1, TR114486|c2_g1_i4, TR114486|c2_g3_i1, TR128522|c0_g2_i7, TR110489|c1_g3_i3, TR128522|c0_g2_i1, TR128522|c0_g2_i2, TR76870|c0_g1_i1, TR114486|c2_g1_i2, TR114486|c2_g2_i1, TR114486|c2_g1_i3
Biosynthesis of antibiotics	350	transaminase	ec:2.6.1.57	4	asmbl_18923, TR44716|c5_g1_i1, TR44716|c5_g1_i4, TR132969|c2_g1_i1
Biosynthesis of antibiotics	350	dehydrogenase	ec:1.2.1.41	2	TR53034|c2_g1_i1, TR53034|c2_g1_i2
Biosynthesis of antibiotics	350	transaminase	ec:2.6.1.9	4	asmbl_18923, TR44716|c5_g1_i1, TR44716|c5_g1_i4, TR132969|c2_g1_i1
Biosynthesis of antibiotics	350	transaminase	ec:2.6.1.52	2	asmbl_90094, TR77324|c0_g1_i3
Biosynthesis of antibiotics	350	transaminase	ec:2.6.1.5	6	asmbl_18923, asmbl_29641, TR44716|c5_g1_i1, TR44716|c5_g1_i4, TR132969|c2_g1_i1, TR132969|c2_g2_i1
Biosynthesis of antibiotics	350	transaminase	ec:2.6.1.1	4	asmbl_18923, TR44716|c5_g1_i1, TR44716|c5_g1_i4, TR132969|c2_g1_i1
Biosynthesis of antibiotics	350	dehydrogenase	ec:1.8.1.4	1	asmbl_44860
Biosynthesis of antibiotics	350	transaminase	ec:2.6.1.42	5	TR38801|c0_g1_i1, TR18615|c0_g1_i2, TR18615|c0_g1_i1, TR68210|c0_g1_i1, TR68210|c0_g1_i2
Biosynthesis of antibiotics	350	transaminase	ec:2.6.1.39	3	asmbl_26136, asmbl_1521, asmbl_26132
Biosynthesis of antibiotics	350	dehydrogenase (phosphorylating)	ec:1.2.1.12	2	asmbl_8239, asmbl_8238
Biosynthesis of antibiotics	350	synthase	ec:5.5.1.4	2	asmbl_1437, TR53082|c0_g1_i1
Biosynthesis of antibiotics	350	(alpha-D-glucose-1,6-bisphosphate-dependent)	ec:5.4.2.2	2	TR84642|c0_g2_i1, TR84642|c0_g5_i1
Biosynthesis of antibiotics	350	transaminase (isomerizing)	ec:2.6.1.16	8	asmbl_70788, asmbl_70789, asmbl_70790, asmbl_70798, TR124355|c0_g5_i1, TR124355|c0_g5_i4, TR124355|c0_g5_i6, TR124355|c0_g5_i7
Biosynthesis of antibiotics	350	aminotransferase	ec:2.6.1.13	2	TR94479|c1_g5_i1, TR94479|c1_g1_i1
Biosynthesis of antibiotics	350	Delta-isomerase	ec:5.3.3.2	2	asmbl_77766, asmbl_77767
Biosynthesis of antibiotics	350	kinase	ec:2.7.1.40	13	asmbl_81613, TR89131|c0_g2_i1, TR89131|c0_g2_i3, TR89131|c0_g2_i4, TR89131|c0_g2_i5, TR130555|c0_g1_i3, TR89131|c0_g2_i6, TR89131|c0_g3_i1, TR89131|c0_g2_i7, TR89131|c0_g5_i1, TR89131|c0_g5_i2, TR130555|c0_g1_i1, TR130555|c0_g2_i1
Biosynthesis of antibiotics	350	hydratase	ec:4.2.1.3	15	asmbl_74205, asmbl_74211, TR10231|c1_g1_i3, TR40340|c0_g1_i1, TR3633|c0_g1_i1, TR115066|c1_g2_i1, TR115066|c1_g3_i1, TR115066|c1_g4_i1, TR115066|c1_g5_i1, TR115066|c1_g5_i2, TR88459|c1_g2_i1, TR115066|c0_g1_i3, TR115066|c0_g2_i1, TR115066|c0_g3_i1, TR115066|c1_g1_i1
Biosynthesis of antibiotics	350	hydratase	ec:4.2.1.2	7	asmbl_71230, asmbl_71232, asmbl_71234, TR52731|c0_g1_i1, TR52731|c0_g1_i2, TR86572|c1_g3_i2, TR86572|c1_g3_i5
Biosynthesis of antibiotics	350	oxidase	ec:1.1.3.15	1	TR80577|c0_g2_i1
Oxidative phosphorylation	82	dehydrogenase	ec:1.6.99.3	38	asmbl_22065, asmbl_22069, asmbl_54364, asmbl_12214, asmbl_43576, asmbl_74245, asmbl_74246, asmbl_13216, asmbl_23129, asmbl_23130, asmbl_70965, TR52679|c0_g1_i1, TR32065|c0_g1_i1, TR32065|c0_g3_i1, TR45046|c0_g1_i1, TR45046|c0_g2_i1, TR45046|c0_g3_i2, asmbl_94055, TR53823|c0_g2_i1, TR53823|c0_g3_i1, TR53823|c0_g4_i1, TR53823|c0_g5_i1, TR71724|c1_g1_i2, TR84886|c0_g1_i1, TR84886|c0_g1_i2, TR88523|c…
Oxidative phosphorylation	82	reductase	ec:1.10.2.2	13	TR307|c0_g1_i1, TR307|c0_g1_i2, TR56638|c0_g1_i1, TR25365|c0_g1_i1, TR25365|c0_g1_i2, asmbl_9464, asmbl_9466, TR67814|c0_g3_i1, TR67814|c0_g4_i1, TR67814|c0_g5_i1, TR74223|c0_g1_i1, TR67814|c0_g2_i1, TR121923|c1_g1_i6
Oxidative phosphorylation	82	ATPase	ec:3.6.3.6	1	TR17984|c2_g1_i2
Oxidative phosphorylation	82	dehydrogenase	ec:1.3.5.1	2	TR76901|c0_g1_i1, TR76901|c0_g1_i2
Oxidative phosphorylation	82	reductase (H+-translocating)	ec:1.6.5.3	33	asmbl_54364, asmbl_12214, asmbl_74245, asmbl_74246, asmbl_13216, asmbl_23129, asmbl_23130, TR52679|c0_g1_i1, TR32065|c0_g1_i1, TR32065|c0_g3_i1, TR45046|c0_g1_i1, TR45046|c0_g2_i1, TR45046|c0_g3_i2, asmbl_94055, TR53823|c0_g2_i1, TR53823|c0_g3_i1, TR53823|c0_g4_i1, TR53823|c0_g5_i1, TR71724|c1_g1_i2, TR84886|c0_g1_i1, TR84886|c0_g1_i2, TR79595|c1_g1_i1, TR79595|c1_g2_i1, TR79595|c1_g2_i2, TR84886…
Oxidative phosphorylation	82	diphosphatase	ec:3.6.1.1	7	asmbl_52599, asmbl_52603, TR4191|c0_g1_i1, TR37873|c0_g1_i1, TR50360|c0_g1_i1, TR66354|c0_g2_i1, TR61066|c0_g1_i1
Oxidative phosphorylation	82	oxidase	ec:1.9.3.1	23	asmbl_13217, asmbl_197, asmbl_69220, asmbl_74861, asmbl_184, asmbl_54505, asmbl_68280, asmbl_7491, TR45559|c0_g2_i1, TR19292|c0_g1_i1, TR47290|c0_g1_i1, TR89018|c0_g3_i1, TR123181|c1_g1_i5, TR123181|c1_g1_i7, TR61017|c0_g1_i1, TR66327|c0_g1_i1, TR82571|c0_g1_i2, TR86557|c0_g6_i2, TR86557|c0_g6_i1, TR123181|c1_g1_i1, TR133959|c2_g2_i2, TR133959|c2_g2_i4, TR133959|c2_g2_i7
Pentose phosphate pathway	52	deoxyribokinase	ec:2.7.1.15	1	asmbl_4877
Pentose phosphate pathway	52	phosphohexokinase	ec:2.7.1.11	10	asmbl_77740, asmbl_77742, asmbl_77745, asmbl_77747, asmbl_77753, TR27759|c0_g1_i1, TR76214|c0_g1_i1, TR76214|c0_g1_i2, TR76214|c0_g2_i1, TR115646|c1_g2_i1
Pentose phosphate pathway	52	diphosphokinase	ec:2.7.6.1	6	asmbl_77854, asmbl_77856, asmbl_77857, asmbl_50945, asmbl_50950, asmbl_50951
Pentose phosphate pathway	52	isomerase	ec:5.3.1.9	2	asmbl_89085, TR69467|c0_g1_i1
Pentose phosphate pathway	52	isomerase	ec:5.3.1.6	2	asmbl_2917, asmbl_2919
Pentose phosphate pathway	52	3-epimerase	ec:5.1.3.1	4	TR100510|c0_g2_i1, TR100510|c0_g1_i1, TR100510|c0_g1_i2, TR100510|c0_g1_i3
Pentose phosphate pathway	52	dihydroxyacetonetransferase	ec:2.2.1.2	1	asmbl_91441
Pentose phosphate pathway	52	hexose diphosphatase	ec:3.1.3.11	5	asmbl_48796, asmbl_48797, TR29479|c0_g8_i2, TR30665|c1_g1_i1, TR29479|c0_g8_i4
Pentose phosphate pathway	52	aldolase	ec:4.1.2.13	6	asmbl_55926, asmbl_55931, asmbl_34789, asmbl_34792, asmbl_34793, TR75299|c0_g1_i1
Pentose phosphate pathway	52	dehydrogenase (NADP+)	ec:1.1.1.49	4	TR431|c0_g1_i1, TR431|c0_g2_i1, TR43692|c1_g1_i1, TR43692|c1_g1_i2
Pentose phosphate pathway	52	1-dehydrogenase [NAD(P)+]	ec:1.1.1.47	1	TR67919|c0_g1_i1
Pentose phosphate pathway	52	dehydrogenase (NADP+-dependent, decarboxylating)	ec:1.1.1.44	7	asmbl_40140, asmbl_68330, asmbl_76955, asmbl_76957, TR21517|c0_g1_i1, TR14323|c0_g1_i1, TR139188|c2_g1_i1
Pentose phosphate pathway	52	(alpha-D-glucose-1,6-bisphosphate-dependent)	ec:5.4.2.2	2	TR84642|c0_g2_i1, TR84642|c0_g5_i1
Pentose phosphate pathway	52	aldolase	ec:4.1.2.4	1	asmbl_80738
Streptomycin biosynthesis	13	glucokinase (phosphorylating)	ec:2.7.1.2	1	TR77394|c0_g1_i1
Streptomycin biosynthesis	13	hexokinase type IV glucokinase	ec:2.7.1.1	6	asmbl_27189, asmbl_27202, asmbl_27192, TR138999|c0_g1_i1, TR138999|c0_g1_i2, TR77394|c0_g1_i1
Streptomycin biosynthesis	13	phosphatase	ec:3.1.3.25	2	asmbl_48681, asmbl_48684
Streptomycin biosynthesis	13	2-dehydrogenase	ec:1.1.1.18	1	TR4121|c3_g3_i1
Streptomycin biosynthesis	13	synthase	ec:5.5.1.4	2	asmbl_1437, TR53082|c0_g1_i1
Streptomycin biosynthesis	13	(alpha-D-glucose-1,6-bisphosphate-dependent)	ec:5.4.2.2	2	TR84642|c0_g2_i1, TR84642|c0_g5_i1
Methane metabolism	56	phosphohexokinase	ec:2.7.1.11	10	asmbl_77740, asmbl_77742, asmbl_77745, asmbl_77747, asmbl_77753, TR27759|c0_g1_i1, TR76214|c0_g1_i1, TR76214|c0_g1_i2, TR76214|c0_g2_i1, TR115646|c1_g2_i1
Methane metabolism	56	hydratase	ec:4.2.1.11	6	asmbl_25535, asmbl_25527, asmbl_25529, asmbl_25530, asmbl_25531, TR62972|c0_g1_i1
Methane metabolism	56	hydroxymethyltransferase	ec:2.1.2.1	4	asmbl_55252, TR83705|c0_g3_i2, TR83705|c0_g3_i4, TR83705|c0_g2_i1
Methane metabolism	56	hexose diphosphatase	ec:3.1.3.11	5	asmbl_48796, asmbl_48797, TR29479|c0_g8_i2, TR30665|c1_g1_i1, TR29479|c0_g8_i4
Methane metabolism	56	ligase	ec:6.2.1.1	7	asmbl_2438, asmbl_2439, asmbl_2440, TR24710|c0_g1_i5, TR24710|c0_g1_i7, TR30614|c0_g1_i1, TR122513|c1_g1_i1
Methane metabolism	56	phosphatase	ec:3.1.3.3	2	TR10496|c0_g1_i1, TR10496|c0_g1_i2
Methane metabolism	56	dehydrogenase	ec:1.1.1.284	2	TR29111|c0_g1_i1, TR29111|c0_g1_i2
Methane metabolism	56	aldolase	ec:4.1.2.13	6	asmbl_55926, asmbl_55931, asmbl_34789, asmbl_34792, asmbl_34793, TR75299|c0_g1_i1
Methane metabolism	56	dehydrogenase	ec:1.1.1.37	6	asmbl_57382, asmbl_57387, TR23585|c3_g2_i2, TR28067|c0_g1_i1, TR20587|c0_g1_i1, TR133781|c1_g4_i6
Methane metabolism	56	transaminase	ec:2.6.1.52	2	asmbl_90094, TR77324|c0_g1_i3
Methane metabolism	56	hydrolase	ec:3.1.2.12	4	asmbl_32488, asmbl_32491, asmbl_32492, TR111854|c0_g3_i1
Methane metabolism	56	kinase	ec:2.7.1.29	2	TR71894|c0_g1_i3, TR71894|c0_g1_i1
Amino sugar and nucleotide sugar metabolism	72	4,6-dehydratase	ec:4.2.1.47	3	asmbl_36689, asmbl_36691, asmbl_36694
Amino sugar and nucleotide sugar metabolism	72	isomerase	ec:5.3.1.9	2	asmbl_89085, TR69467|c0_g1_i1
Amino sugar and nucleotide sugar metabolism	72	isomerase	ec:5.3.1.8	2	asmbl_82471, asmbl_82472
Amino sugar and nucleotide sugar metabolism	72	galactokinase (phosphorylating)	ec:2.7.1.6	2	asmbl_38198, TR141301|c1_g1_i5
Amino sugar and nucleotide sugar metabolism	72	glucokinase (phosphorylating)	ec:2.7.1.2	1	TR77394|c0_g1_i1
Amino sugar and nucleotide sugar metabolism	72	hexokinase type IV glucokinase	ec:2.7.1.1	6	asmbl_27189, asmbl_27202, asmbl_27192, TR138999|c0_g1_i1, TR138999|c0_g1_i2, TR77394|c0_g1_i1
Amino sugar and nucleotide sugar metabolism	72	4-epimerase	ec:5.1.3.2	6	asmbl_41698, asmbl_41696, asmbl_82113, TR18058|c3_g2_i2, TR18058|c3_g2_i9, TR80579|c0_g5_i14
Amino sugar and nucleotide sugar metabolism	72	hexosaminidase	ec:3.2.1.52	2	asmbl_50968, asmbl_46670
Amino sugar and nucleotide sugar metabolism	72	chitodextrinase	ec:3.2.1.14	16	asmbl_32461, asmbl_71914, asmbl_78287, asmbl_78285, asmbl_78286, asmbl_82505, asmbl_87515, asmbl_92073, asmbl_92074, TR92564|c0_g1_i1, TR139192|c3_g3_i1, TR91657|c0_g1_i2, TR91800|c4_g1_i2, TR91800|c4_g1_i4, TR91800|c4_g1_i5, TR91800|c4_g1_i7
Amino sugar and nucleotide sugar metabolism	72	uridylyltransferase	ec:2.7.7.64	1	TR61268|c0_g1_i1
Amino sugar and nucleotide sugar metabolism	72	reductase	ec:1.6.2.2	4	TR117357|c0_g2_i1, TR122539|c1_g2_i1, TR122539|c1_g2_i2, TR122539|c1_g2_i5
Amino sugar and nucleotide sugar metabolism	72	guanylyltransferase	ec:2.7.7.13	4	asmbl_71431, asmbl_3229, TR101412|c5_g1_i1, TR101412|c5_g3_i1
Amino sugar and nucleotide sugar metabolism	72	uridylyltransferase	ec:2.7.7.12	1	TR143183|c0_g1_i6
Amino sugar and nucleotide sugar metabolism	72	deaminase	ec:3.5.99.6	3	asmbl_6934, TR53949|c0_g1_i1, TR53949|c0_g2_i1
Amino sugar and nucleotide sugar metabolism	72	deacetylase	ec:3.5.1.41	1	asmbl_50139
Amino sugar and nucleotide sugar metabolism	72	synthase	ec:1.1.1.271	3	TR52033|c0_g3_i2, TR52033|c0_g3_i4, TR52033|c0_g3_i7
Amino sugar and nucleotide sugar metabolism	72	6-dehydrogenase	ec:1.1.1.22	4	TR50059|c0_g5_i3, TR50059|c0_g5_i4, TR50059|c0_g5_i5, TR50059|c0_g5_i6
Amino sugar and nucleotide sugar metabolism	72	mannose phosphomutase	ec:5.4.2.8	2	asmbl_56726, TR46617|c0_g1_i1
Amino sugar and nucleotide sugar metabolism	72	(alpha-D-glucose-1,6-bisphosphate-dependent)	ec:5.4.2.2	2	TR84642|c0_g2_i1, TR84642|c0_g5_i1
Amino sugar and nucleotide sugar metabolism	72	transaminase (isomerizing)	ec:2.6.1.16	8	asmbl_70788, asmbl_70789, asmbl_70790, asmbl_70798, TR124355|c0_g5_i1, TR124355|c0_g5_i4, TR124355|c0_g5_i6, TR124355|c0_g5_i7
Nitrogen metabolism	27	synthase (NADH)	ec:1.4.1.14	3	asmbl_10731, TR111972|c0_g2_i1, TR111972|c0_g2_i5
Nitrogen metabolism	27	acetonitrilase	ec:3.5.5.1	1	asmbl_31671
Nitrogen metabolism	27	ligase	ec:6.3.1.2	11	asmbl_44207, asmbl_44208, asmbl_44213, asmbl_44214, asmbl_44202, asmbl_44203, TR34788|c0_g2_i4, TR34788|c0_g2_i5, TR34788|c0_g2_i6, TR34788|c0_g2_i8, TR92534|c2_g2_i2
Nitrogen metabolism	27	dehydratase	ec:4.2.1.1	12	asmbl_11861, asmbl_26488, TR30688|c0_g1_i4, TR22543|c4_g1_i1, TR44243|c0_g2_i1, TR12087|c1_g1_i1, TR12087|c1_g2_i2, TR80663|c0_g1_i1, TR80663|c0_g1_i2, TR133864|c1_g1_i1, TR80663|c0_g1_i4, TR83734|c3_g5_i1
Glutathione metabolism	97	decarboxylase	ec:4.1.1.17	1	TR48574|c0_g1_i1
Glutathione metabolism	97	glutamyl transpeptidase	ec:2.3.2.2	3	TR83741|c0_g3_i6, TR83741|c0_g3_i2, TR83741|c0_g3_i5
Glutathione metabolism	97	synthase	ec:6.3.2.3	3	asmbl_46470, asmbl_46472, TR47550|c0_g1_i1
Glutathione metabolism	97	ligase	ec:6.3.2.2	5	asmbl_34342, asmbl_34343, asmbl_34344, asmbl_34346, TR19515|c0_g1_i1
Glutathione metabolism	97	peroxidase	ec:1.11.1.9	14	asmbl_6364, asmbl_18667, asmbl_18668, asmbl_23947, asmbl_78122, asmbl_22782, asmbl_22783, asmbl_6363, asmbl_78117, asmbl_81254, TR23116|c0_g3_i5, asmbl_8399, TR120245|c0_g2_i2, TR120245|c0_g2_i5
Glutathione metabolism	97	thioredoxin peroxidase	ec:1.11.1.15	26	asmbl_20881, asmbl_20882, asmbl_59000, asmbl_59001, asmbl_58992, asmbl_58999, asmbl_33247, asmbl_68535, TR7419|c0_g1_i2, TR12726|c1_g3_i4, TR8346|c0_g1_i1, TR16688|c0_g2_i1, TR8346|c0_g2_i1, TR12726|c1_g3_i1, TR12726|c1_g3_i2, TR12726|c1_g3_i3, TR80241|c0_g4_i1, TR80241|c0_g5_i1, TR80241|c0_g6_i1, TR80241|c0_g7_i1, TR80241|c0_g8_i1, TR80241|c0_g1_i1, TR80241|c0_g2_i1, TR69860|c0_g1_i1, TR78424|c0…
Glutathione metabolism	97	reductase	ec:1.17.4.1	12	asmbl_49390, asmbl_46160, asmbl_49385, TR23036|c0_g1_i2, TR25928|c2_g1_i1, TR25928|c2_g1_i3, TR25928|c2_g1_i4, TR42228|c0_g2_i1, TR82327|c0_g1_i1, TR109410|c0_g3_i1, TR109410|c0_g5_i1, TR109410|c0_g6_i1
Glutathione metabolism	97	dehydrogenase (NADP+)	ec:1.1.1.49	4	TR431|c0_g1_i1, TR431|c0_g2_i1, TR43692|c1_g1_i1, TR43692|c1_g1_i2
Glutathione metabolism	97	dehydrogenase (NADP+-dependent, decarboxylating)	ec:1.1.1.44	7	asmbl_40140, asmbl_68330, asmbl_76955, asmbl_76957, TR21517|c0_g1_i1, TR14323|c0_g1_i1, TR139188|c2_g1_i1
Glutathione metabolism	97	dehydrogenase (NADP+)	ec:1.1.1.42	17	asmbl_40368, TR4121|c2_g1_i3, TR4121|c3_g1_i1, TR4121|c3_g2_i1, TR21005|c0_g1_i1, asmbl_84044, TR4121|c3_g2_i2, TR4121|c3_g2_i3, TR4121|c3_g3_i1, TR5819|c0_g2_i1, TR50562|c1_g2_i2, TR50562|c1_g1_i1, TR81325|c0_g1_i1, TR119152|c1_g1_i1, TR134221|c1_g1_i1, TR134221|c1_g1_i2, TR134221|c1_g1_i5
Glutathione metabolism	97	transferase	ec:2.5.1.18	3	TR50107|c1_g3_i3, TR82324|c2_g1_i1, TR82324|c2_g1_i3
Glutathione metabolism	97	synthase	ec:2.5.1.16	2	asmbl_54487, TR100490|c2_g2_i4
Aminoacyl-tRNA biosynthesis	82	ligase	ec:6.1.1.9	6	asmbl_40843, TR134243|c4_g1_i1, TR119121|c0_g1_i1, TR119121|c0_g2_i2, TR119121|c0_g3_i1, TR134243|c4_g1_i3
Aminoacyl-tRNA biosynthesis	82	ligase	ec:6.1.1.7	4	asmbl_63656, asmbl_15662, asmbl_92111, TR130581|c0_g3_i6
Aminoacyl-tRNA biosynthesis	82	ligase	ec:6.1.1.6	7	asmbl_9727, asmbl_9728, asmbl_9729, TR29660|c0_g1_i1, asmbl_9725, asmbl_9726, TR81057|c1_g1_i1
Aminoacyl-tRNA biosynthesis	82	ligase	ec:6.1.1.5	3	asmbl_22917, asmbl_22918, TR128476|c1_g5_i2
Aminoacyl-tRNA biosynthesis	82	ligase	ec:6.1.1.4	3	asmbl_63996, asmbl_63993, asmbl_63995
Aminoacyl-tRNA biosynthesis	82	ligase	ec:6.1.1.3	5	asmbl_9409, asmbl_9408, asmbl_9411, TR123152|c1_g1_i1, TR91714|c0_g1_i1
Aminoacyl-tRNA biosynthesis	82	ligase	ec:6.1.1.2	6	asmbl_32595, TR12221|c0_g2_i1, TR29198|c0_g2_i1, TR83297|c0_g1_i1, TR122005|c0_g4_i1, TR122005|c0_g4_i2
Aminoacyl-tRNA biosynthesis	82	ligase	ec:6.1.1.1	4	asmbl_23752, asmbl_23754, TR53677|c1_g2_i1, TR53677|c1_g1_i1
Aminoacyl-tRNA biosynthesis	82	ligase	ec:6.1.1.22	7	asmbl_43072, TR46672|c0_g2_i1, TR51284|c2_g7_i6, TR51284|c2_g7_i11, TR3748|c0_g1_i1, TR3748|c0_g2_i1, TR51284|c2_g7_i5
Aminoacyl-tRNA biosynthesis	82	ligase	ec:6.1.1.20	6	asmbl_36214, asmbl_7516, asmbl_7518, TR28874|c0_g1_i1, TR81083|c1_g1_i6, TR92426|c0_g1_i4
Aminoacyl-tRNA biosynthesis	82	ligase	ec:6.1.1.19	6	asmbl_30743, TR75353|c0_g1_i1, TR109939|c0_g1_i1, TR109939|c0_g1_i2, TR115577|c1_g1_i1, TR115577|c1_g1_i4
Aminoacyl-tRNA biosynthesis	82	ligase	ec:6.1.1.18	4	asmbl_36229, asmbl_36238, TR92591|c0_g2_i2, TR92591|c0_g2_i6
Aminoacyl-tRNA biosynthesis	82	ligase	ec:6.1.1.17	2	asmbl_83438, TR109069|c0_g2_i1
Aminoacyl-tRNA biosynthesis	82	ligase	ec:6.1.1.16	2	TR12746|c0_g3_i2, TR101494|c0_g1_i1
Aminoacyl-tRNA biosynthesis	82	ligase	ec:6.1.1.15	5	asmbl_47864, asmbl_47866, asmbl_80676, asmbl_80682, TR56094|c0_g2_i1
Aminoacyl-tRNA biosynthesis	82	ligase	ec:6.1.1.14	2	asmbl_61529, asmbl_61530
Aminoacyl-tRNA biosynthesis	82	ligase	ec:6.1.1.12	2	asmbl_35240, TR30826|c0_g1_i1
Aminoacyl-tRNA biosynthesis	82	ligase	ec:6.1.1.11	7	asmbl_16188, TR13568|c0_g1_i1, TR13568|c0_g3_i2, TR89100|c0_g1_i1, TR89100|c0_g1_i2, TR89100|c0_g1_i4, TR117402|c0_g2_i1
Aminoacyl-tRNA biosynthesis	82	ligase	ec:6.1.1.10	1	TR110482|c0_g1_i2
Tryptophan metabolism	36	decarboxylase	ec:4.1.1.45	1	asmbl_55010
Tryptophan metabolism	36	equilase	ec:1.11.1.6	3	asmbl_43870, asmbl_43858, TR75564|c0_g1_i1
Tryptophan metabolism	36	kynurenine formamidase	ec:3.5.1.9	4	asmbl_123, asmbl_59774, asmbl_59775, asmbl_59787
Tryptophan metabolism	36	acylamidase	ec:3.5.1.4	1	TR128470|c3_g2_i3
Tryptophan metabolism	36	3-monooxygenase	ec:1.14.13.9	2	TR114463|c1_g1_i1, TR114463|c1_g1_i2
Tryptophan metabolism	36	5-monooxygenase	ec:1.14.16.4	2	asmbl_882, asmbl_91093
Tryptophan metabolism	36	3,4-dioxygenase	ec:1.13.11.6	1	asmbl_64710
Tryptophan metabolism	36	dehydrogenase (NAD+)	ec:1.2.1.3	1	TR122003|c0_g1_i5
Tryptophan metabolism	36	C-acetyltransferase	ec:2.3.1.9	2	asmbl_36299, TR852|c0_g3_i1
Tryptophan metabolism	36	dehydrogenase	ec:1.1.1.35	9	asmbl_19849, asmbl_19850, asmbl_19852, asmbl_35436, asmbl_19841, asmbl_78530, TR11334|c1_g1_i2, TR29050|c0_g1_i1, TR133022|c2_g5_i1
Tryptophan metabolism	36	2,3-dioxygenase	ec:1.13.11.11	1	TR77740|c0_g1_i2
Tryptophan metabolism	36	dehydrogenase (succinyl-transferring)	ec:1.2.4.2	5	asmbl_24366, asmbl_24367, asmbl_24368, asmbl_24370, asmbl_9445
Tryptophan metabolism	36	acetonitrilase	ec:3.5.5.1	1	asmbl_31671
Tryptophan metabolism	36	transaminase	ec:2.6.1.7	3	asmbl_26136, asmbl_1521, asmbl_26132
Arginine biosynthesis	31	synthase	ec:6.3.4.5	1	asmbl_71572
Arginine biosynthesis	31	arginine amidinase	ec:3.5.3.1	1	asmbl_71232
Arginine biosynthesis	31	glutaminase I	ec:3.5.1.2	7	asmbl_21894, asmbl_21895, asmbl_21896, TR56348|c0_g1_i3, TR91633|c1_g3_i2, TR91633|c1_g3_i4, TR91633|c1_g3_i5
Arginine biosynthesis	31	acid amidohydrolase	ec:3.5.1.14	1	asmbl_91335
Arginine biosynthesis	31	lyase	ec:4.3.2.1	1	asmbl_387
Arginine biosynthesis	31	synthase (NADPH)	ec:1.14.13.39	1	asmbl_17938
Arginine biosynthesis	31	transaminase	ec:2.6.1.2	4	asmbl_14454, TR20274|c1_g2_i1, TR20274|c1_g2_i2, TR20274|c1_g3_i1
Arginine biosynthesis	31	transaminase	ec:2.6.1.1	4	asmbl_18923, TR44716|c5_g1_i1, TR44716|c5_g1_i4, TR132969|c2_g1_i1
Arginine biosynthesis	31	ligase	ec:6.3.1.2	11	asmbl_44207, asmbl_44208, asmbl_44213, asmbl_44214, asmbl_44202, asmbl_44203, TR34788|c0_g2_i4, TR34788|c0_g2_i5, TR34788|c0_g2_i6, TR34788|c0_g2_i8, TR92534|c2_g2_i2
Carbon fixation in photosynthetic organisms	52	carboxykinase (ATP)	ec:4.1.1.49	2	TR11602|c0_g1_i1, TR138997|c0_g1_i1
Carbon fixation in photosynthetic organisms	52	isomerase	ec:5.3.1.6	2	asmbl_2917, asmbl_2919
Carbon fixation in photosynthetic organisms	52	isomerase	ec:5.3.1.1	5	asmbl_54216, asmbl_8264, asmbl_8263, TR10424|c0_g1_i1, TR91733|c0_g2_i1
Carbon fixation in photosynthetic organisms	52	3-epimerase	ec:5.1.3.1	4	TR100510|c0_g2_i1, TR100510|c0_g1_i1, TR100510|c0_g1_i2, TR100510|c0_g1_i3
Carbon fixation in photosynthetic organisms	52	hexose diphosphatase	ec:3.1.3.11	5	asmbl_48796, asmbl_48797, TR29479|c0_g8_i2, TR30665|c1_g1_i1, TR29479|c0_g8_i4
Carbon fixation in photosynthetic organisms	52	kinase	ec:2.7.2.3	5	TR28652|c0_g3_i1, asmbl_91016, asmbl_91018, TR65224|c1_g1_i1, TR65224|c1_g2_i1
Carbon fixation in photosynthetic organisms	52	aldolase	ec:4.1.2.13	6	asmbl_55926, asmbl_55931, asmbl_34789, asmbl_34792, asmbl_34793, TR75299|c0_g1_i1
Carbon fixation in photosynthetic organisms	52	dehydrogenase (decarboxylating)	ec:1.1.1.39	6	TR133936|c0_g1_i3, TR133936|c0_g1_i4, TR133936|c0_g1_i5, TR101879|c0_g1_i1, TR133936|c0_g1_i1, TR133936|c0_g1_i2
Carbon fixation in photosynthetic organisms	52	dehydrogenase	ec:1.1.1.37	6	asmbl_57382, asmbl_57387, TR23585|c3_g2_i2, TR28067|c0_g1_i1, TR20587|c0_g1_i1, TR133781|c1_g4_i6
Carbon fixation in photosynthetic organisms	52	dehydrogenase (NAD(P)+) (phosphorylating)	ec:1.2.1.59	3	asmbl_8239, TR46681|c0_g1_i1, asmbl_8238
Carbon fixation in photosynthetic organisms	52	transaminase	ec:2.6.1.2	4	asmbl_14454, TR20274|c1_g2_i1, TR20274|c1_g2_i2, TR20274|c1_g3_i1
Carbon fixation in photosynthetic organisms	52	transaminase	ec:2.6.1.1	4	asmbl_18923, TR44716|c5_g1_i1, TR44716|c5_g1_i4, TR132969|c2_g1_i1
Carbon fixation in photosynthetic organisms	52	dehydrogenase (NADP+) (phosphorylating)	ec:1.2.1.13	1	TR46681|c0_g1_i1
Carbon fixation in photosynthetic organisms	52	dehydrogenase (phosphorylating)	ec:1.2.1.12	2	asmbl_8239, asmbl_8238
Geraniol degradation	12	lyase	ec:4.1.3.4	1	asmbl_13537
Geraniol degradation	12	C-acyltransferase	ec:2.3.1.16	2	asmbl_36299, TR852|c0_g3_i1
Geraniol degradation	12	dehydrogenase	ec:1.1.1.35	9	asmbl_19849, asmbl_19850, asmbl_19852, asmbl_35436, asmbl_19841, asmbl_78530, TR11334|c1_g1_i2, TR29050|c0_g1_i1, TR133022|c2_g5_i1
Valine, leucine and isoleucine degradation	42	mutase	ec:5.4.99.2	3	TR68129|c1_g3_i1, TR68129|c1_g3_i3, TR68129|c1_g3_i4
Valine, leucine and isoleucine degradation	42	carboxylase	ec:6.4.1.3	3	asmbl_31279, asmbl_31284, TR43129|c0_g1_i1
Valine, leucine and isoleucine degradation	42	hydrolase	ec:3.1.2.4	4	TR24847|c0_g4_i2, TR24847|c0_g4_i3, TR24847|c0_g4_i6, TR24847|c0_g4_i8
Valine, leucine and isoleucine degradation	42	CoA-transferase	ec:2.8.3.5	1	asmbl_57908
Valine, leucine and isoleucine degradation	42	lyase	ec:4.1.3.4	1	asmbl_13537
Valine, leucine and isoleucine degradation	42	C-acyltransferase	ec:2.3.1.16	2	asmbl_36299, TR852|c0_g3_i1
Valine, leucine and isoleucine degradation	42	dehydrogenase (NAD+)	ec:1.2.1.3	1	TR122003|c0_g1_i5
Valine, leucine and isoleucine degradation	42	C-acetyltransferase	ec:2.3.1.9	2	asmbl_36299, TR852|c0_g3_i1
Valine, leucine and isoleucine degradation	42	dehydrogenase	ec:1.1.1.35	9	asmbl_19849, asmbl_19850, asmbl_19852, asmbl_35436, asmbl_19841, asmbl_78530, TR11334|c1_g1_i2, TR29050|c0_g1_i1, TR133022|c2_g5_i1
Valine, leucine and isoleucine degradation	42	dehydrogenase	ec:1.1.1.31	1	asmbl_40140
Valine, leucine and isoleucine degradation	42	dehydrogenase	ec:1.8.1.4	1	asmbl_44860
Valine, leucine and isoleucine degradation	42	transaminase	ec:2.6.1.42	5	TR38801|c0_g1_i1, TR18615|c0_g1_i2, TR18615|c0_g1_i1, TR68210|c0_g1_i1, TR68210|c0_g1_i2
Valine, leucine and isoleucine degradation	42	dehydrogenase (CoA-acylating)	ec:1.2.1.27	11	asmbl_78971, TR3948|c1_g1_i1, asmbl_78973, asmbl_78974, TR3948|c2_g1_i1, TR3948|c2_g1_i2, TR3948|c2_g2_i1, TR3948|c2_g3_i1, TR9729|c0_g4_i2, TR9729|c0_g4_i3, TR9729|c0_g4_i4
Primary bile acid biosynthesis	12	C-acyltransferase	ec:2.3.1.176	3	TR139373|c1_g8_i4, TR61954|c0_g1_i1, TR139373|c1_g8_i1
Primary bile acid biosynthesis	12	dehydrogenase	ec:1.1.1.35	9	asmbl_19849, asmbl_19850, asmbl_19852, asmbl_35436, asmbl_19841, asmbl_78530, TR11334|c1_g1_i2, TR29050|c0_g1_i1, TR133022|c2_g5_i1
Pantothenate and CoA biosynthesis	19	dehydrogenase (NADP+)	ec:1.3.1.2	1	asmbl_10731
Pantothenate and CoA biosynthesis	19	diphosphatase	ec:3.6.1.9	2	asmbl_74486, TR38533|c0_g2_i1
Pantothenate and CoA biosynthesis	19	synthase	ec:2.7.8.7	2	asmbl_631, TR6454|c0_g1_i1
Pantothenate and CoA biosynthesis	19	transaminase	ec:2.6.1.42	5	TR38801|c0_g1_i1, TR18615|c0_g1_i2, TR18615|c0_g1_i1, TR68210|c0_g1_i1, TR68210|c0_g1_i2
Pantothenate and CoA biosynthesis	19	kinase	ec:2.7.1.33	4	asmbl_19185, asmbl_86527, TR56613|c0_g2_i1, TR114450|c0_g1_i4
Pantothenate and CoA biosynthesis	19	kinase	ec:2.7.1.24	5	asmbl_34550, asmbl_34551, asmbl_86355, TR14881|c0_g1_i1, TR118209|c0_g3_i3
Other types of O-glycan biosynthesis	20	3-beta-glucuronosyltransferase	ec:2.4.1.135	18	asmbl_76767, asmbl_32287, asmbl_35512, asmbl_39470, asmbl_81583, asmbl_81584, asmbl_81585, asmbl_81586, asmbl_81588, TR43760|c1_g7_i1, TR43760|c1_g8_i1, TR43760|c1_g8_i2, TR43760|c1_g11_i1, TR82741|c1_g1_i4, TR82741|c1_g1_i1, TR82741|c1_g1_i2, TR82741|c1_g1_i3, TR93624|c0_g2_i1
Other types of O-glycan biosynthesis	20	mannosyltransferase	ec:2.4.1.109	1	asmbl_90561
Other types of O-glycan biosynthesis	20	GDP-L-fucose:polypeptide fucosyltransferase	ec:2.4.1.221	1	asmbl_2607
Various types of N-glycan biosynthesis	14	hexosaminidase	ec:3.2.1.52	2	asmbl_50968, asmbl_46670
Various types of N-glycan biosynthesis	14	2-beta-N-acetylglucosaminyltransferase	ec:2.4.1.143	1	asmbl_90609
Various types of N-glycan biosynthesis	14	2-beta-N-acetylglucosaminyltransferase	ec:2.4.1.101	2	TR106459|c1_g1_i1, TR106459|c1_g1_i2
Various types of N-glycan biosynthesis	14	1,2-alpha-mannosidase	ec:3.2.1.113	7	asmbl_48927, asmbl_76111, asmbl_24155, asmbl_24157, asmbl_26846, asmbl_26849, asmbl_69459
Various types of N-glycan biosynthesis	14	6-alpha-L-fucosyltransferase	ec:2.4.1.68	2	asmbl_47840, asmbl_47841
Mucin type O-Glycan biosynthesis	6	3-beta-galactosyltransferase	ec:2.4.1.122	2	asmbl_77013, asmbl_77015
Mucin type O-Glycan biosynthesis	6	N-acetylgalactosaminyltransferase	ec:2.4.1.41	4	asmbl_30871, asmbl_21194, asmbl_21195, TR84846|c3_g1_i2
Citrate cycle (TCA cycle)	104	carboxykinase (ATP)	ec:4.1.1.49	2	TR11602|c0_g1_i1, TR138997|c0_g1_i1
Citrate cycle (TCA cycle)	104	carboxykinase (GTP)	ec:4.1.1.32	5	asmbl_64182, asmbl_64194, asmbl_64183, asmbl_64187, asmbl_64188
Citrate cycle (TCA cycle)	104	carboxylase	ec:6.4.1.1	2	asmbl_47988, asmbl_47992
Citrate cycle (TCA cycle)	104	citrate synthase	ec:2.3.3.8	6	asmbl_94008, TR57941|c0_g1_i1, TR57941|c0_g2_i1, asmbl_94006, asmbl_94007, TR57941|c0_g3_i1
Citrate cycle (TCA cycle)	104	(Si)-synthase	ec:2.3.3.1	7	asmbl_11959, TR44254|c0_g1_i1, TR44254|c0_g2_i1, TR5225|c0_g1_i1, TR5225|c0_g2_i1, TR58948|c0_g1_i1, TR79606|c3_g1_i1
Citrate cycle (TCA cycle)	104	ligase (ADP-forming)	ec:6.2.1.5	5	TR57941|c0_g1_i1, TR57941|c0_g2_i1, asmbl_94006, asmbl_94007, TR57941|c0_g3_i1
Citrate cycle (TCA cycle)	104	succinyltransferase	ec:2.3.1.61	2	asmbl_4904, TR3980|c0_g2_i1
Citrate cycle (TCA cycle)	104	dehydrogenase	ec:1.3.5.1	2	TR76901|c0_g1_i1, TR76901|c0_g1_i2
Citrate cycle (TCA cycle)	104	acetyltransferase	ec:2.3.1.12	4	asmbl_4904, TR123148|c1_g1_i5, TR123148|c1_g1_i1, TR123148|c1_g1_i2
Citrate cycle (TCA cycle)	104	dehydrogenase (NADP+)	ec:1.1.1.42	17	asmbl_40368, TR4121|c2_g1_i3, TR4121|c3_g1_i1, TR4121|c3_g2_i1, TR21005|c0_g1_i1, asmbl_84044, TR4121|c3_g2_i2, TR4121|c3_g2_i3, TR4121|c3_g3_i1, TR5819|c0_g2_i1, TR50562|c1_g2_i2, TR50562|c1_g1_i1, TR81325|c0_g1_i1, TR119152|c1_g1_i1, TR134221|c1_g1_i1, TR134221|c1_g1_i2, TR134221|c1_g1_i5
Citrate cycle (TCA cycle)	104	dehydrogenase (NAD+)	ec:1.1.1.41	9	asmbl_34423, asmbl_34427, asmbl_47701, asmbl_34429, asmbl_47702, asmbl_47704, asmbl_73292, TR139855|c0_g2_i6, TR137771|c2_g1_i1
Citrate cycle (TCA cycle)	104	dehydrogenase	ec:1.1.1.37	6	asmbl_57382, asmbl_57387, TR23585|c3_g2_i2, TR28067|c0_g1_i1, TR20587|c0_g1_i1, TR133781|c1_g4_i6
Citrate cycle (TCA cycle)	104	dehydrogenase (succinyl-transferring)	ec:1.2.4.2	5	asmbl_24366, asmbl_24367, asmbl_24368, asmbl_24370, asmbl_9445
Citrate cycle (TCA cycle)	104	dehydrogenase (acetyl-transferring)	ec:1.2.4.1	15	asmbl_43352, asmbl_41902, TR56215|c0_g1_i1, TR58412|c0_g1_i1, TR110489|c1_g3_i1, TR114486|c2_g1_i4, TR114486|c2_g3_i1, TR128522|c0_g2_i7, TR110489|c1_g3_i3, TR128522|c0_g2_i1, TR128522|c0_g2_i2, TR76870|c0_g1_i1, TR114486|c2_g1_i2, TR114486|c2_g2_i1, TR114486|c2_g1_i3
Citrate cycle (TCA cycle)	104	dehydrogenase	ec:1.8.1.4	1	asmbl_44860
Citrate cycle (TCA cycle)	104	hydratase	ec:4.2.1.3	15	asmbl_74205, asmbl_74211, TR10231|c1_g1_i3, TR40340|c0_g1_i1, TR3633|c0_g1_i1, TR115066|c1_g2_i1, TR115066|c1_g3_i1, TR115066|c1_g4_i1, TR115066|c1_g5_i1, TR115066|c1_g5_i2, TR88459|c1_g2_i1, TR115066|c0_g1_i3, TR115066|c0_g2_i1, TR115066|c0_g3_i1, TR115066|c1_g1_i1
Citrate cycle (TCA cycle)	104	hydratase	ec:4.2.1.2	7	asmbl_71230, asmbl_71232, asmbl_71234, TR52731|c0_g1_i1, TR52731|c0_g1_i2, TR86572|c1_g3_i2, TR86572|c1_g3_i5
Other glycan degradation	44	endo-beta-N-acetylglucosaminidase	ec:3.2.1.96	3	TR79605|c0_g1_i3, TR79605|c0_g1_i5, TR79605|c0_g1_i2
Other glycan degradation	44	hexosaminidase	ec:3.2.1.52	2	asmbl_50968, asmbl_46670
Other glycan degradation	44	alpha-fucosidase	ec:3.2.1.51	7	asmbl_39191, asmbl_39180, asmbl_39184, TR13488|c1_g1_i1, TR129172|c0_g2_i2, TR129172|c0_g2_i4, TR129172|c0_g2_i5
Other glycan degradation	44	psychosine hydrolase	ec:3.2.1.45	13	asmbl_76141, asmbl_76142, TR37887|c2_g1_i1, TR111924|c0_g2_i1, TR133793|c0_g1_i1, TR84638|c0_g1_i1, TR84638|c0_g1_i2, TR115008|c1_g1_i1, TR115008|c1_g2_i1, TR115008|c1_g2_i2, TR130529|c1_g1_i11, TR130529|c1_g1_i2, TR130529|c1_g1_i8
Other glycan degradation	44	mannanase	ec:3.2.1.25	1	asmbl_43760
Other glycan degradation	44	alpha-D-mannosidase	ec:3.2.1.24	17	asmbl_48927, asmbl_54433, asmbl_76111, asmbl_24155, asmbl_31861, asmbl_24157, asmbl_26846, asmbl_26849, asmbl_54439, asmbl_69459, asmbl_96107, TR101892|c0_g1_i1, TR101892|c0_g1_i4, TR110475|c0_g1_i2, TR110475|c0_g1_i4, TR133040|c0_g2_i1, TR110475|c0_g1_i1
Other glycan degradation	44	lactase (ambiguous)	ec:3.2.1.23	1	TR52075|c1_g1_i2
One carbon pool by folate	37	ligase	ec:6.3.4.3	3	TR124388|c0_g3_i1, TR124388|c0_g1_i4, TR124388|c0_g1_i5
One carbon pool by folate	37	S-aminomethyldihydrolipoylprotein:(6S)-tetrahydrofolate aminomethyltransferase (ammonia-forming)	ec:2.1.2.10	1	asmbl_26810
One carbon pool by folate	37	reductase [NAD(P)H]	ec:1.5.1.20	4	asmbl_18224, TR110466|c2_g2_i1, TR110466|c2_g6_i1, TR110466|c2_g6_i2
One carbon pool by folate	37	dehydrogenase (NAD+)	ec:1.5.1.15	2	asmbl_65961, asmbl_65964
One carbon pool by folate	37	synthase	ec:2.1.1.45	6	TR83761|c0_g2_i9, TR83761|c0_g3_i1, TR83761|c0_g3_i2, TR83310|c0_g1_i1, TR83761|c0_g2_i4, TR83761|c0_g2_i7
One carbon pool by folate	37	formyltransferase	ec:2.1.2.3	2	TR94461|c2_g2_i1, TR94461|c2_g2_i2
One carbon pool by folate	37	formyltransferase	ec:2.1.2.2	2	TR136448|c0_g3_i2, TR136448|c0_g3_i3
One carbon pool by folate	37	hydroxymethyltransferase	ec:2.1.2.1	4	asmbl_55252, TR83705|c0_g3_i2, TR83705|c0_g3_i4, TR83705|c0_g2_i1
One carbon pool by folate	37	synthase	ec:2.1.1.13	4	asmbl_70587, asmbl_70588, TR101890|c1_g3_i3, TR101890|c1_g3_i6
One carbon pool by folate	37	cyclo-ligase	ec:6.3.3.2	2	asmbl_20389, asmbl_20390
One carbon pool by folate	37	dehydrogenase	ec:1.5.1.6	2	asmbl_74747, TR28652|c0_g3_i1
One carbon pool by folate	37	dehydrogenase (NADP+)	ec:1.5.1.5	7	asmbl_65961, asmbl_65962, asmbl_65964, TR124388|c0_g3_i1, TR124388|c0_g4_i1, TR124388|c0_g1_i4, TR124388|c0_g1_i5
One carbon pool by folate	37	reductase	ec:1.5.1.3	5	TR30674|c0_g2_i3, TR30674|c0_g2_i4, TR30674|c0_g2_i7, TR83761|c0_g3_i1, TR83761|c0_g3_i2
N-Glycan biosynthesis	17	2-beta-N-acetylglucosaminyltransferase	ec:2.4.1.143	1	asmbl_90609
N-Glycan biosynthesis	17	2-beta-N-acetylglucosaminyltransferase	ec:2.4.1.101	2	TR106459|c1_g1_i1, TR106459|c1_g1_i2
N-Glycan biosynthesis	17	1,2-alpha-mannosidase	ec:3.2.1.113	7	asmbl_48927, asmbl_76111, asmbl_24155, asmbl_24157, asmbl_26846, asmbl_26849, asmbl_69459
N-Glycan biosynthesis	17	glucosidase	ec:3.2.1.106	4	asmbl_26997, TR119133|c0_g2_i1, TR100866|c2_g2_i2, TR100866|c2_g2_i1
N-Glycan biosynthesis	17	beta-D-mannosyltransferase	ec:2.4.1.83	1	asmbl_90561
N-Glycan biosynthesis	17	6-alpha-L-fucosyltransferase	ec:2.4.1.68	2	asmbl_47840, asmbl_47841
Limonene and pinene degradation	1	dehydrogenase (NAD+)	ec:1.2.1.3	1	TR122003|c0_g1_i5
beta-Alanine metabolism	13	dehydrogenase (NADP+)	ec:1.3.1.2	1	asmbl_10731
beta-Alanine metabolism	13	decarboxylase	ec:4.1.1.15	1	TR15666|c0_g2_i1
beta-Alanine metabolism	13	hydrolase	ec:3.1.2.4	4	TR24847|c0_g4_i2, TR24847|c0_g4_i3, TR24847|c0_g4_i6, TR24847|c0_g4_i8
beta-Alanine metabolism	13	decarboxylase	ec:4.1.1.9	3	asmbl_40155, TR124422|c0_g1_i2, TR124422|c0_g1_i3
beta-Alanine metabolism	13	dehydrogenase (NAD+)	ec:1.2.1.3	1	TR122003|c0_g1_i5
beta-Alanine metabolism	13	synthase	ec:2.5.1.16	2	asmbl_54487, TR100490|c2_g2_i4
beta-Alanine metabolism	13	dehydrogenase (acetylating)	ec:1.2.1.18	1	asmbl_78974
Indole alkaloid biosynthesis	3	synthase	ec:4.3.3.2	3	asmbl_81998, TR44070|c0_g1_i1, TR74250|c0_g1_i2
Glucosinolate biosynthesis	5	transaminase	ec:2.6.1.42	5	TR38801|c0_g1_i1, TR18615|c0_g1_i2, TR18615|c0_g1_i1, TR68210|c0_g1_i1, TR68210|c0_g1_i2
Terpenoid backbone biosynthesis	11	kinase	ec:2.7.4.2	1	TR10235|c1_g1_i1
Terpenoid backbone biosynthesis	11	4-phosphate cytidylyltransferase	ec:2.7.7.60	1	TR76900|c0_g5_i1
Terpenoid backbone biosynthesis	11	geranyl-diphosphate synthase	ec:2.5.1.1	1	asmbl_15659
Terpenoid backbone biosynthesis	11	C-acetyltransferase	ec:2.3.1.9	2	asmbl_36299, TR852|c0_g3_i1
Terpenoid backbone biosynthesis	11	reductase (NADPH)	ec:1.1.1.34	1	asmbl_90942
Terpenoid backbone biosynthesis	11	diphosphate synthase	ec:2.5.1.30	2	asmbl_3389, TR4320|c0_g1_i2
Terpenoid backbone biosynthesis	11	diphosphate synthase	ec:2.5.1.29	2	asmbl_15659, asmbl_76717
Terpenoid backbone biosynthesis	11	Delta-isomerase	ec:5.3.3.2	2	asmbl_77766, asmbl_77767
Betalain biosynthesis	4	O-methyltransferase	ec:2.1.1.6	4	TR53984|c6_g1_i1, TR53984|c6_g1_i2, TR53984|c6_g1_i3, TR53984|c6_g1_i4
D-Alanine metabolism	2	racemase	ec:5.1.1.1	2	TR37351|c0_g1_i1, TR37351|c0_g1_i3
D-Arginine and D-ornithine metabolism	8	oxidase	ec:1.4.3.3	6	asmbl_84325, asmbl_86789, TR52678|c2_g4_i1, TR52678|c2_g4_i4, TR18897|c1_g4_i2, TR18897|c1_g4_i6
D-Arginine and D-ornithine metabolism	8	racemase	ec:5.1.1.10	2	TR37351|c0_g1_i1, TR37351|c0_g1_i3
D-Glutamine and D-glutamate metabolism	9	glutaminase I	ec:3.5.1.2	7	asmbl_21894, asmbl_21895, asmbl_21896, TR56348|c0_g1_i3, TR91633|c1_g3_i2, TR91633|c1_g3_i4, TR91633|c1_g3_i5
D-Glutamine and D-glutamate metabolism	9	racemase	ec:5.1.1.10	2	TR37351|c0_g1_i1, TR37351|c0_g1_i3
Penicillin and cephalosporin biosynthesis	9	oxidase	ec:1.4.3.3	6	asmbl_84325, asmbl_86789, TR52678|c2_g4_i1, TR52678|c2_g4_i4, TR18897|c1_g4_i2, TR18897|c1_g4_i6
Penicillin and cephalosporin biosynthesis	9	synthase	ec:6.3.2.26	1	TR101465|c0_g6_i7
Penicillin and cephalosporin biosynthesis	9	penicillinase	ec:3.5.2.6	2	asmbl_43885, TR76591|c2_g1_i1
Lysine degradation	41	N-methyltransferase	ec:2.1.1.43	18	asmbl_23061, asmbl_31773, asmbl_31774, asmbl_39117, asmbl_39118, asmbl_60240, asmbl_41494, asmbl_64877, asmbl_64878, TR115205|c0_g1_i1, TR124382|c2_g3_i2, TR124382|c2_g3_i7, TR139346|c3_g1_i4, TR139346|c4_g1_i3, TR139346|c4_g1_i5, TR139346|c4_g1_i11, TR116898|c1_g1_i2, TR130511|c0_g4_i4
Lysine degradation	41	succinyltransferase	ec:2.3.1.61	2	asmbl_4904, TR3980|c0_g2_i1
Lysine degradation	41	dehydrogenase (NAD+)	ec:1.2.1.3	1	TR122003|c0_g1_i5
Lysine degradation	41	5-dioxygenase	ec:1.14.11.4	1	TR79616|c0_g1_i2
Lysine degradation	41	C-acetyltransferase	ec:2.3.1.9	2	asmbl_36299, TR852|c0_g3_i1
Lysine degradation	41	dehydrogenase	ec:1.1.1.35	9	asmbl_19849, asmbl_19850, asmbl_19852, asmbl_35436, asmbl_19841, asmbl_78530, TR11334|c1_g1_i2, TR29050|c0_g1_i1, TR133022|c2_g5_i1
Lysine degradation	41	dehydrogenase (succinyl-transferring)	ec:1.2.4.2	5	asmbl_24366, asmbl_24367, asmbl_24368, asmbl_24370, asmbl_9445
Lysine degradation	41	transaminase	ec:2.6.1.39	3	asmbl_26136, asmbl_1521, asmbl_26132
Tropane, piperidine and pyridine alkaloid biosynthesis	6	transaminase	ec:2.6.1.57	4	asmbl_18923, TR44716|c5_g1_i1, TR44716|c5_g1_i4, TR132969|c2_g1_i1
Tropane, piperidine and pyridine alkaloid biosynthesis	6	transaminase	ec:2.6.1.9	4	asmbl_18923, TR44716|c5_g1_i1, TR44716|c5_g1_i4, TR132969|c2_g1_i1
Tropane, piperidine and pyridine alkaloid biosynthesis	6	transaminase	ec:2.6.1.5	6	asmbl_18923, asmbl_29641, TR44716|c5_g1_i1, TR44716|c5_g1_i4, TR132969|c2_g1_i1, TR132969|c2_g2_i1
Tropane, piperidine and pyridine alkaloid biosynthesis	6	transaminase	ec:2.6.1.1	4	asmbl_18923, TR44716|c5_g1_i1, TR44716|c5_g1_i4, TR132969|c2_g1_i1
Porphyrin and chlorophyll metabolism	38	synthase	ec:4.2.1.75	1	asmbl_77915
Porphyrin and chlorophyll metabolism	38	ferro-protoporphyrin chelatase	ec:4.99.1.1	1	asmbl_72594
Porphyrin and chlorophyll metabolism	38	synthase	ec:4.2.1.24	5	TR13300|c0_g1_i2, TR13300|c0_g1_i4, TR13300|c0_g1_i9, TR13300|c0_g1_i1, TR84911|c1_g2_i1
Porphyrin and chlorophyll metabolism	38	CLH	ec:3.1.1.14	1	asmbl_13403
Porphyrin and chlorophyll metabolism	38	synthase	ec:4.4.1.17	4	asmbl_28330, asmbl_28332, asmbl_28333, asmbl_28336
Porphyrin and chlorophyll metabolism	38	synthase	ec:2.5.1.61	1	asmbl_48563
Porphyrin and chlorophyll metabolism	38	1-naphthol glucuronyltransferase	ec:2.4.1.17	19	asmbl_76767, asmbl_32287, asmbl_35512, asmbl_39470, asmbl_81583, asmbl_81584, asmbl_81585, asmbl_81586, asmbl_81588, TR43760|c1_g7_i1, TR43760|c1_g8_i1, TR43760|c1_g8_i2, TR43760|c1_g11_i1, TR82741|c1_g1_i4, TR82741|c1_g1_i1, TR82741|c1_g1_i2, TR82741|c1_g1_i3, TR137793|c0_g5_i1, TR93624|c0_g2_i1
Porphyrin and chlorophyll metabolism	38	ligase	ec:6.1.1.17	2	asmbl_83438, TR109069|c0_g2_i1
Porphyrin and chlorophyll metabolism	38	ceruloplasmin	ec:1.16.3.1	4	asmbl_17821, asmbl_17822, asmbl_3539, asmbl_17823
Glycosphingolipid biosynthesis - ganglio series	3	hexosaminidase	ec:3.2.1.52	2	asmbl_50968, asmbl_46670
Glycosphingolipid biosynthesis - ganglio series	3	lactase (ambiguous)	ec:3.2.1.23	1	TR52075|c1_g1_i2
Glycosphingolipid biosynthesis - globo series	15	hexosaminidase	ec:3.2.1.52	2	asmbl_50968, asmbl_46670
Glycosphingolipid biosynthesis - globo series	15	melibiase	ec:3.2.1.22	1	TR27476|c0_g1_i1
Glycosphingolipid biosynthesis - globo series	15	2-alpha-L-fucosyltransferase	ec:2.4.1.69	12	asmbl_88052, TR47375|c0_g2_i1, TR80154|c0_g2_i1, TR82611|c0_g1_i1, TR142171|c1_g5_i1, TR142171|c1_g5_i3, TR109064|c0_g1_i1, TR109064|c0_g1_i2, TR109064|c0_g1_i3, TR109064|c0_g1_i4, TR109064|c0_g1_i7, TR142171|c1_g2_i4
Cysteine and methionine metabolism	73	decarboxylase	ec:4.1.1.50	6	asmbl_8284, asmbl_8283, asmbl_8287, asmbl_8282, asmbl_8285, asmbl_8286
Cysteine and methionine metabolism	73	S-methyltransferase	ec:2.1.1.5	2	asmbl_95542, asmbl_95544
Cysteine and methionine metabolism	73	1-phosphate dehydratase	ec:4.2.1.109	1	asmbl_16982
Cysteine and methionine metabolism	73	beta-synthase	ec:4.2.1.22	4	asmbl_73092, asmbl_73093, asmbl_73075, asmbl_73077
Cysteine and methionine metabolism	73	synthase	ec:6.3.2.3	3	asmbl_46470, asmbl_46472, TR47550|c0_g1_i1
Cysteine and methionine metabolism	73	ligase	ec:6.3.2.2	5	asmbl_34342, asmbl_34343, asmbl_34344, asmbl_34346, TR19515|c0_g1_i1
Cysteine and methionine metabolism	73	phosphorylase	ec:2.4.2.28	1	asmbl_1373
Cysteine and methionine metabolism	73	synthase	ec:3.1.3.77	1	TR76159|c6_g1_i1
Cysteine and methionine metabolism	73	synthase	ec:2.1.1.13	4	asmbl_70587, asmbl_70588, TR101890|c1_g3_i3, TR101890|c1_g3_i6
Cysteine and methionine metabolism	73	adenosyltransferase	ec:2.5.1.6	5	asmbl_18056, asmbl_18058, asmbl_18047, asmbl_18048, TR19739|c1_g1_i1
Cysteine and methionine metabolism	73	S-adenosylhomocysteine synthase	ec:3.3.1.1	12	asmbl_43493, TR25355|c0_g1_i1, TR25355|c0_g2_i1, TR25355|c0_g2_i2, TR24889|c0_g1_i1, TR25355|c0_g3_i1, TR25355|c0_g3_i2, TR43663|c0_g1_i1, TR129182|c3_g3_i1, TR129182|c3_g1_i1, TR129182|c3_g1_i2, TR129182|c3_g1_i5
Cysteine and methionine metabolism	73	dioxygenase [iron(II)-requiring]	ec:1.13.11.54	2	asmbl_77786, asmbl_77787
Cysteine and methionine metabolism	73	dehydrogenase	ec:1.1.1.37	6	asmbl_57382, asmbl_57387, TR23585|c3_g2_i2, TR28067|c0_g1_i1, TR20587|c0_g1_i1, TR133781|c1_g4_i6
Cysteine and methionine metabolism	73	dehydrogenase	ec:1.1.1.27	5	asmbl_63445, asmbl_63446, asmbl_63448, asmbl_63451, asmbl_63455
Cysteine and methionine metabolism	73	dioxygenase	ec:1.13.11.20	1	TR20346|c1_g3_i1
Cysteine and methionine metabolism	73	synthase	ec:2.5.1.16	2	asmbl_54487, TR100490|c2_g2_i4
Cysteine and methionine metabolism	73	transaminase	ec:2.6.1.57	4	asmbl_18923, TR44716|c5_g1_i1, TR44716|c5_g1_i4, TR132969|c2_g1_i1
Cysteine and methionine metabolism	73	transaminase	ec:2.6.1.5	6	asmbl_18923, asmbl_29641, TR44716|c5_g1_i1, TR44716|c5_g1_i4, TR132969|c2_g1_i1, TR132969|c2_g2_i1
Cysteine and methionine metabolism	73	transaminase	ec:2.6.1.1	4	asmbl_18923, TR44716|c5_g1_i1, TR44716|c5_g1_i4, TR132969|c2_g1_i1
Cysteine and methionine metabolism	73	transaminase	ec:2.6.1.42	5	TR38801|c0_g1_i1, TR18615|c0_g1_i2, TR18615|c0_g1_i1, TR68210|c0_g1_i1, TR68210|c0_g1_i2
Cysteine and methionine metabolism	73	racemase	ec:5.1.1.10	2	TR37351|c0_g1_i1, TR37351|c0_g1_i3
Glycosphingolipid biosynthesis - lacto and neolacto series	12	2-alpha-L-fucosyltransferase	ec:2.4.1.69	12	asmbl_88052, TR47375|c0_g2_i1, TR80154|c0_g2_i1, TR82611|c0_g1_i1, TR142171|c1_g5_i1, TR142171|c1_g5_i3, TR109064|c0_g1_i1, TR109064|c0_g1_i2, TR109064|c0_g1_i3, TR109064|c0_g1_i4, TR109064|c0_g1_i7, TR142171|c1_g2_i4
Nicotinate and nicotinamide metabolism	48	transhydrogenase (Re/Si-specific)	ec:1.6.1.2	6	asmbl_84053, asmbl_84049, TR128474|c0_g3_i1, TR85633|c0_g1_i1, TR85633|c0_g2_i1, TR85633|c0_g2_i2
Nicotinate and nicotinamide metabolism	48	transhydrogenase (Si-specific)	ec:1.6.1.1	1	asmbl_84053
Nicotinate and nicotinamide metabolism	48	diphosphorylase (carboxylating)	ec:2.4.2.19	9	asmbl_39368, asmbl_54261, TR91947|c1_g1_i1, TR91947|c1_g1_i4, TR122000|c0_g2_i1, TR122000|c0_g2_i2, TR141471|c4_g1_i4, TR141471|c4_g3_i2, TR141471|c4_g3_i4
Nicotinate and nicotinamide metabolism	48	synthase (glutamine-hydrolysing)	ec:6.3.5.1	1	TR129230|c0_g3_i3
Nicotinate and nicotinamide metabolism	48	phosphorylase	ec:2.4.2.1	1	asmbl_1373
Nicotinate and nicotinamide metabolism	48	uridine 5'-nucleotidase	ec:3.1.3.5	10	asmbl_13766, asmbl_68271, asmbl_68272, asmbl_68279, TR13835|c0_g1_i1, TR13835|c0_g1_i2, TR43599|c0_g2_i4, TR133959|c2_g2_i2, TR133959|c2_g2_i4, TR133959|c2_g2_i7
Nicotinate and nicotinamide metabolism	48	diphosphatase	ec:3.6.1.9	2	asmbl_74486, TR38533|c0_g2_i1
Nicotinate and nicotinamide metabolism	48	dehydrogenase (NAD+)	ec:1.2.1.24	3	asmbl_15959, TR122003|c0_g1_i7, TR122003|c0_g1_i8
Nicotinate and nicotinamide metabolism	48	synthase	ec:6.3.1.5	1	TR36091|c0_g3_i1
Nicotinate and nicotinamide metabolism	48	dehydrogenase [NAD(P)+]	ec:1.2.1.16	2	TR122003|c0_g1_i5, TR122003|c0_g1_i6
Nicotinate and nicotinamide metabolism	48	kinase	ec:2.7.1.23	12	asmbl_14889, asmbl_14884, asmbl_40981, asmbl_40982, asmbl_40983, asmbl_91094, TR85649|c3_g4_i1, TR91361|c3_g5_i1, TR91361|c3_g5_i3, TR91361|c3_g5_i10, TR101416|c3_g1_i1, TR85649|c3_g4_i3
Nicotinate and nicotinamide metabolism	48	kinase	ec:2.7.1.22	1	asmbl_63444
Sphingolipid metabolism	43	phosphodiesterase D	ec:3.1.4.41	1	TR27742|c0_g1_i1
Sphingolipid metabolism	43	phosphodiesterase	ec:3.1.4.12	19	asmbl_30385, asmbl_4854, asmbl_4855, asmbl_55156, asmbl_75423, asmbl_38983, asmbl_44620, asmbl_6990, asmbl_4856, asmbl_51647, asmbl_51648, asmbl_52822, asmbl_83931, asmbl_88476, TR3295|c1_g1_i1, TR46457|c0_g2_i2, TR52551|c0_g1_i1, TR62975|c1_g1_i1, TR62975|c1_g1_i2
Sphingolipid metabolism	43	psychosine hydrolase	ec:3.2.1.45	13	asmbl_76141, asmbl_76142, TR37887|c2_g1_i1, TR111924|c0_g2_i1, TR133793|c0_g1_i1, TR84638|c0_g1_i1, TR84638|c0_g1_i2, TR115008|c1_g1_i1, TR115008|c1_g2_i1, TR115008|c1_g2_i2, TR130529|c1_g1_i11, TR130529|c1_g1_i2, TR130529|c1_g1_i8
Sphingolipid metabolism	43	lactase (ambiguous)	ec:3.2.1.23	1	TR52075|c1_g1_i2
Sphingolipid metabolism	43	melibiase	ec:3.2.1.22	1	TR27476|c0_g1_i1
Sphingolipid metabolism	43	C-palmitoyltransferase	ec:2.3.1.50	1	TR121944|c1_g2_i1
Sphingolipid metabolism	43	acylsphingosine deacylase	ec:3.5.1.23	2	asmbl_73917, asmbl_73921
Sphingolipid metabolism	43	sulfotransferase	ec:2.8.2.11	5	TR25274|c1_g1_i2, TR25274|c1_g1_i4, TR25274|c1_g1_i5, TR25274|c1_g1_i1, TR118176|c0_g2_i1
C5-Branched dibasic acid metabolism	5	ligase (ADP-forming)	ec:6.2.1.5	5	TR57941|c0_g1_i1, TR57941|c0_g2_i1, asmbl_94006, asmbl_94007, TR57941|c0_g3_i1
Glycolysis / Gluconeogenesis	104	phosphohexokinase	ec:2.7.1.11	10	asmbl_77740, asmbl_77742, asmbl_77745, asmbl_77747, asmbl_77753, TR27759|c0_g1_i1, TR76214|c0_g1_i1, TR76214|c0_g1_i2, TR76214|c0_g2_i1, TR115646|c1_g2_i1
Glycolysis / Gluconeogenesis	104	carboxykinase (ATP)	ec:4.1.1.49	2	TR11602|c0_g1_i1, TR138997|c0_g1_i1
Glycolysis / Gluconeogenesis	104	carboxykinase (GTP)	ec:4.1.1.32	5	asmbl_64182, asmbl_64194, asmbl_64183, asmbl_64187, asmbl_64188
Glycolysis / Gluconeogenesis	104	isomerase	ec:5.3.1.9	2	asmbl_89085, TR69467|c0_g1_i1
Glycolysis / Gluconeogenesis	104	isomerase	ec:5.3.1.1	5	asmbl_54216, asmbl_8264, asmbl_8263, TR10424|c0_g1_i1, TR91733|c0_g2_i1
Glycolysis / Gluconeogenesis	104	glucokinase (phosphorylating)	ec:2.7.1.2	1	TR77394|c0_g1_i1
Glycolysis / Gluconeogenesis	104	hexokinase type IV glucokinase	ec:2.7.1.1	6	asmbl_27189, asmbl_27202, asmbl_27192, TR138999|c0_g1_i1, TR138999|c0_g1_i2, TR77394|c0_g1_i1
Glycolysis / Gluconeogenesis	104	hydratase	ec:4.2.1.11	6	asmbl_25535, asmbl_25527, asmbl_25529, asmbl_25530, asmbl_25531, TR62972|c0_g1_i1
Glycolysis / Gluconeogenesis	104	dehydrogenase	ec:1.1.1.1	1	TR4121|c3_g3_i1
Glycolysis / Gluconeogenesis	104	hexose diphosphatase	ec:3.1.3.11	5	asmbl_48796, asmbl_48797, TR29479|c0_g8_i2, TR30665|c1_g1_i1, TR29479|c0_g8_i4
Glycolysis / Gluconeogenesis	104	ligase	ec:6.2.1.1	7	asmbl_2438, asmbl_2439, asmbl_2440, TR24710|c0_g1_i5, TR24710|c0_g1_i7, TR30614|c0_g1_i1, TR122513|c1_g1_i1
Glycolysis / Gluconeogenesis	104	kinase	ec:2.7.2.3	5	TR28652|c0_g3_i1, asmbl_91016, asmbl_91018, TR65224|c1_g1_i1, TR65224|c1_g2_i1
Glycolysis / Gluconeogenesis	104	acetyltransferase	ec:2.3.1.12	4	asmbl_4904, TR123148|c1_g1_i5, TR123148|c1_g1_i1, TR123148|c1_g1_i2
Glycolysis / Gluconeogenesis	104	dehydrogenase (NAD+)	ec:1.2.1.3	1	TR122003|c0_g1_i5
Glycolysis / Gluconeogenesis	104	aldolase	ec:4.1.2.13	6	asmbl_55926, asmbl_55931, asmbl_34789, asmbl_34792, asmbl_34793, TR75299|c0_g1_i1
Glycolysis / Gluconeogenesis	104	dehydrogenase	ec:1.1.1.27	5	asmbl_63445, asmbl_63446, asmbl_63448, asmbl_63451, asmbl_63455
Glycolysis / Gluconeogenesis	104	dehydrogenase (NAD(P)+) (phosphorylating)	ec:1.2.1.59	3	asmbl_8239, TR46681|c0_g1_i1, asmbl_8238
Glycolysis / Gluconeogenesis	104	dehydrogenase (acetyl-transferring)	ec:1.2.4.1	15	asmbl_43352, asmbl_41902, TR56215|c0_g1_i1, TR58412|c0_g1_i1, TR110489|c1_g3_i1, TR114486|c2_g1_i4, TR114486|c2_g3_i1, TR128522|c0_g2_i7, TR110489|c1_g3_i3, TR128522|c0_g2_i1, TR128522|c0_g2_i2, TR76870|c0_g1_i1, TR114486|c2_g1_i2, TR114486|c2_g2_i1, TR114486|c2_g1_i3
Glycolysis / Gluconeogenesis	104	dehydrogenase	ec:1.8.1.4	1	asmbl_44860
Glycolysis / Gluconeogenesis	104	dehydrogenase (phosphorylating)	ec:1.2.1.12	2	asmbl_8239, asmbl_8238
Glycolysis / Gluconeogenesis	104	(alpha-D-glucose-1,6-bisphosphate-dependent)	ec:5.4.2.2	2	TR84642|c0_g2_i1, TR84642|c0_g5_i1
Glycolysis / Gluconeogenesis	104	kinase	ec:2.7.1.40	13	asmbl_81613, TR89131|c0_g2_i1, TR89131|c0_g2_i3, TR89131|c0_g2_i4, TR89131|c0_g2_i5, TR130555|c0_g1_i3, TR89131|c0_g2_i6, TR89131|c0_g3_i1, TR89131|c0_g2_i7, TR89131|c0_g5_i1, TR89131|c0_g5_i2, TR130555|c0_g1_i1, TR130555|c0_g2_i1
Starch and sucrose metabolism	69	phosphorylase	ec:2.4.1.1	6	asmbl_13922, asmbl_1373, TR13258|c0_g2_i1, TR121916|c0_g1_i2, TR121916|c0_g1_i3, TR121916|c0_g2_i1
Starch and sucrose metabolism	69	isomerase	ec:5.3.1.9	2	asmbl_89085, TR69467|c0_g1_i1
Starch and sucrose metabolism	69	glucokinase (phosphorylating)	ec:2.7.1.2	1	TR77394|c0_g1_i1
Starch and sucrose metabolism	69	hexokinase type IV glucokinase	ec:2.7.1.1	6	asmbl_27189, asmbl_27202, asmbl_27192, TR138999|c0_g1_i1, TR138999|c0_g1_i2, TR77394|c0_g1_i1
Starch and sucrose metabolism	69	endo-1,4-beta-D-glucanase	ec:3.2.1.4	1	asmbl_92965
Starch and sucrose metabolism	69	glycogenase	ec:3.2.1.1	4	asmbl_61180, TR51255|c0_g3_i1, TR51255|c0_g3_i2, TR51255|c0_g3_i3
Starch and sucrose metabolism	69	amylo-1,6-glucosidase	ec:3.2.1.33	1	asmbl_39401
Starch and sucrose metabolism	69	trehalase	ec:3.2.1.28	3	asmbl_39220, TR116986|c0_g1_i4, TR116986|c0_g1_i6
Starch and sucrose metabolism	69	maltase	ec:3.2.1.20	7	asmbl_7504, asmbl_7500, asmbl_7510, TR105887|c1_g1_i1, TR105887|c1_g1_i2, TR105887|c1_g2_i2, TR105887|c1_g2_i3
Starch and sucrose metabolism	69	trehalose 6-phosphatase	ec:3.1.3.12	1	asmbl_62559
Starch and sucrose metabolism	69	diphosphatase	ec:3.6.1.9	2	asmbl_74486, TR38533|c0_g2_i1
Starch and sucrose metabolism	69	diphosphatase	ec:3.6.1.21	2	asmbl_76481, TR17994|c0_g1_i4
Starch and sucrose metabolism	69	disproportionating enzyme	ec:2.4.1.25	1	asmbl_39401
Starch and sucrose metabolism	69	branching enzyme	ec:2.4.1.18	4	asmbl_76380, asmbl_76381, TR130522|c2_g2_i3, TR130522|c2_g2_i2
Starch and sucrose metabolism	69	1-naphthol glucuronyltransferase	ec:2.4.1.17	19	asmbl_76767, asmbl_32287, asmbl_35512, asmbl_39470, asmbl_81583, asmbl_81584, asmbl_81585, asmbl_81586, asmbl_81588, TR43760|c1_g7_i1, TR43760|c1_g8_i1, TR43760|c1_g8_i2, TR43760|c1_g11_i1, TR82741|c1_g1_i4, TR82741|c1_g1_i1, TR82741|c1_g1_i2, TR82741|c1_g1_i3, TR137793|c0_g5_i1, TR93624|c0_g2_i1
Starch and sucrose metabolism	69	synthase (UDP-forming)	ec:2.4.1.15	5	asmbl_62555, asmbl_62556, asmbl_62557, asmbl_62559, asmbl_62560
Starch and sucrose metabolism	69	synthase	ec:2.4.1.11	1	asmbl_41421
Starch and sucrose metabolism	69	6-dehydrogenase	ec:1.1.1.22	4	TR50059|c0_g5_i3, TR50059|c0_g5_i4, TR50059|c0_g5_i5, TR50059|c0_g5_i6
Starch and sucrose metabolism	69	(alpha-D-glucose-1,6-bisphosphate-dependent)	ec:5.4.2.2	2	TR84642|c0_g2_i1, TR84642|c0_g5_i1
Ether lipid metabolism	19	C	ec:3.1.4.3	5	TR17830|c0_g1_i1, TR17830|c0_g2_i1, TR46110|c0_g1_i1, TR61121|c0_g2_i1, TR59211|c0_g1_i2
Ether lipid metabolism	19	esterase	ec:3.1.1.47	2	asmbl_33799, TR91330|c0_g1_i1
Ether lipid metabolism	19	sulfotransferase	ec:2.8.2.11	5	TR25274|c1_g1_i2, TR25274|c1_g1_i4, TR25274|c1_g1_i5, TR25274|c1_g1_i1, TR118176|c0_g2_i1
Ether lipid metabolism	19	synthase	ec:2.5.1.26	2	TR52737|c0_g1_i1, TR115172|c0_g1_i1
Ether lipid metabolism	19	A2	ec:3.1.1.4	5	asmbl_71169, asmbl_37289, asmbl_14271, asmbl_32304, TR86606|c1_g3_i2
Glycerophospholipid metabolism	44	decarboxylase	ec:4.1.1.65	2	asmbl_57731, asmbl_57732
Glycerophospholipid metabolism	44	C	ec:3.1.4.3	5	TR17830|c0_g1_i1, TR17830|c0_g2_i1, TR46110|c0_g1_i1, TR61121|c0_g2_i1, TR59211|c0_g1_i2
Glycerophospholipid metabolism	44	dehydrogenase (NAD+)	ec:1.1.1.8	5	TR54583|c0_g1_i4, TR54583|c0_g1_i5, TR54583|c0_g1_i1, TR54583|c0_g1_i2, TR54583|c0_g1_i3
Glycerophospholipid metabolism	44	cytidylyltransferase	ec:2.7.7.41	2	asmbl_39061, TR9614|c0_g2_i1
Glycerophospholipid metabolism	44	O-acyltransferase	ec:2.3.1.23	6	asmbl_82421, TR17497|c0_g1_i1, TR38303|c0_g1_i1, TR15859|c0_g1_i1, TR50656|c1_g1_i1, TR137692|c0_g1_i1
Glycerophospholipid metabolism	44	dehydrogenase [NAD(P)+]	ec:1.1.1.94	5	TR54583|c0_g1_i4, TR54583|c0_g1_i5, TR54583|c0_g1_i1, TR54583|c0_g1_i2, TR54583|c0_g1_i3
Glycerophospholipid metabolism	44	kinase (ATP)	ec:2.7.1.107	13	asmbl_14889, asmbl_14884, asmbl_85556, asmbl_85557, TR3669|c0_g1_i1, TR9125|c0_g1_i1, TR63164|c0_g1_i1, TR63164|c0_g1_i3, TR85649|c3_g4_i1, TR101416|c3_g1_i2, TR101416|c3_g1_i1, TR85649|c3_g4_i3, TR139158|c0_g1_i2
Glycerophospholipid metabolism	44	3-phosphatidyltransferase	ec:2.7.8.5	1	TR71931|c0_g1_i4
Glycerophospholipid metabolism	44	dehydrogenase	ec:1.1.5.3	3	asmbl_77384, asmbl_77377, asmbl_77382
Glycerophospholipid metabolism	44	true cholinesterase	ec:3.1.1.7	1	TR36214|c0_g1_i1
Glycerophospholipid metabolism	44	lecithinase B	ec:3.1.1.5	1	asmbl_12612
Glycerophospholipid metabolism	44	A2	ec:3.1.1.4	5	asmbl_71169, asmbl_37289, asmbl_14271, asmbl_32304, TR86606|c1_g3_i2
Glycerophospholipid metabolism	44	oxidase	ec:1.1.3.21	3	asmbl_77384, asmbl_77377, asmbl_77382
Cutin, suberine and wax biosynthesis	9	O-acyltransferase	ec:2.3.1.20	9	asmbl_562, TR22038|c0_g1_i1, TR1075|c2_g1_i1, TR94529|c0_g3_i2, TR74074|c1_g1_i2, TR111952|c2_g3_i1, TR111952|c2_g4_i1, TR111952|c2_g1_i1, TR111952|c2_g2_i1
Synthesis and degradation of ketone bodies	4	CoA-transferase	ec:2.8.3.5	1	asmbl_57908
Synthesis and degradation of ketone bodies	4	lyase	ec:4.1.3.4	1	asmbl_13537
Synthesis and degradation of ketone bodies	4	C-acetyltransferase	ec:2.3.1.9	2	asmbl_36299, TR852|c0_g3_i1
Glycosylphosphatidylinositol(GPI)-anchor biosynthesis	6	N-acetylglucosaminyltransferase	ec:2.4.1.198	6	asmbl_38354, asmbl_60378, asmbl_60381, TR88555|c1_g2_i11, TR88555|c1_g2_i13, TR88555|c1_g2_i3
Inositol phosphate metabolism	51	C	ec:3.1.4.3	5	TR17830|c0_g1_i1, TR17830|c0_g2_i1, TR46110|c0_g1_i1, TR61121|c0_g2_i1, TR59211|c0_g1_i2
Inositol phosphate metabolism	51	phospholipase C	ec:3.1.4.11	10	asmbl_11302, asmbl_24790, asmbl_11304, asmbl_13444, TR40459|c0_g1_i2, TR40459|c0_g1_i1, TR111974|c0_g2_i1, TR115616|c0_g7_i1, TR143186|c0_g4_i1, TR111974|c0_g1_i3
Inositol phosphate metabolism	51	isomerase	ec:5.3.1.1	5	asmbl_54216, asmbl_8264, asmbl_8263, TR10424|c0_g1_i1, TR91733|c0_g2_i1
Inositol phosphate metabolism	51	oxygenase	ec:1.13.99.1	2	TR121696|c0_g2_i1, TR121696|c0_g2_i3
Inositol phosphate metabolism	51	phosphatase	ec:3.1.3.25	2	asmbl_48681, asmbl_48684
Inositol phosphate metabolism	51	2-kinase	ec:2.7.1.158	2	asmbl_55777, TR37375|c0_g2_i1
Inositol phosphate metabolism	51	3-kinase	ec:2.7.1.154	3	asmbl_18628, TR43314|c0_g1_i1, TR116896|c2_g1_i6
Inositol phosphate metabolism	51	5-kinase	ec:2.7.1.150	11	TR594|c0_g2_i1, TR6296|c0_g1_i1, TR116877|c0_g2_i1, TR116877|c0_g3_i1, TR116877|c0_g4_i1, TR116877|c0_g5_i1, TR116877|c0_g5_i2, TR116877|c0_g6_i1, TR75384|c0_g3_i1, TR75384|c0_g4_i1, TR92459|c0_g3_i1
Inositol phosphate metabolism	51	3-kinase	ec:2.7.1.137	1	asmbl_3142
Inositol phosphate metabolism	51	3-kinase	ec:2.7.1.127	6	asmbl_74502, asmbl_69545, asmbl_69546, asmbl_69547, TR22238|c1_g2_i2, TR22238|c1_g2_i3
Inositol phosphate metabolism	51	2-dehydrogenase	ec:1.1.1.18	1	TR4121|c3_g3_i1
Inositol phosphate metabolism	51	dehydrogenase (acetylating)	ec:1.2.1.18	1	asmbl_78974
Inositol phosphate metabolism	51	synthase	ec:5.5.1.4	2	asmbl_1437, TR53082|c0_g1_i1
Fatty acid degradation	24	dehydrogenase	ec:1.1.1.1	1	TR4121|c3_g3_i1
Fatty acid degradation	24	C-acyltransferase	ec:2.3.1.16	2	asmbl_36299, TR852|c0_g3_i1
Fatty acid degradation	24	dehydrogenase (NAD+)	ec:1.2.1.3	1	TR122003|c0_g1_i5
Fatty acid degradation	24	C-acetyltransferase	ec:2.3.1.9	2	asmbl_36299, TR852|c0_g3_i1
Fatty acid degradation	24	dehydrogenase	ec:1.1.1.35	9	asmbl_19849, asmbl_19850, asmbl_19852, asmbl_35436, asmbl_19841, asmbl_78530, TR11334|c1_g1_i2, TR29050|c0_g1_i1, TR133022|c2_g5_i1
Fatty acid degradation	24	oxidase	ec:1.3.3.6	11	asmbl_49802, asmbl_7136, asmbl_73049, TR54597|c0_g2_i1, TR100885|c1_g1_i1, TR100885|c1_g1_i2, TR100885|c1_g1_i4, TR114390|c0_g1_i2, TR114390|c0_g1_i1, TR114465|c2_g1_i1, TR114465|c2_g1_i2
Glycerolipid metabolism	29	melibiase	ec:3.2.1.22	1	TR27476|c0_g1_i1
Glycerolipid metabolism	29	O-acyltransferase	ec:2.3.1.20	9	asmbl_562, TR22038|c0_g1_i1, TR1075|c2_g1_i1, TR94529|c0_g3_i2, TR74074|c1_g1_i2, TR111952|c2_g3_i1, TR111952|c2_g4_i1, TR111952|c2_g1_i1, TR111952|c2_g2_i1
Glycerolipid metabolism	29	dehydrogenase (NAD+)	ec:1.2.1.3	1	TR122003|c0_g1_i5
Glycerolipid metabolism	29	kinase (ATP)	ec:2.7.1.107	13	asmbl_14889, asmbl_14884, asmbl_85556, asmbl_85557, TR3669|c0_g1_i1, TR9125|c0_g1_i1, TR63164|c0_g1_i1, TR63164|c0_g1_i3, TR85649|c3_g4_i1, TR101416|c3_g1_i2, TR101416|c3_g1_i1, TR85649|c3_g4_i3, TR139158|c0_g1_i2
Glycerolipid metabolism	29	lipase	ec:3.1.1.3	1	TR27727|c0_g3_i1
Glycerolipid metabolism	29	kinase	ec:2.7.1.30	2	asmbl_81793, TR86538|c1_g2_i2
Glycerolipid metabolism	29	kinase	ec:2.7.1.29	2	TR71894|c0_g1_i3, TR71894|c0_g1_i1
beta-Lactam resistance	2	penicillinase	ec:3.5.2.6	2	asmbl_43885, TR76591|c2_g1_i1
Novobiocin biosynthesis	6	transaminase	ec:2.6.1.57	4	asmbl_18923, TR44716|c5_g1_i1, TR44716|c5_g1_i4, TR132969|c2_g1_i1
Novobiocin biosynthesis	6	transaminase	ec:2.6.1.9	4	asmbl_18923, TR44716|c5_g1_i1, TR44716|c5_g1_i4, TR132969|c2_g1_i1
Novobiocin biosynthesis	6	transaminase	ec:2.6.1.5	6	asmbl_18923, asmbl_29641, TR44716|c5_g1_i1, TR44716|c5_g1_i4, TR132969|c2_g1_i1, TR132969|c2_g2_i1
Novobiocin biosynthesis	6	transaminase	ec:2.6.1.1	4	asmbl_18923, TR44716|c5_g1_i1, TR44716|c5_g1_i4, TR132969|c2_g1_i1
Phenylalanine, tyrosine and tryptophan biosynthesis	9	4-monooxygenase	ec:1.14.16.1	2	asmbl_882, asmbl_883
Phenylalanine, tyrosine and tryptophan biosynthesis	9	synthase	ec:2.5.1.54	1	TR4884|c0_g1_i1
Phenylalanine, tyrosine and tryptophan biosynthesis	9	transaminase	ec:2.6.1.57	4	asmbl_18923, TR44716|c5_g1_i1, TR44716|c5_g1_i4, TR132969|c2_g1_i1
Phenylalanine, tyrosine and tryptophan biosynthesis	9	transaminase	ec:2.6.1.9	4	asmbl_18923, TR44716|c5_g1_i1, TR44716|c5_g1_i4, TR132969|c2_g1_i1
Phenylalanine, tyrosine and tryptophan biosynthesis	9	transaminase	ec:2.6.1.5	6	asmbl_18923, asmbl_29641, TR44716|c5_g1_i1, TR44716|c5_g1_i4, TR132969|c2_g1_i1, TR132969|c2_g2_i1
Phenylalanine, tyrosine and tryptophan biosynthesis	9	transaminase	ec:2.6.1.1	4	asmbl_18923, TR44716|c5_g1_i1, TR44716|c5_g1_i4, TR132969|c2_g1_i1
Cyanoamino acid metabolism	8	glutamyl transpeptidase	ec:2.3.2.2	3	TR83741|c0_g3_i6, TR83741|c0_g3_i2, TR83741|c0_g3_i5
Cyanoamino acid metabolism	8	hydroxymethyltransferase	ec:2.1.2.1	4	asmbl_55252, TR83705|c0_g3_i2, TR83705|c0_g3_i4, TR83705|c0_g2_i1
Cyanoamino acid metabolism	8	acetonitrilase	ec:3.5.5.1	1	asmbl_31671
Lysine biosynthesis	12	decarboxylase	ec:4.1.1.20	1	asmbl_9570
Lysine biosynthesis	12	desuccinylase	ec:3.5.1.18	4	TR121922|c2_g3_i14, TR121922|c2_g3_i15, TR121922|c2_g3_i10, TR121922|c2_g3_i2
Lysine biosynthesis	12	transaminase	ec:2.6.1.57	4	asmbl_18923, TR44716|c5_g1_i1, TR44716|c5_g1_i4, TR132969|c2_g1_i1
Lysine biosynthesis	12	transaminase	ec:2.6.1.39	3	asmbl_26136, asmbl_1521, asmbl_26132
Isoquinoline alkaloid biosynthesis	6	transaminase	ec:2.6.1.57	4	asmbl_18923, TR44716|c5_g1_i1, TR44716|c5_g1_i4, TR132969|c2_g1_i1
Isoquinoline alkaloid biosynthesis	6	transaminase	ec:2.6.1.5	6	asmbl_18923, asmbl_29641, TR44716|c5_g1_i1, TR44716|c5_g1_i4, TR132969|c2_g1_i1, TR132969|c2_g2_i1
Isoquinoline alkaloid biosynthesis	6	transaminase	ec:2.6.1.1	4	asmbl_18923, TR44716|c5_g1_i1, TR44716|c5_g1_i4, TR132969|c2_g1_i1
Bisphenol degradation	1	A-esterase	ec:3.1.1.2	1	TR76197|c0_g1_i7
Benzoate degradation	11	C-acyltransferase	ec:2.3.1.16	2	asmbl_36299, TR852|c0_g3_i1
Benzoate degradation	11	C-acetyltransferase	ec:2.3.1.9	2	asmbl_36299, TR852|c0_g3_i1
Benzoate degradation	11	dehydrogenase	ec:1.1.1.35	9	asmbl_19849, asmbl_19850, asmbl_19852, asmbl_35436, asmbl_19841, asmbl_78530, TR11334|c1_g1_i2, TR29050|c0_g1_i1, TR133022|c2_g5_i1
Phenylalanine metabolism	14	acylamidase	ec:3.5.1.4	1	TR128470|c3_g2_i3
Phenylalanine metabolism	14	4-monooxygenase	ec:1.14.16.1	2	asmbl_882, asmbl_883
Phenylalanine metabolism	14	dioxygenase	ec:1.13.11.27	5	asmbl_75463, TR24914|c0_g2_i1, TR24914|c0_g4_i1, TR24914|c0_g5_i1, TR62004|c0_g1_i1
Phenylalanine metabolism	14	transaminase	ec:2.6.1.57	4	asmbl_18923, TR44716|c5_g1_i1, TR44716|c5_g1_i4, TR132969|c2_g1_i1
Phenylalanine metabolism	14	transaminase	ec:2.6.1.9	4	asmbl_18923, TR44716|c5_g1_i1, TR44716|c5_g1_i4, TR132969|c2_g1_i1
Phenylalanine metabolism	14	transaminase	ec:2.6.1.5	6	asmbl_18923, asmbl_29641, TR44716|c5_g1_i1, TR44716|c5_g1_i4, TR132969|c2_g1_i1, TR132969|c2_g2_i1
Phenylalanine metabolism	14	transaminase	ec:2.6.1.1	4	asmbl_18923, TR44716|c5_g1_i1, TR44716|c5_g1_i4, TR132969|c2_g1_i1
T cell receptor signaling pathway	189	phosphatase	ec:3.1.3.16	169	asmbl_10038, asmbl_13994, asmbl_13995, asmbl_16643, asmbl_18277, asmbl_20243, asmbl_20245, asmbl_20247, asmbl_32395, asmbl_32408, asmbl_34170, asmbl_3983, asmbl_3986, asmbl_3987, asmbl_73871, asmbl_73872, asmbl_74104, asmbl_74105, asmbl_10695, asmbl_13794, asmbl_20249, asmbl_34461, asmbl_34468, asmbl_35226, asmbl_35988, asmbl_3984, asmbl_40834, asmbl_40835, asmbl_40842, asmbl_41759, asmbl_41760, …
T cell receptor signaling pathway	189	protein-tyrosine kinase	ec:2.7.10.2	20	asmbl_40550, asmbl_7192, asmbl_11644, asmbl_32304, asmbl_95577, asmbl_95578, TR924|c0_g1_i1, TR924|c0_g1_i2, TR924|c0_g1_i5, TR924|c0_g2_i1, TR924|c0_g3_i1, TR38732|c0_g1_i2, TR52742|c2_g1_i1, TR52742|c2_g1_i3, TR75508|c0_g1_i1, TR115204|c3_g1_i2, TR116817|c0_g4_i2, TR116817|c0_g4_i4, TR96400|c1_g4_i1, TR96400|c1_g4_i2
Monobactam biosynthesis	4	adenylyltransferase	ec:2.7.7.4	4	asmbl_12995, asmbl_87229, TR109927|c0_g3_i2, TR109927|c0_g2_i1
Glycine, serine and threonine metabolism	39	S-methyltransferase	ec:2.1.1.5	2	asmbl_95542, asmbl_95544
Glycine, serine and threonine metabolism	39	S-aminomethyldihydrolipoylprotein:(6S)-tetrahydrofolate aminomethyltransferase (ammonia-forming)	ec:2.1.2.10	1	asmbl_26810
Glycine, serine and threonine metabolism	39	N-methyltransferase	ec:2.1.1.156	4	TR118195|c0_g3_i2, TR118195|c0_g3_i3, TR118195|c0_g3_i4, TR118195|c0_g3_i5
Glycine, serine and threonine metabolism	39	oxidase	ec:1.4.3.3	6	asmbl_84325, asmbl_86789, TR52678|c2_g4_i1, TR52678|c2_g4_i4, TR18897|c1_g4_i2, TR18897|c1_g4_i6
Glycine, serine and threonine metabolism	39	beta-synthase	ec:4.2.1.22	4	asmbl_73092, asmbl_73093, asmbl_73075, asmbl_73077
Glycine, serine and threonine metabolism	39	ammonia-lyase	ec:4.3.1.19	1	asmbl_23425
Glycine, serine and threonine metabolism	39	dehydrogenase	ec:1.1.1.1	1	TR4121|c3_g3_i1
Glycine, serine and threonine metabolism	39	hydroxymethyltransferase	ec:2.1.2.1	4	asmbl_55252, TR83705|c0_g3_i2, TR83705|c0_g3_i4, TR83705|c0_g2_i1
Glycine, serine and threonine metabolism	39	N-methyltransferase	ec:2.1.1.20	4	TR118195|c0_g3_i2, TR118195|c0_g3_i3, TR118195|c0_g3_i4, TR118195|c0_g3_i5
Glycine, serine and threonine metabolism	39	dehydrogenase (aminomethyl-transferring)	ec:1.4.4.2	3	asmbl_65660, asmbl_65663, TR102944|c0_g1_i1
Glycine, serine and threonine metabolism	39	C-acetyltransferase	ec:2.3.1.29	4	asmbl_79698, asmbl_79704, asmbl_79706, TR61231|c0_g1_i1
Glycine, serine and threonine metabolism	39	phosphatase	ec:3.1.3.3	2	TR10496|c0_g1_i1, TR10496|c0_g1_i2
Glycine, serine and threonine metabolism	39	dehydrogenase	ec:1.1.99.1	1	asmbl_17739
Glycine, serine and threonine metabolism	39	transaminase	ec:2.6.1.52	2	asmbl_90094, TR77324|c0_g1_i3
Glycine, serine and threonine metabolism	39	dehydrogenase	ec:1.8.1.4	1	asmbl_44860
Glycine, serine and threonine metabolism	39	racemase	ec:5.1.1.10	2	TR37351|c0_g1_i1, TR37351|c0_g1_i3
Glycine, serine and threonine metabolism	39	aldolase	ec:4.1.2.5	1	asmbl_69146
Phosphatidylinositol signaling system	60	phospholipase C	ec:3.1.4.11	10	asmbl_11302, asmbl_24790, asmbl_11304, asmbl_13444, TR40459|c0_g1_i2, TR40459|c0_g1_i1, TR111974|c0_g2_i1, TR115616|c0_g7_i1, TR143186|c0_g4_i1, TR111974|c0_g1_i3
Phosphatidylinositol signaling system	60	kinase C	ec:2.7.11.13	10	asmbl_7551, asmbl_56596, asmbl_56597, TR55337|c0_g2_i1, TR42819|c0_g1_i1, TR42819|c0_g2_i1, TR43634|c0_g2_i1, TR52576|c0_g1_i2, TR68150|c3_g1_i3, TR68150|c3_g1_i4
Phosphatidylinositol signaling system	60	phosphatase	ec:3.1.3.25	2	asmbl_48681, asmbl_48684
Phosphatidylinositol signaling system	60	cytidylyltransferase	ec:2.7.7.41	2	asmbl_39061, TR9614|c0_g2_i1
Phosphatidylinositol signaling system	60	2-kinase	ec:2.7.1.158	2	asmbl_55777, TR37375|c0_g2_i1
Phosphatidylinositol signaling system	60	3-kinase	ec:2.7.1.154	3	asmbl_18628, TR43314|c0_g1_i1, TR116896|c2_g1_i6
Phosphatidylinositol signaling system	60	5-kinase	ec:2.7.1.150	11	TR594|c0_g2_i1, TR6296|c0_g1_i1, TR116877|c0_g2_i1, TR116877|c0_g3_i1, TR116877|c0_g4_i1, TR116877|c0_g5_i1, TR116877|c0_g5_i2, TR116877|c0_g6_i1, TR75384|c0_g3_i1, TR75384|c0_g4_i1, TR92459|c0_g3_i1
Phosphatidylinositol signaling system	60	3-kinase	ec:2.7.1.137	1	asmbl_3142
Phosphatidylinositol signaling system	60	3-kinase	ec:2.7.1.127	6	asmbl_74502, asmbl_69545, asmbl_69546, asmbl_69547, TR22238|c1_g2_i2, TR22238|c1_g2_i3
Phosphatidylinositol signaling system	60	kinase (ATP)	ec:2.7.1.107	13	asmbl_14889, asmbl_14884, asmbl_85556, asmbl_85557, TR3669|c0_g1_i1, TR9125|c0_g1_i1, TR63164|c0_g1_i1, TR63164|c0_g1_i3, TR85649|c3_g4_i1, TR101416|c3_g1_i2, TR101416|c3_g1_i1, TR85649|c3_g4_i3, TR139158|c0_g1_i2
Vitamin B6 metabolism	6	5'-phosphate synthase	ec:1.4.3.5	3	asmbl_81107, asmbl_81108, TR142196|c1_g6_i1
Vitamin B6 metabolism	6	transaminase	ec:2.6.1.52	2	asmbl_90094, TR77324|c0_g1_i3
Vitamin B6 metabolism	6	kinase	ec:2.7.1.35	1	asmbl_60761
Butanoate metabolism	21	decarboxylase	ec:4.1.1.15	1	TR15666|c0_g2_i1
Butanoate metabolism	21	CoA-transferase	ec:2.8.3.5	1	asmbl_57908
Butanoate metabolism	21	lyase	ec:4.1.3.4	1	asmbl_13537
Butanoate metabolism	21	dehydrogenase	ec:1.3.5.1	2	TR76901|c0_g1_i1, TR76901|c0_g1_i2
Butanoate metabolism	21	C-acetyltransferase	ec:2.3.1.9	2	asmbl_36299, TR852|c0_g3_i1
Butanoate metabolism	21	dehydrogenase	ec:1.1.1.35	9	asmbl_19849, asmbl_19850, asmbl_19852, asmbl_35436, asmbl_19841, asmbl_78530, TR11334|c1_g1_i2, TR29050|c0_g1_i1, TR133022|c2_g5_i1
Butanoate metabolism	21	dehydrogenase (NAD+)	ec:1.2.1.24	3	asmbl_15959, TR122003|c0_g1_i7, TR122003|c0_g1_i8
Butanoate metabolism	21	dehydrogenase [NAD(P)+]	ec:1.2.1.16	2	TR122003|c0_g1_i5, TR122003|c0_g1_i6
Fatty acid elongation	16	C-acyltransferase	ec:2.3.1.16	2	asmbl_36299, TR852|c0_g3_i1
Fatty acid elongation	16	dehydrogenase	ec:1.1.1.35	9	asmbl_19849, asmbl_19850, asmbl_19852, asmbl_35436, asmbl_19841, asmbl_78530, TR11334|c1_g1_i2, TR29050|c0_g1_i1, TR133022|c2_g5_i1
Fatty acid elongation	16	hydrolase	ec:3.1.2.22	5	asmbl_28003, asmbl_28004, asmbl_28005, asmbl_28006, asmbl_5696
Fatty acid biosynthesis	17	dehydratase	ec:4.2.1.59	3	asmbl_83706, TR120270|c0_g1_i2, TR120270|c0_g1_i3
Fatty acid biosynthesis	17	carboxylase	ec:6.4.1.2	12	asmbl_31279, asmbl_31284, TR109879|c0_g1_i1, TR109879|c0_g2_i1, TR109879|c0_g2_i2, TR109879|c0_g3_i1, TR109879|c0_g3_i2, TR129207|c1_g2_i1, TR129207|c1_g2_i2, TR129207|c1_g2_i4, TR129207|c1_g2_i5, TR129207|c1_g2_i6
Fatty acid biosynthesis	17	reductase	ec:1.1.1.100	5	asmbl_83596, asmbl_83706, TR67919|c0_g1_i1, TR120270|c0_g1_i2, TR120270|c0_g1_i3
Fatty acid biosynthesis	17	synthase	ec:2.3.1.85	5	asmbl_83596, asmbl_83706, TR67919|c0_g1_i1, TR120270|c0_g1_i2, TR120270|c0_g1_i3
Fatty acid biosynthesis	17	synthase I	ec:2.3.1.41	3	asmbl_83706, TR120270|c0_g1_i2, TR120270|c0_g1_i3
Fatty acid biosynthesis	17	S-malonyltransferase	ec:2.3.1.39	3	asmbl_83706, TR120270|c0_g1_i2, TR120270|c0_g1_i3
Fatty acid biosynthesis	17	hydrolase	ec:3.1.2.14	3	asmbl_83706, TR120270|c0_g1_i2, TR120270|c0_g1_i3
Fatty acid biosynthesis	17	reductase (NADPH, Si-specific)	ec:1.3.1.10	3	asmbl_83706, TR120270|c0_g1_i2, TR120270|c0_g1_i3
Peptidoglycan biosynthesis	1	MraY transferase	ec:2.7.8.13	1	asmbl_61133
Selenocompound metabolism	19	water dikinase	ec:2.7.9.3	1	asmbl_22082
Selenocompound metabolism	19	beta-lyase	ec:4.4.1.13	5	asmbl_85130, asmbl_85131, asmbl_85132, asmbl_85134, asmbl_85135
Selenocompound metabolism	19	adenylyltransferase	ec:2.7.7.4	4	asmbl_12995, asmbl_87229, TR109927|c0_g3_i2, TR109927|c0_g2_i1
Selenocompound metabolism	19	synthase	ec:2.1.1.13	4	asmbl_70587, asmbl_70588, TR101890|c1_g3_i3, TR101890|c1_g3_i6
Selenocompound metabolism	19	ligase	ec:6.1.1.10	1	TR110482|c0_g1_i2
Selenocompound metabolism	19	reductase	ec:1.8.1.9	4	TR122574|c0_g3_i1, TR122574|c0_g3_i4, TR122574|c0_g1_i1, TR122574|c0_g2_i1
Phenylpropanoid biosynthesis	100	lactoperoxidase	ec:1.11.1.7	100	asmbl_20881, asmbl_20882, asmbl_30118, asmbl_43870, asmbl_59000, asmbl_59001, asmbl_6364, asmbl_18667, asmbl_18668, asmbl_23947, asmbl_37506, asmbl_43858, asmbl_58992, asmbl_58999, asmbl_74066, asmbl_74068, asmbl_78122, asmbl_17294, asmbl_19384, asmbl_19386, asmbl_19387, asmbl_22782, asmbl_22783, asmbl_33247, asmbl_6363, asmbl_68535, asmbl_77483, asmbl_77525, asmbl_78117, asmbl_81254, asmbl_87244…
Tyrosine metabolism	25	O-methyltransferase	ec:2.1.1.6	4	TR53984|c6_g1_i1, TR53984|c6_g1_i2, TR53984|c6_g1_i3, TR53984|c6_g1_i4
Tyrosine metabolism	25	beta-diketonase	ec:3.7.1.2	5	asmbl_11876, asmbl_11882, asmbl_11868, TR19183|c0_g3_i6, TR19183|c0_g5_i1
Tyrosine metabolism	25	dehydrogenase	ec:1.1.1.1	1	TR4121|c3_g3_i1
Tyrosine metabolism	25	1,2-dioxygenase	ec:1.13.11.5	2	TR73388|c0_g1_i2, TR73388|c0_g1_i3
Tyrosine metabolism	25	dioxygenase	ec:1.13.11.27	5	asmbl_75463, TR24914|c0_g2_i1, TR24914|c0_g4_i1, TR24914|c0_g5_i1, TR62004|c0_g1_i1
Tyrosine metabolism	25	transaminase	ec:2.6.1.57	4	asmbl_18923, TR44716|c5_g1_i1, TR44716|c5_g1_i4, TR132969|c2_g1_i1
Tyrosine metabolism	25	transaminase	ec:2.6.1.9	4	asmbl_18923, TR44716|c5_g1_i1, TR44716|c5_g1_i4, TR132969|c2_g1_i1
Tyrosine metabolism	25	transaminase	ec:2.6.1.5	6	asmbl_18923, asmbl_29641, TR44716|c5_g1_i1, TR44716|c5_g1_i4, TR132969|c2_g1_i1, TR132969|c2_g2_i1
Tyrosine metabolism	25	transaminase	ec:2.6.1.1	4	asmbl_18923, TR44716|c5_g1_i1, TR44716|c5_g1_i4, TR132969|c2_g1_i1
Tyrosine metabolism	25	dehydrogenase [NAD(P)+]	ec:1.2.1.16	2	TR122003|c0_g1_i5, TR122003|c0_g1_i6
Aflatoxin biosynthesis	12	carboxylase	ec:6.4.1.2	12	asmbl_31279, asmbl_31284, TR109879|c0_g1_i1, TR109879|c0_g2_i1, TR109879|c0_g2_i2, TR109879|c0_g3_i1, TR109879|c0_g3_i2, TR129207|c1_g2_i1, TR129207|c1_g2_i2, TR129207|c1_g2_i4, TR129207|c1_g2_i5, TR129207|c1_g2_i6
Tetracycline biosynthesis	12	carboxylase	ec:6.4.1.2	12	asmbl_31279, asmbl_31284, TR109879|c0_g1_i1, TR109879|c0_g2_i1, TR109879|c0_g2_i2, TR109879|c0_g3_i1, TR109879|c0_g3_i2, TR129207|c1_g2_i1, TR129207|c1_g2_i2, TR129207|c1_g2_i4, TR129207|c1_g2_i5, TR129207|c1_g2_i6
Alanine, aspartate and glutamate metabolism	56	synthase	ec:6.3.4.5	1	asmbl_71572
Alanine, aspartate and glutamate metabolism	56	synthase	ec:6.3.4.4	1	asmbl_79915
Alanine, aspartate and glutamate metabolism	56	synthase (NADH)	ec:1.4.1.14	3	asmbl_10731, TR111972|c0_g2_i1, TR111972|c0_g2_i5
Alanine, aspartate and glutamate metabolism	56	decarboxylase	ec:4.1.1.15	1	TR15666|c0_g2_i1
Alanine, aspartate and glutamate metabolism	56	phosphoribosyldiphosphate 5-amidotransferase	ec:2.4.2.14	5	asmbl_69888, TR124355|c0_g5_i1, TR124355|c0_g5_i7, TR76884|c3_g1_i3, TR76884|c3_g1_i5
Alanine, aspartate and glutamate metabolism	56	alpha-keto acid-omega-amidase	ec:3.5.1.3	1	asmbl_31671
Alanine, aspartate and glutamate metabolism	56	glutaminase I	ec:3.5.1.2	7	asmbl_21894, asmbl_21895, asmbl_21896, TR56348|c0_g1_i3, TR91633|c1_g3_i2, TR91633|c1_g3_i4, TR91633|c1_g3_i5
Alanine, aspartate and glutamate metabolism	56	synthase (glutamine-hydrolysing)	ec:6.3.5.5	2	TR120343|c0_g1_i1, TR120343|c0_g1_i2
Alanine, aspartate and glutamate metabolism	56	synthase (glutamine-hydrolysing)	ec:6.3.5.4	1	asmbl_61943
Alanine, aspartate and glutamate metabolism	56	lyase	ec:4.3.2.2	1	asmbl_48960
Alanine, aspartate and glutamate metabolism	56	lyase	ec:4.3.2.1	1	asmbl_387
Alanine, aspartate and glutamate metabolism	56	carbamoyltransferase	ec:2.1.3.2	3	asmbl_39111, asmbl_39115, TR120343|c0_g1_i1
Alanine, aspartate and glutamate metabolism	56	transaminase	ec:2.6.1.2	4	asmbl_14454, TR20274|c1_g2_i1, TR20274|c1_g2_i2, TR20274|c1_g3_i1
Alanine, aspartate and glutamate metabolism	56	transaminase	ec:2.6.1.1	4	asmbl_18923, TR44716|c5_g1_i1, TR44716|c5_g1_i4, TR132969|c2_g1_i1
Alanine, aspartate and glutamate metabolism	56	dehydrogenase (NAD+)	ec:1.2.1.24	3	asmbl_15959, TR122003|c0_g1_i7, TR122003|c0_g1_i8
Alanine, aspartate and glutamate metabolism	56	ligase	ec:6.3.1.2	11	asmbl_44207, asmbl_44208, asmbl_44213, asmbl_44214, asmbl_44202, asmbl_44203, TR34788|c0_g2_i4, TR34788|c0_g2_i5, TR34788|c0_g2_i6, TR34788|c0_g2_i8, TR92534|c2_g2_i2
Alanine, aspartate and glutamate metabolism	56	dehydrogenase [NAD(P)+]	ec:1.2.1.16	2	TR122003|c0_g1_i5, TR122003|c0_g1_i6
Alanine, aspartate and glutamate metabolism	56	transaminase (isomerizing)	ec:2.6.1.16	8	asmbl_70788, asmbl_70789, asmbl_70790, asmbl_70798, TR124355|c0_g5_i1, TR124355|c0_g5_i4, TR124355|c0_g5_i6, TR124355|c0_g5_i7
Alanine, aspartate and glutamate metabolism	56	transaminase	ec:2.6.1.12	4	asmbl_14454, TR20274|c1_g2_i1, TR20274|c1_g2_i2, TR20274|c1_g3_i1
Riboflavin metabolism	3	kinase	ec:2.7.1.26	3	asmbl_67256, asmbl_67258, asmbl_67253
Styrene degradation	9	beta-diketonase	ec:3.7.1.2	5	asmbl_11876, asmbl_11882, asmbl_11868, TR19183|c0_g3_i6, TR19183|c0_g5_i1
Styrene degradation	9	acylamidase	ec:3.5.1.4	1	TR128470|c3_g2_i3
Styrene degradation	9	1,2-dioxygenase	ec:1.13.11.5	2	TR73388|c0_g1_i2, TR73388|c0_g1_i3
Styrene degradation	9	acetonitrilase	ec:3.5.5.1	1	asmbl_31671
Ethylbenzene degradation	2	C-acyltransferase	ec:2.3.1.16	2	asmbl_36299, TR852|c0_g3_i1
Propanoate metabolism	55	dehydratase	ec:4.2.1.79	1	TR47628|c0_g2_i1
Propanoate metabolism	55	mutase	ec:5.4.99.2	3	TR68129|c1_g3_i1, TR68129|c1_g3_i3, TR68129|c1_g3_i4
Propanoate metabolism	55	carboxylase	ec:6.4.1.3	3	asmbl_31279, asmbl_31284, TR43129|c0_g1_i1
Propanoate metabolism	55	carboxylase	ec:6.4.1.2	12	asmbl_31279, asmbl_31284, TR109879|c0_g1_i1, TR109879|c0_g2_i1, TR109879|c0_g2_i2, TR109879|c0_g3_i1, TR109879|c0_g3_i2, TR129207|c1_g2_i1, TR129207|c1_g2_i2, TR129207|c1_g2_i4, TR129207|c1_g2_i5, TR129207|c1_g2_i6
Propanoate metabolism	55	hydrolase	ec:3.1.2.4	4	TR24847|c0_g4_i2, TR24847|c0_g4_i3, TR24847|c0_g4_i6, TR24847|c0_g4_i8
Propanoate metabolism	55	ligase (ADP-forming)	ec:6.2.1.5	5	TR57941|c0_g1_i1, TR57941|c0_g2_i1, asmbl_94006, asmbl_94007, TR57941|c0_g3_i1
Propanoate metabolism	55	ligase	ec:6.2.1.1	7	asmbl_2438, asmbl_2439, asmbl_2440, TR24710|c0_g1_i5, TR24710|c0_g1_i7, TR30614|c0_g1_i1, TR122513|c1_g1_i1
Propanoate metabolism	55	decarboxylase	ec:4.1.1.9	3	asmbl_40155, TR124422|c0_g1_i2, TR124422|c0_g1_i3
Propanoate metabolism	55	C-acetyltransferase	ec:2.3.1.9	2	asmbl_36299, TR852|c0_g3_i1
Propanoate metabolism	55	dehydrogenase	ec:1.1.1.27	5	asmbl_63445, asmbl_63446, asmbl_63448, asmbl_63451, asmbl_63455
Propanoate metabolism	55	dehydrogenase	ec:1.8.1.4	1	asmbl_44860
Propanoate metabolism	55	dehydrogenase (CoA-acylating)	ec:1.2.1.27	11	asmbl_78971, TR3948|c1_g1_i1, asmbl_78973, asmbl_78974, TR3948|c2_g1_i1, TR3948|c2_g1_i2, TR3948|c2_g2_i1, TR3948|c2_g3_i1, TR9729|c0_g4_i2, TR9729|c0_g4_i3, TR9729|c0_g4_i4
Propanoate metabolism	55	dehydrogenase (acetylating)	ec:1.2.1.18	1	asmbl_78974
Ascorbate and aldarate metabolism	27	oxygenase	ec:1.13.99.1	2	TR121696|c0_g2_i1, TR121696|c0_g2_i3
Ascorbate and aldarate metabolism	27	uridylyltransferase	ec:2.7.7.64	1	TR61268|c0_g1_i1
Ascorbate and aldarate metabolism	27	dehydrogenase (NAD+)	ec:1.2.1.3	1	TR122003|c0_g1_i5
Ascorbate and aldarate metabolism	27	1-naphthol glucuronyltransferase	ec:2.4.1.17	19	asmbl_76767, asmbl_32287, asmbl_35512, asmbl_39470, asmbl_81583, asmbl_81584, asmbl_81585, asmbl_81586, asmbl_81588, TR43760|c1_g7_i1, TR43760|c1_g8_i1, TR43760|c1_g8_i2, TR43760|c1_g11_i1, TR82741|c1_g1_i4, TR82741|c1_g1_i1, TR82741|c1_g1_i2, TR82741|c1_g1_i3, TR137793|c0_g5_i1, TR93624|c0_g2_i1
Ascorbate and aldarate metabolism	27	6-dehydrogenase	ec:1.1.1.22	4	TR50059|c0_g5_i3, TR50059|c0_g5_i4, TR50059|c0_g5_i5, TR50059|c0_g5_i6
Galactose metabolism	37	phosphohexokinase	ec:2.7.1.11	10	asmbl_77740, asmbl_77742, asmbl_77745, asmbl_77747, asmbl_77753, TR27759|c0_g1_i1, TR76214|c0_g1_i1, TR76214|c0_g1_i2, TR76214|c0_g2_i1, TR115646|c1_g2_i1
Galactose metabolism	37	galactokinase (phosphorylating)	ec:2.7.1.6	2	asmbl_38198, TR141301|c1_g1_i5
Galactose metabolism	37	glucokinase (phosphorylating)	ec:2.7.1.2	1	TR77394|c0_g1_i1
Galactose metabolism	37	hexokinase type IV glucokinase	ec:2.7.1.1	6	asmbl_27189, asmbl_27202, asmbl_27192, TR138999|c0_g1_i1, TR138999|c0_g1_i2, TR77394|c0_g1_i1
Galactose metabolism	37	4-epimerase	ec:5.1.3.2	6	asmbl_41698, asmbl_41696, asmbl_82113, TR18058|c3_g2_i2, TR18058|c3_g2_i9, TR80579|c0_g5_i14
Galactose metabolism	37	lactase (ambiguous)	ec:3.2.1.23	1	TR52075|c1_g1_i2
Galactose metabolism	37	melibiase	ec:3.2.1.22	1	TR27476|c0_g1_i1
Galactose metabolism	37	maltase	ec:3.2.1.20	7	asmbl_7504, asmbl_7500, asmbl_7510, TR105887|c1_g1_i1, TR105887|c1_g1_i2, TR105887|c1_g2_i2, TR105887|c1_g2_i3
Galactose metabolism	37	uridylyltransferase	ec:2.7.7.64	1	TR61268|c0_g1_i1
Galactose metabolism	37	uridylyltransferase	ec:2.7.7.12	1	TR143183|c0_g1_i6
Galactose metabolism	37	(alpha-D-glucose-1,6-bisphosphate-dependent)	ec:5.4.2.2	2	TR84642|c0_g2_i1, TR84642|c0_g5_i1
Fructose and mannose metabolism	67	phosphohexokinase	ec:2.7.1.11	10	asmbl_77740, asmbl_77742, asmbl_77745, asmbl_77747, asmbl_77753, TR27759|c0_g1_i1, TR76214|c0_g1_i1, TR76214|c0_g1_i2, TR76214|c0_g2_i1, TR115646|c1_g2_i1
Fructose and mannose metabolism	67	4,6-dehydratase	ec:4.2.1.47	3	asmbl_36689, asmbl_36691, asmbl_36694
Fructose and mannose metabolism	67	isomerase	ec:5.3.1.8	2	asmbl_82471, asmbl_82472
Fructose and mannose metabolism	67	isomerase	ec:5.3.1.6	2	asmbl_2917, asmbl_2919
Fructose and mannose metabolism	67	isomerase	ec:5.3.1.5	2	asmbl_63717, asmbl_63718
Fructose and mannose metabolism	67	isomerase	ec:5.3.1.1	5	asmbl_54216, asmbl_8264, asmbl_8263, TR10424|c0_g1_i1, TR91733|c0_g2_i1
Fructose and mannose metabolism	67	hexokinase type IV glucokinase	ec:2.7.1.1	6	asmbl_27189, asmbl_27202, asmbl_27192, TR138999|c0_g1_i1, TR138999|c0_g1_i2, TR77394|c0_g1_i1
Fructose and mannose metabolism	67	endo-1,4-beta-mannosidase	ec:3.2.1.78	1	asmbl_43760
Fructose and mannose metabolism	67	2-phosphatase	ec:3.1.3.46	9	asmbl_74302, asmbl_74303, asmbl_74305, TR38739|c0_g1_i6, TR38739|c0_g1_i7, TR38739|c0_g1_i1, TR38739|c0_g1_i2, TR38739|c0_g1_i3, TR109388|c1_g1_i1
Fructose and mannose metabolism	67	hexose diphosphatase	ec:3.1.3.11	5	asmbl_48796, asmbl_48797, TR29479|c0_g8_i2, TR30665|c1_g1_i1, TR29479|c0_g8_i4
Fructose and mannose metabolism	67	guanylyltransferase	ec:2.7.7.13	4	asmbl_71431, asmbl_3229, TR101412|c5_g1_i1, TR101412|c5_g3_i1
Fructose and mannose metabolism	67	synthase	ec:1.1.1.271	3	TR52033|c0_g3_i2, TR52033|c0_g3_i4, TR52033|c0_g3_i7
Fructose and mannose metabolism	67	aldolase	ec:4.1.2.13	6	asmbl_55926, asmbl_55931, asmbl_34789, asmbl_34792, asmbl_34793, TR75299|c0_g1_i1
Fructose and mannose metabolism	67	diphosphatase	ec:3.6.1.21	2	asmbl_76481, TR17994|c0_g1_i4
Fructose and mannose metabolism	67	phosphofructokinase 2	ec:2.7.1.105	9	asmbl_74302, asmbl_74303, asmbl_74305, TR38739|c0_g1_i6, TR38739|c0_g1_i7, TR38739|c0_g1_i1, TR38739|c0_g1_i2, TR38739|c0_g1_i3, TR109388|c1_g1_i1
Fructose and mannose metabolism	67	2-dehydrogenase	ec:1.1.1.14	5	asmbl_55009, asmbl_86974, TR78095|c3_g1_i2, TR116812|c2_g1_i3, TR116812|c2_g1_i4
Fructose and mannose metabolism	67	mannose phosphomutase	ec:5.4.2.8	2	asmbl_56726, TR46617|c0_g1_i1
Biosynthesis of siderophore group nonribosomal peptides	1	2,3-dihydro-2,3-dihydroxybenzoate synthase	ec:3.3.2.1	1	asmbl_12662
Phosphonate and phosphinate metabolism	2	hydrolase	ec:3.11.1.1	1	asmbl_93017
Phosphonate and phosphinate metabolism	2	transaminase	ec:2.6.1.37	1	asmbl_3645
Caprolactam degradation	9	dehydrogenase	ec:1.1.1.35	9	asmbl_19849, asmbl_19850, asmbl_19852, asmbl_35436, asmbl_19841, asmbl_78530, TR11334|c1_g1_i2, TR29050|c0_g1_i1, TR133022|c2_g5_i1
Histidine metabolism	7	hydratase	ec:4.2.1.49	1	TR130554|c0_g1_i1
Histidine metabolism	7	ammonia-lyase	ec:4.3.1.3	1	TR52590|c0_g5_i1
Histidine metabolism	7	dehydrogenase (NAD+)	ec:1.2.1.3	1	TR122003|c0_g1_i5
Histidine metabolism	7	transaminase	ec:2.6.1.9	4	asmbl_18923, TR44716|c5_g1_i1, TR44716|c5_g1_i4, TR132969|c2_g1_i1
mTOR signaling pathway	21	protein kinase	ec:2.7.11.9	1	asmbl_86331
mTOR signaling pathway	21	protein kinase	ec:2.7.11.24	17	asmbl_74447, asmbl_33126, asmbl_46055, TR48197|c0_g1_i2, TR25292|c0_g2_i1, TR48197|c0_g1_i3, TR48197|c0_g1_i4, TR48197|c0_g1_i7, TR594|c0_g2_i1, TR6296|c0_g1_i1, TR34694|c0_g1_i1, TR44289|c0_g2_i2, TR136317|c0_g1_i1, TR139162|c1_g1_i2, TR139162|c1_g1_i5, TR139162|c1_g1_i6, TR139162|c1_g1_i7
mTOR signaling pathway	21	protein kinase	ec:2.7.11.11	3	asmbl_30574, TR692|c0_g1_i1, TR692|c0_g2_i1
Retinol metabolism	23	dehydrogenase	ec:1.1.1.1	1	TR4121|c3_g3_i1
Retinol metabolism	23	dehydrogenase (NAD+)	ec:1.1.1.105	2	TR43804|c1_g1_i2, TR43804|c1_g1_i6
Retinol metabolism	23	1-naphthol glucuronyltransferase	ec:2.4.1.17	19	asmbl_76767, asmbl_32287, asmbl_35512, asmbl_39470, asmbl_81583, asmbl_81584, asmbl_81585, asmbl_81586, asmbl_81588, TR43760|c1_g7_i1, TR43760|c1_g8_i1, TR43760|c1_g8_i2, TR43760|c1_g11_i1, TR82741|c1_g1_i4, TR82741|c1_g1_i1, TR82741|c1_g1_i2, TR82741|c1_g1_i3, TR137793|c0_g5_i1, TR93624|c0_g2_i1
Retinol metabolism	23	dehydrogenase	ec:1.2.1.36	1	asmbl_24222
Pyrimidine metabolism	181	synthase (glutamine hydrolysing)	ec:6.3.4.2	6	asmbl_28591, TR88495|c0_g2_i1, TR88495|c0_g2_i3, TR88495|c0_g2_i6, TR88495|c0_g2_i7, TR88495|c0_g2_i9
Pyrimidine metabolism	181	dehydrogenase (NADP+)	ec:1.3.1.2	1	asmbl_10731
Pyrimidine metabolism	181	2'-phosphodiesterase	ec:3.1.4.16	1	TR84595|c0_g2_i1
Pyrimidine metabolism	181	decarboxylase	ec:4.1.1.23	2	TR92467|c0_g2_i3, TR92467|c0_g2_i2
Pyrimidine metabolism	181	kinase	ec:2.7.4.9	4	TR4086|c2_g2_i1, TR4086|c2_g2_i5, TR4086|c2_g2_i8, TR65539|c0_g1_i1
Pyrimidine metabolism	181	kinase	ec:2.7.4.6	19	asmbl_2684, asmbl_1156, asmbl_1161, asmbl_2683, asmbl_29938, asmbl_29939, TR9817|c0_g1_i1, TR24087|c0_g1_i1, TR41395|c0_g1_i1, asmbl_91703, asmbl_91705, asmbl_91707, TR48431|c0_g1_i1, TR141146|c0_g1_i1, TR61038|c0_g1_i1, TR63651|c0_g1_i1, TR71697|c0_g1_i1, TR73394|c0_g1_i1, TR73239|c0_g1_i1
Pyrimidine metabolism	181	phosphoribosyltransferase	ec:2.4.2.10	2	TR92467|c0_g2_i3, TR92467|c0_g2_i2
Pyrimidine metabolism	181	synthase (glutamine-hydrolysing)	ec:6.3.5.5	2	TR120343|c0_g1_i1, TR120343|c0_g1_i2
Pyrimidine metabolism	181	synthase	ec:2.1.1.45	6	TR83761|c0_g2_i9, TR83761|c0_g3_i1, TR83761|c0_g3_i2, TR83310|c0_g1_i1, TR83761|c0_g2_i4, TR83761|c0_g2_i7
Pyrimidine metabolism	181	DNA polymerase	ec:2.7.7.7	16	asmbl_1671, asmbl_20195, asmbl_20196, asmbl_51798, asmbl_77413, asmbl_20143, TR52765|c0_g3_i1, TR19370|c1_g1_i1, asmbl_82260, asmbl_84830, TR13885|c1_g1_i1, TR32398|c0_g2_i1, TR82611|c0_g1_i1, TR93355|c0_g2_i1, TR93344|c0_g1_i6, TR133035|c0_g1_i1
Pyrimidine metabolism	181	RNA polymerase	ec:2.7.7.6	61	asmbl_1087, asmbl_1088, asmbl_20644, asmbl_21284, asmbl_27752, asmbl_38263, asmbl_7143, asmbl_74846, asmbl_74866, asmbl_1092, asmbl_31618, asmbl_7055, asmbl_7811, asmbl_28393, asmbl_28394, asmbl_28395, asmbl_30157, asmbl_42816, asmbl_6375, asmbl_7139, asmbl_75132, asmbl_9624, TR18141|c0_g1_i1, TR22663|c0_g1_i1, TR37635|c0_g2_i1, TR41681|c0_g1_i1, TR44249|c0_g1_i11, TR44249|c0_g1_i12, TR44249|c0_g…
Pyrimidine metabolism	181	deaminase	ec:3.5.4.5	2	asmbl_22823, asmbl_22822
Pyrimidine metabolism	181	phosphorylase	ec:2.4.2.3	2	TR94539|c3_g2_i3, TR94539|c3_g2_i4
Pyrimidine metabolism	181	phosphorylase	ec:2.4.2.1	1	asmbl_1373
Pyrimidine metabolism	181	reductase	ec:1.17.4.1	12	asmbl_49390, asmbl_46160, asmbl_49385, TR23036|c0_g1_i2, TR25928|c2_g1_i1, TR25928|c2_g1_i3, TR25928|c2_g1_i4, TR42228|c0_g2_i1, TR82327|c0_g1_i1, TR109410|c0_g3_i1, TR109410|c0_g5_i1, TR109410|c0_g6_i1
Pyrimidine metabolism	181	dehydrogenase (quinone)	ec:1.3.5.2	10	asmbl_14473, asmbl_80992, asmbl_80983, asmbl_80985, asmbl_81005, asmbl_81006, TR121971|c2_g1_i15, TR121971|c2_g1_i2, TR121971|c2_g1_i4, TR121971|c2_g1_i10
Pyrimidine metabolism	181	uridine 5'-nucleotidase	ec:3.1.3.5	10	asmbl_13766, asmbl_68271, asmbl_68272, asmbl_68279, TR13835|c0_g1_i1, TR13835|c0_g1_i2, TR43599|c0_g2_i4, TR133959|c2_g2_i2, TR133959|c2_g2_i4, TR133959|c2_g2_i7
Pyrimidine metabolism	181	diphosphatase	ec:3.6.1.23	2	asmbl_12680, TR11509|c2_g4_i1
Pyrimidine metabolism	181	diphosphatase	ec:3.6.1.19	7	asmbl_12680, asmbl_46150, TR38722|c0_g1_i1, TR11509|c2_g4_i1, TR60249|c0_g2_i1, TR60249|c0_g3_i1, TR60249|c0_g4_i1
Pyrimidine metabolism	181	kinase	ec:2.7.4.14	1	TR81260|c0_g1_i3
Pyrimidine metabolism	181	carbamoyltransferase	ec:2.1.3.2	3	asmbl_39111, asmbl_39115, TR120343|c0_g1_i1
Pyrimidine metabolism	181	reductase	ec:1.8.1.9	4	TR122574|c0_g3_i1, TR122574|c0_g3_i4, TR122574|c0_g1_i1, TR122574|c0_g2_i1
Pyrimidine metabolism	181	kinase	ec:2.7.1.48	7	asmbl_51807, asmbl_96080, asmbl_96081, TR96340|c2_g2_i2, TR96340|c2_g2_i5, TR96340|c2_g2_i6, TR96340|c2_g2_i7
Pyrimidine metabolism	181	kinase	ec:2.7.1.21	5	TR34850|c0_g1_i1, TR40754|c0_g1_i2, TR40754|c0_g1_i3, TR40754|c0_g1_i5, TR80259|c0_g1_i1
Thiamine metabolism	1070	diphosphokinase	ec:2.7.6.2	1	asmbl_71639
Thiamine metabolism	1070	desulfurase	ec:2.8.1.7	1	asmbl_54966
Thiamine metabolism	1070	phosphatase	ec:3.6.1.15	1068	asmbl_1036, asmbl_10691, asmbl_11054, asmbl_11055, asmbl_11058, asmbl_11059, asmbl_13199, asmbl_13272, asmbl_13273, asmbl_14375, asmbl_14714, asmbl_149, asmbl_1495, asmbl_150, asmbl_1500, asmbl_1501, asmbl_1524, asmbl_15436, asmbl_15962, asmbl_17186, asmbl_17645, asmbl_18419, asmbl_18964, asmbl_18965, asmbl_18966, asmbl_18967, asmbl_18969, asmbl_18986, asmbl_18987, asmbl_18988, asmbl_18989, asmbl…
Steroid hormone biosynthesis	26	O-methyltransferase	ec:2.1.1.6	4	TR53984|c6_g1_i1, TR53984|c6_g1_i2, TR53984|c6_g1_i3, TR53984|c6_g1_i4
Steroid hormone biosynthesis	26	dehydrogenase	ec:1.1.1.145	3	TR56145|c0_g1_i1, TR56145|c0_g1_i2, TR56145|c0_g1_i3
Steroid hormone biosynthesis	26	1-naphthol glucuronyltransferase	ec:2.4.1.17	19	asmbl_76767, asmbl_32287, asmbl_35512, asmbl_39470, asmbl_81583, asmbl_81584, asmbl_81585, asmbl_81586, asmbl_81588, TR43760|c1_g7_i1, TR43760|c1_g8_i1, TR43760|c1_g8_i2, TR43760|c1_g11_i1, TR82741|c1_g1_i4, TR82741|c1_g1_i1, TR82741|c1_g1_i2, TR82741|c1_g1_i3, TR137793|c0_g5_i1, TR93624|c0_g2_i1
Folate biosynthesis	7	synthase	ec:4.2.3.12	1	asmbl_4416
Folate biosynthesis	7	cyclohydrolase I	ec:3.5.4.16	1	asmbl_96200
Folate biosynthesis	7	reductase	ec:1.5.1.3	5	TR30674|c0_g2_i3, TR30674|c0_g2_i4, TR30674|c0_g2_i7, TR83761|c0_g3_i1, TR83761|c0_g3_i2
Glyoxylate and dicarboxylate metabolism	62	mutase	ec:5.4.99.2	3	TR68129|c1_g3_i1, TR68129|c1_g3_i3, TR68129|c1_g3_i4
Glyoxylate and dicarboxylate metabolism	62	carboxylase	ec:6.4.1.3	3	asmbl_31279, asmbl_31284, TR43129|c0_g1_i1
Glyoxylate and dicarboxylate metabolism	62	equilase	ec:1.11.1.6	3	asmbl_43870, asmbl_43858, TR75564|c0_g1_i1
Glyoxylate and dicarboxylate metabolism	62	kynurenine formamidase	ec:3.5.1.9	4	asmbl_123, asmbl_59774, asmbl_59775, asmbl_59787
Glyoxylate and dicarboxylate metabolism	62	hydroxymethyltransferase	ec:2.1.2.1	4	asmbl_55252, TR83705|c0_g3_i2, TR83705|c0_g3_i4, TR83705|c0_g2_i1
Glyoxylate and dicarboxylate metabolism	62	synthase	ec:2.3.3.9	3	asmbl_43424, asmbl_43425, asmbl_43426
Glyoxylate and dicarboxylate metabolism	62	(Si)-synthase	ec:2.3.3.1	7	asmbl_11959, TR44254|c0_g1_i1, TR44254|c0_g2_i1, TR5225|c0_g1_i1, TR5225|c0_g2_i1, TR58948|c0_g1_i1, TR79606|c3_g1_i1
Glyoxylate and dicarboxylate metabolism	62	dehydrogenase	ec:1.1.1.37	6	asmbl_57382, asmbl_57387, TR23585|c3_g2_i2, TR28067|c0_g1_i1, TR20587|c0_g1_i1, TR133781|c1_g4_i6
Glyoxylate and dicarboxylate metabolism	62	C-acetyltransferase	ec:2.3.1.9	2	asmbl_36299, TR852|c0_g3_i1
Glyoxylate and dicarboxylate metabolism	62	ligase	ec:6.3.1.2	11	asmbl_44207, asmbl_44208, asmbl_44213, asmbl_44214, asmbl_44202, asmbl_44203, TR34788|c0_g2_i4, TR34788|c0_g2_i5, TR34788|c0_g2_i6, TR34788|c0_g2_i8, TR92534|c2_g2_i2
Glyoxylate and dicarboxylate metabolism	62	hydratase	ec:4.2.1.3	15	asmbl_74205, asmbl_74211, TR10231|c1_g1_i3, TR40340|c0_g1_i1, TR3633|c0_g1_i1, TR115066|c1_g2_i1, TR115066|c1_g3_i1, TR115066|c1_g4_i1, TR115066|c1_g5_i1, TR115066|c1_g5_i2, TR88459|c1_g2_i1, TR115066|c0_g1_i3, TR115066|c0_g2_i1, TR115066|c0_g3_i1, TR115066|c1_g1_i1
Glyoxylate and dicarboxylate metabolism	62	oxidase	ec:1.1.3.15	1	TR80577|c0_g2_i1
Glycosaminoglycan biosynthesis - heparan sulfate / heparin	21	xylosyltransferase	ec:2.4.2.26	2	asmbl_51925, TR122589|c0_g2_i9
Glycosaminoglycan biosynthesis - heparan sulfate / heparin	21	3-beta-glucuronosyltransferase	ec:2.4.1.135	18	asmbl_76767, asmbl_32287, asmbl_35512, asmbl_39470, asmbl_81583, asmbl_81584, asmbl_81585, asmbl_81586, asmbl_81588, TR43760|c1_g7_i1, TR43760|c1_g8_i1, TR43760|c1_g8_i2, TR43760|c1_g11_i1, TR82741|c1_g1_i4, TR82741|c1_g1_i1, TR82741|c1_g1_i2, TR82741|c1_g1_i3, TR93624|c0_g2_i1
Glycosaminoglycan biosynthesis - heparan sulfate / heparin	21	4-alpha-N-acetylglucosaminyltransferase	ec:2.4.1.223	1	TR86535|c0_g1_i1
Glycosaminoglycan biosynthesis - keratan sulfate	2	6-alpha-L-fucosyltransferase	ec:2.4.1.68	2	asmbl_47840, asmbl_47841
Glycosaminoglycan biosynthesis - chondroitin sulfate / dermatan sulfate	20	xylosyltransferase	ec:2.4.2.26	2	asmbl_51925, TR122589|c0_g2_i9
Glycosaminoglycan biosynthesis - chondroitin sulfate / dermatan sulfate	20	3-beta-glucuronosyltransferase	ec:2.4.1.135	18	asmbl_76767, asmbl_32287, asmbl_35512, asmbl_39470, asmbl_81583, asmbl_81584, asmbl_81585, asmbl_81586, asmbl_81588, TR43760|c1_g7_i1, TR43760|c1_g8_i1, TR43760|c1_g8_i2, TR43760|c1_g11_i1, TR82741|c1_g1_i4, TR82741|c1_g1_i1, TR82741|c1_g1_i2, TR82741|c1_g1_i3, TR93624|c0_g2_i1
Pentose and glucuronate interconversions	38	isomerase	ec:5.3.1.5	2	asmbl_63717, asmbl_63718
Pentose and glucuronate interconversions	38	3-epimerase	ec:5.1.3.1	4	TR100510|c0_g2_i1, TR100510|c0_g1_i1, TR100510|c0_g1_i2, TR100510|c0_g1_i3
Pentose and glucuronate interconversions	38	uridylyltransferase	ec:2.7.7.64	1	TR61268|c0_g1_i1
Pentose and glucuronate interconversions	38	dehydrogenase (NAD+)	ec:1.2.1.3	1	TR122003|c0_g1_i5
Pentose and glucuronate interconversions	38	1-naphthol glucuronyltransferase	ec:2.4.1.17	19	asmbl_76767, asmbl_32287, asmbl_35512, asmbl_39470, asmbl_81583, asmbl_81584, asmbl_81585, asmbl_81586, asmbl_81588, TR43760|c1_g7_i1, TR43760|c1_g8_i1, TR43760|c1_g8_i2, TR43760|c1_g11_i1, TR82741|c1_g1_i4, TR82741|c1_g1_i1, TR82741|c1_g1_i2, TR82741|c1_g1_i3, TR137793|c0_g5_i1, TR93624|c0_g2_i1
Pentose and glucuronate interconversions	38	6-dehydrogenase	ec:1.1.1.22	4	TR50059|c0_g5_i3, TR50059|c0_g5_i4, TR50059|c0_g5_i5, TR50059|c0_g5_i6
Pentose and glucuronate interconversions	38	2-dehydrogenase	ec:1.1.1.14	5	asmbl_55009, asmbl_86974, TR78095|c3_g1_i2, TR116812|c2_g1_i3, TR116812|c2_g1_i4
Pentose and glucuronate interconversions	38	reductase	ec:1.1.1.10	2	TR139373|c1_g8_i4, TR139373|c1_g8_i1
Glycosaminoglycan degradation	7	chondroitinsulfatase	ec:3.1.6.12	2	TR88512|c0_g6_i1, TR88512|c0_g5_i1
Glycosaminoglycan degradation	7	hexosaminidase	ec:3.2.1.52	2	asmbl_50968, asmbl_46670
Glycosaminoglycan degradation	7	hyaluronidase	ec:3.2.1.35	2	asmbl_76465, TR45058|c1_g1_i1
Glycosaminoglycan degradation	7	lactase (ambiguous)	ec:3.2.1.23	1	TR52075|c1_g1_i2
