# Supplementary material for: Global Analysis of Gene Expression Profiles Provides Novel Insights into the Development and Evolution of the Large Crustacean Eriocheir sinensis
Source: Genomics Proteomics Bioinformatics. 2020 Dec 18;18(4):443–54. doi: 10.1016/j.gpb.2019.01.006 (PMC8242267; doi:10.1016/j.gpb.2019.01.006)
Supplement: Supplementary Table S4 — Prediction result of transcriptionfactors [file mmc6.xlsx]

## Sheet: Sheet1
Table S4 Prediction result of transcription factors
Sequence identifier	Hidden Markov Model identifier	Family name	Family description
TR100455|c0_g1_i2	PF00096	zf-C2H2	Zinc finger, C2H2 type
TR100455|c0_g1_i5	PF00096	zf-C2H2	Zinc finger, C2H2 type
TR100482|c0_g1_i1	PF02257	RFX_DNA_binding	RFX DNA-binding domain
TR101093|c0_g1_i1	PF02791	DDT	DDT domain
TR101122|c1_g1_i2	PF07093	SGT1	SGT1 protein
TR101463|c0_g3_i1	PF00010	HLH	Helix-loop-helix DNA-binding domain
TR101463|c0_g3_i2	PF00010	HLH	Helix-loop-helix DNA-binding domain
TR101463|c0_g3_i3	PF00010	HLH	Helix-loop-helix DNA-binding domain
TR101483|c0_g1_i1	PF00250	Fork_head	Fork head domain
TR101484|c0_g5_i2	PF03131	bZIP_Maf	bZIP Maf transcription factor
TR103016|c0_g3_i1	PF00170	bZIP_1	bZIP transcription factor
TR105833|c2_g1_i1	PF00046	Homeobox	Homeobox domain
TR105833|c2_g1_i2	PF00046	Homeobox	Homeobox domain
TR105833|c5_g1_i1	PF00046	Homeobox	Homeobox domain
TR105867|c0_g1_i1	PF06839	zf-GRF	GRF zinc finger
TR105867|c0_g1_i2	PF06839	zf-GRF	GRF zinc finger
TR106434|c3_g1_i1	PF00096	zf-C2H2	Zinc finger, C2H2 type
TR109357|c0_g1_i5	PF00096	zf-C2H2	Zinc finger, C2H2 type
TR110503|c0_g1_i3	PF00010	HLH	Helix-loop-helix DNA-binding domain
TR111911|c0_g2_i2	PF00105	zf-C4	Zinc finger, C4 type (two domains)
TR111921|c0_g1_i2	PF00096	zf-C2H2	Zinc finger, C2H2 type
TR114984|c0_g1_i4	PF00096	zf-C2H2	Zinc finger, C2H2 type
TR114984|c0_g1_i7	PF00096	zf-C2H2	Zinc finger, C2H2 type
TR115668|c3_g2_i1	PF05225	HTH_psq	helix-turn-helix, Psq domain
TR116425|c6_g1_i9	PF00096	zf-C2H2	Zinc finger, C2H2 type
TR116448|c0_g1_i1	PF05764	YL1	YL1 nuclear protein
TR116897|c0_g1_i1	PF00178	Ets	Ets-domain
TR116897|c0_g3_i1	PF00178	Ets	Ets-domain
TR116964|c2_g1_i1	PF05225	HTH_psq	helix-turn-helix, Psq domain
TR116964|c2_g1_i3	PF05225	HTH_psq	helix-turn-helix, Psq domain
TR117328|c2_g2_i12	PF00096	zf-C2H2	Zinc finger, C2H2 type
TR117387|c0_g2_i3	PF00250	Fork_head	Fork head domain
TR118161|c0_g4_i1	PF07417	Crl	Transcriptional regulator Crl
TR118394|c0_g1_i1	PF00046	Homeobox	Homeobox domain
TR1186|c0_g4_i1	PF00046	Homeobox	Homeobox domain
TR119083|c3_g3_i1	PF05224	NDT80_PhoG	NDT80 / PhoG like DNA-binding family
TR119083|c3_g3_i2	PF05224	NDT80_PhoG	NDT80 / PhoG like DNA-binding family
TR119087|c1_g2_i1	PF00096	zf-C2H2	Zinc finger, C2H2 type
TR119132|c2_g1_i3	PF00486	Trans_reg_C	Transcriptional regulatory protein, C terminal
TR119188|c0_g7_i1	PF00096	zf-C2H2	Zinc finger, C2H2 type
TR12090|c0_g1_i16	PF03299	TF_AP-2	Transcription factor AP-2
TR12090|c0_g1_i9	PF03299	TF_AP-2	Transcription factor AP-2
TR121315|c1_g3_i1	PF00096	zf-C2H2	Zinc finger, C2H2 type
TR126204|c0_g1_i1	PF00250	Fork_head	Fork head domain
TR12677|c1_g1_i2	PF00096	zf-C2H2	Zinc finger, C2H2 type
TR12721|c1_g1_i1	PF00320	GATA	GATA zinc finger
TR132607|c0_g2_i1	PF00105	zf-C4	Zinc finger, C4 type (two domains)
TR132607|c0_g2_i4	PF00105	zf-C4	Zinc finger, C4 type (two domains)
TR132632|c0_g1_i2	PF00096	zf-C2H2	Zinc finger, C2H2 type
TR133939|c1_g1_i4	PF00320	GATA	GATA zinc finger
TR133939|c1_g1_i5	PF00320	GATA	GATA zinc finger
TR133939|c1_g1_i6	PF00320	GATA	GATA zinc finger
TR133939|c1_g1_i7	PF00320	GATA	GATA zinc finger
TR134225|c0_g1_i1	PF00096	zf-C2H2	Zinc finger, C2H2 type
TR136463|c1_g1_i1	PF01316	Arg_repressor	Arginine repressor, DNA binding domain
TR137728|c0_g4_i14	PF00105	zf-C4	Zinc finger, C4 type (two domains)
TR137728|c0_g4_i2	PF00105	zf-C4	Zinc finger, C4 type (two domains)
TR137728|c0_g4_i22	PF00105	zf-C4	Zinc finger, C4 type (two domains)
TR137728|c0_g4_i9	PF00105	zf-C4	Zinc finger, C4 type (two domains)
TR137785|c1_g4_i2	PF01530	zf-C2HC	Zinc finger, C2HC type
TR13893|c2_g1_i5	PF00046	Homeobox	Homeobox domain
TR13893|c2_g1_i7	PF00046	Homeobox	Homeobox domain
TR139403|c0_g2_i9	PF05443	ROS_MUCR	ROS/MUCR transcriptional regulator protein
TR141261|c3_g1_i2	PF08270	PRD_Mga	M protein trans-acting positive regulator (MGA) PRD domain
TR141296|c6_g1_i4	PF00105	zf-C4	Zinc finger, C4 type (two domains)
TR141296|c6_g3_i2	PF00105	zf-C4	Zinc finger, C4 type (two domains)
TR141469|c3_g1_i1	PF03131	bZIP_Maf	bZIP Maf transcription factor
TR141469|c3_g3_i1	PF03131	bZIP_Maf	bZIP Maf transcription factor
TR14309|c0_g1_i1	PF02257	RFX_DNA_binding	RFX DNA-binding domain
TR15410|c0_g1_i1	PF00010	HLH	Helix-loop-helix DNA-binding domain
TR15410|c0_g1_i2	PF00010	HLH	Helix-loop-helix DNA-binding domain
TR16546|c0_g2_i1	PF00096	zf-C2H2	Zinc finger, C2H2 type
TR17087|c0_g1_i3	PF03965	Pencillinase_R	Penicillinase repressor
TR17511|c0_g1_i2	PF00447	HSF_DNA-bind	HSF-type DNA-binding
TR17895|c0_g1_i1	PF00010	HLH	Helix-loop-helix DNA-binding domain
TR17895|c0_g1_i2	PF00010	HLH	Helix-loop-helix DNA-binding domain
TR18907|c1_g1_i2	PF00554	RHD	Rel homology domain (RHD)
TR18907|c1_g1_i3	PF00554	RHD	Rel homology domain (RHD)
TR19353|c0_g1_i2	PF00096	zf-C2H2	Zinc finger, C2H2 type
TR19393|c5_g1_i2	PF00010	HLH	Helix-loop-helix DNA-binding domain
TR19591|c0_g2_i1	PF00447	HSF_DNA-bind	HSF-type DNA-binding
TR19620|c0_g1_i2	PF00907	T-box	T-box
TR22099|c0_g1_i1	PF00178	Ets	Ets-domain
TR23638|c0_g1_i1	PF05764	YL1	YL1 nuclear protein
TR24359|c0_g2_i1	PF04689	S1FA	DNA binding protein S1FA
TR24759|c0_g1_i3	PF00046	Homeobox	Homeobox domain
TR26169|c0_g1_i1	PF00250	Fork_head	Fork head domain
TR27437|c0_g1_i2	PF04689	S1FA	DNA binding protein S1FA
TR27437|c0_g1_i3	PF04689	S1FA	DNA binding protein S1FA
TR27512|c0_g1_i1	PF00320	GATA	GATA zinc finger
TR27512|c0_g1_i2	PF00320	GATA	GATA zinc finger
TR27767|c2_g2_i1	PF05110	AF-4	AF-4 proto-oncoprotein
TR27797|c0_g1_i2	PF00096	zf-C2H2	Zinc finger, C2H2 type
TR27830|c2_g1_i2	PF00096	zf-C2H2	Zinc finger, C2H2 type
TR28602|c0_g2_i6	PF00105	zf-C4	Zinc finger, C4 type (two domains)
TR29860|c0_g2_i1	PF04606	Ogr_Delta	Phage transcriptional activator, Ogr/Delta
TR29917|c0_g1_i2	PF00105	zf-C4	Zinc finger, C4 type (two domains)
TR29995|c0_g2_i3	PF00250	Fork_head	Fork head domain
TR32304|c0_g1_i1	PF00096	zf-C2H2	Zinc finger, C2H2 type
TR32720|c2_g1_i3	PF00096	zf-C2H2	Zinc finger, C2H2 type
TR33637|c1_g1_i1	PF00096	zf-C2H2	Zinc finger, C2H2 type
TR33637|c1_g1_i2	PF00096	zf-C2H2	Zinc finger, C2H2 type
TR34101|c1_g9_i4	PF00096	zf-C2H2	Zinc finger, C2H2 type
TR35024|c0_g1_i1	PF05044	Prox1	Homeobox prospero-like protein (PROX1)
TR35083|c0_g1_i1	PF00046	Homeobox	Homeobox domain
TR37427|c0_g7_i2	PF02257	RFX_DNA_binding	RFX DNA-binding domain
TR38902|c0_g1_i1	PF01167	Tub	Tub family
TR41685|c6_g2_i1	PF05225	HTH_psq	helix-turn-helix, Psq domain
TR41685|c6_g2_i3	PF05225	HTH_psq	helix-turn-helix, Psq domain
TR41891|c1_g2_i1	PF00096	zf-C2H2	Zinc finger, C2H2 type
TR43134|c3_g1_i2	PF03343	SART-1	SART-1 family
TR43134|c3_g1_i6	PF03343	SART-1	SART-1 family
TR43683|c0_g2_i1	PF00870	P53	P53 DNA-binding domain
TR43808|c0_g5_i2	PF00170	bZIP_1	bZIP transcription factor
TR44652|c3_g1_i2	PF00046	Homeobox	Homeobox domain
TR44889|c0_g1_i1	PF02319	E2F_TDP	E2F/DP family winged-helix DNA-binding domain
TR46427|c0_g1_i1	PF00096	zf-C2H2	Zinc finger, C2H2 type
TR46608|c2_g1_i4	PF00319	SRF-TF	SRF-type transcription factor (DNA-binding and dimerisation domain)
TR46665|c2_g13_i1	PF00096	zf-C2H2	Zinc finger, C2H2 type
TR46665|c2_g15_i1	PF00096	zf-C2H2	Zinc finger, C2H2 type
TR4819|c1_g1_i1	PF00046	Homeobox	Homeobox domain
TR49587|c0_g1_i1	PF00096	zf-C2H2	Zinc finger, C2H2 type
TR50242|c0_g1_i1	PF00096	zf-C2H2	Zinc finger, C2H2 type
TR50300|c0_g3_i3	PF00105	zf-C4	Zinc finger, C4 type (two domains)
TR50300|c0_g3_i4	PF00105	zf-C4	Zinc finger, C4 type (two domains)
TR50553|c1_g1_i6	PF00320	GATA	GATA zinc finger
TR50569|c0_g1_i1	PF02045	CBFB_NFYA	CCAAT-binding transcription factor (CBF-B/NF-YA) subunit B
TR50760|c0_g3_i12	PF02864	STAT_bind	STAT protein, DNA binding domain
TR50760|c0_g3_i15	PF02864	STAT_bind	STAT protein, DNA binding domain
TR52976|c0_g1_i1	PF00250	Fork_head	Fork head domain
TR53223|c0_g1_i1	PF00046	Homeobox	Homeobox domain
TR53886|c0_g1_i1	PF00096	zf-C2H2	Zinc finger, C2H2 type
TR53924|c0_g2_i1	PF00096	zf-C2H2	Zinc finger, C2H2 type
TR53977|c0_g1_i1	PF00096	zf-C2H2	Zinc finger, C2H2 type
TR53981|c0_g1_i1	PF00313	CSD	'Cold-shock' DNA-binding domain
TR53981|c0_g1_i3	PF00313	CSD	'Cold-shock' DNA-binding domain
TR53981|c0_g1_i5	PF00313	CSD	'Cold-shock' DNA-binding domain
TR53981|c0_g1_i6	PF00313	CSD	'Cold-shock' DNA-binding domain
TR53991|c1_g1_i1	PF00096	zf-C2H2	Zinc finger, C2H2 type
TR53991|c1_g1_i2	PF00096	zf-C2H2	Zinc finger, C2H2 type
TR54168|c1_g3_i2	PF00105	zf-C4	Zinc finger, C4 type (two domains)
TR54360|c0_g1_i1	PF00096	zf-C2H2	Zinc finger, C2H2 type
TR54611|c2_g1_i2	PF05764	YL1	YL1 nuclear protein
TR56458|c0_g1_i1	PF00853	Runt	Runt domain
TR57295|c0_g2_i1	PF00010	HLH	Helix-loop-helix DNA-binding domain
TR59904|c0_g1_i1	PF00170	bZIP_1	bZIP transcription factor
TR61212|c2_g1_i1	PF00046	Homeobox	Homeobox domain
TR61212|c2_g2_i1	PF00046	Homeobox	Homeobox domain
TR63340|c0_g1_i1	PF02045	CBFB_NFYA	CCAAT-binding transcription factor (CBF-B/NF-YA) subunit B
TR64772|c0_g3_i2	PF00096	zf-C2H2	Zinc finger, C2H2 type
TR64772|c0_g4_i1	PF00096	zf-C2H2	Zinc finger, C2H2 type
TR64789|c0_g1_i1	PF00010	HLH	Helix-loop-helix DNA-binding domain
TR64789|c0_g1_i2	PF00010	HLH	Helix-loop-helix DNA-binding domain
TR64843|c2_g1_i1	PF00170	bZIP_1	bZIP transcription factor
TR64856|c1_g3_i1	PF06573	Churchill	Churchill protein
TR64856|c1_g3_i4	PF06573	Churchill	Churchill protein
TR65988|c0_g1_i1	PF00010	HLH	Helix-loop-helix DNA-binding domain
TR6743|c0_g1_i1	PF01167	Tub	Tub family
TR68169|c1_g1_i1	PF00010	HLH	Helix-loop-helix DNA-binding domain
TR69462|c0_g1_i1	PF08280	HTH_Mga	M protein trans-acting positive regulator (MGA) HTH domain
TR6956|c1_g1_i1	PF00319	SRF-TF	SRF-type transcription factor (DNA-binding and dimerisation domain)
TR6956|c1_g1_i2	PF00319	SRF-TF	SRF-type transcription factor (DNA-binding and dimerisation domain)
TR70854|c0_g3_i10	PF06818	Fez1	Fez1
TR70854|c0_g3_i5	PF06818	Fez1	Fez1
TR70964|c0_g1_i1	PF04516	CP2	CP2 transcription factor
TR71853|c0_g2_i1	PF00046	Homeobox	Homeobox domain
TR72603|c3_g9_i1	PF00096	zf-C2H2	Zinc finger, C2H2 type
TR72983|c0_g1_i1	PF00292	PAX	'Paired box' domain
TR73062|c0_g1_i1	PF01342	SAND	SAND domain
TR74158|c0_g2_i1	PF07716	bZIP_2	Basic region leucine zipper
TR74158|c0_g2_i4	PF07716	bZIP_2	Basic region leucine zipper
TR74158|c0_g2_i9	PF07716	bZIP_2	Basic region leucine zipper
TR74951|c0_g1_i1	PF00046	Homeobox	Homeobox domain
TR75322|c1_g2_i1	PF00046	Homeobox	Homeobox domain
TR75322|c1_g2_i2	PF00046	Homeobox	Homeobox domain
TR75322|c1_g2_i4	PF00046	Homeobox	Homeobox domain
TR75322|c1_g2_i6	PF00046	Homeobox	Homeobox domain
TR75397|c5_g1_i1	PF00046	Homeobox	Homeobox domain
TR75397|c5_g1_i6	PF00046	Homeobox	Homeobox domain
TR75397|c5_g3_i1	PF00046	Homeobox	Homeobox domain
TR75548|c0_g1_i1	PF07716	bZIP_2	Basic region leucine zipper
TR75548|c0_g1_i2	PF07716	bZIP_2	Basic region leucine zipper
TR76932|c0_g1_i1	PF00096	zf-C2H2	Zinc finger, C2H2 type
TR79716|c0_g2_i1	PF00250	Fork_head	Fork head domain
TR80497|c3_g1_i1	PF00096	zf-C2H2	Zinc finger, C2H2 type
TR80621|c0_g1_i5	PF00096	zf-C2H2	Zinc finger, C2H2 type
TR81246|c0_g1_i4	PF00320	GATA	GATA zinc finger
TR81279|c1_g1_i1	PF00010	HLH	Helix-loop-helix DNA-binding domain
TR82136|c0_g2_i2	PF00096	zf-C2H2	Zinc finger, C2H2 type
TR82136|c0_g2_i3	PF00096	zf-C2H2	Zinc finger, C2H2 type
TR83736|c3_g1_i1	PF00096	zf-C2H2	Zinc finger, C2H2 type
TR84882|c0_g1_i4	PF01638	DUF24	HxlR-like helix-turn-helix
TR85646|c1_g4_i1	PF03299	TF_AP-2	Transcription factor AP-2
TR8864|c0_g1_i1	PF02891	zf-MIZ	MIZ zinc finger
TR8864|c0_g1_i2	PF02891	zf-MIZ	MIZ zinc finger
TR9015|c0_g1_i1	PF00178	Ets	Ets-domain
TR91647|c1_g1_i2	PF00096	zf-C2H2	Zinc finger, C2H2 type
TR93319|c1_g2_i1	PF00170	bZIP_1	bZIP transcription factor
TR94487|c0_g2_i1	PF00096	zf-C2H2	Zinc finger, C2H2 type
TR94487|c0_g2_i2	PF00096	zf-C2H2	Zinc finger, C2H2 type
TR9820|c1_g1_i1	PF00046	Homeobox	Homeobox domain
TR9820|c1_g2_i1	PF00046	Homeobox	Homeobox domain
TR9820|c1_g2_i2	PF00046	Homeobox	Homeobox domain
TR9820|c1_g2_i4	PF00046	Homeobox	Homeobox domain
TR9820|c1_g2_i5	PF00046	Homeobox	Homeobox domain
asmbl_10042	PF02891	zf-MIZ	MIZ zinc finger
asmbl_10043	PF02891	zf-MIZ	MIZ zinc finger
asmbl_10538	PF00096	zf-C2H2	Zinc finger, C2H2 type
asmbl_10949	PF00250	Fork_head	Fork head domain
asmbl_11930	PF00170	bZIP_1	bZIP transcription factor
asmbl_11931	PF00170	bZIP_1	bZIP transcription factor
asmbl_12675	PF00870	P53	P53 DNA-binding domain
asmbl_13119	PF00096	zf-C2H2	Zinc finger, C2H2 type
asmbl_13561	PF00010	HLH	Helix-loop-helix DNA-binding domain
asmbl_13869	PF00096	zf-C2H2	Zinc finger, C2H2 type
asmbl_14150	PF00096	zf-C2H2	Zinc finger, C2H2 type
asmbl_14160	PF00096	zf-C2H2	Zinc finger, C2H2 type
asmbl_14216	PF05110	AF-4	AF-4 proto-oncoprotein
asmbl_1426	PF00870	P53	P53 DNA-binding domain
asmbl_14263	PF00292	PAX	'Paired box' domain
asmbl_14558	PF00096	zf-C2H2	Zinc finger, C2H2 type
asmbl_14676	PF03131	bZIP_Maf	bZIP Maf transcription factor
asmbl_1475	PF00096	zf-C2H2	Zinc finger, C2H2 type
asmbl_1478	PF00096	zf-C2H2	Zinc finger, C2H2 type
asmbl_15043	PF00096	zf-C2H2	Zinc finger, C2H2 type
asmbl_15111	PF00046	Homeobox	Homeobox domain
asmbl_15303	PF00096	zf-C2H2	Zinc finger, C2H2 type
asmbl_158	PF00096	zf-C2H2	Zinc finger, C2H2 type
asmbl_1634	PF00046	Homeobox	Homeobox domain
asmbl_164	PF00096	zf-C2H2	Zinc finger, C2H2 type
asmbl_16658	PF00010	HLH	Helix-loop-helix DNA-binding domain
asmbl_168	PF00096	zf-C2H2	Zinc finger, C2H2 type
asmbl_16906	PF00046	Homeobox	Homeobox domain
asmbl_16944	PF04689	S1FA	DNA binding protein S1FA
asmbl_16990	PF00649	Copper-fist	Copper fist DNA binding domain
asmbl_17075	PF00096	zf-C2H2	Zinc finger, C2H2 type
asmbl_17083	PF00096	zf-C2H2	Zinc finger, C2H2 type
asmbl_172	PF00096	zf-C2H2	Zinc finger, C2H2 type
asmbl_17281	PF00096	zf-C2H2	Zinc finger, C2H2 type
asmbl_17379	PF00096	zf-C2H2	Zinc finger, C2H2 type
asmbl_17426	PF00096	zf-C2H2	Zinc finger, C2H2 type
asmbl_17469	PF00096	zf-C2H2	Zinc finger, C2H2 type
asmbl_17639	PF00096	zf-C2H2	Zinc finger, C2H2 type
asmbl_17641	PF00096	zf-C2H2	Zinc finger, C2H2 type
asmbl_18023	PF02891	zf-MIZ	MIZ zinc finger
asmbl_1858	PF00250	Fork_head	Fork head domain
asmbl_18773	PF05225	HTH_psq	helix-turn-helix, Psq domain
asmbl_18816	PF04689	S1FA	DNA binding protein S1FA
asmbl_18817	PF04689	S1FA	DNA binding protein S1FA
asmbl_19239	PF00096	zf-C2H2	Zinc finger, C2H2 type
asmbl_19240	PF00096	zf-C2H2	Zinc finger, C2H2 type
asmbl_19539	PF00096	zf-C2H2	Zinc finger, C2H2 type
asmbl_19615	PF00096	zf-C2H2	Zinc finger, C2H2 type
asmbl_1962	PF00096	zf-C2H2	Zinc finger, C2H2 type
asmbl_1978	PF00170	bZIP_1	bZIP transcription factor
asmbl_19890	PF00605	IRF	Interferon regulatory factor transcription factor
asmbl_19891	PF00605	IRF	Interferon regulatory factor transcription factor
asmbl_19947	PF00096	zf-C2H2	Zinc finger, C2H2 type
asmbl_20846	PF00046	Homeobox	Homeobox domain
asmbl_21175	PF00046	Homeobox	Homeobox domain
asmbl_21293	PF00046	Homeobox	Homeobox domain
asmbl_21613	PF07093	SGT1	SGT1 protein
asmbl_21642	PF00096	zf-C2H2	Zinc finger, C2H2 type
asmbl_21717	PF00105	zf-C4	Zinc finger, C4 type (two domains)
asmbl_21935	PF00096	zf-C2H2	Zinc finger, C2H2 type
asmbl_21938	PF00096	zf-C2H2	Zinc finger, C2H2 type
asmbl_22046	PF00010	HLH	Helix-loop-helix DNA-binding domain
asmbl_2208	PF00096	zf-C2H2	Zinc finger, C2H2 type
asmbl_22534	PF00096	zf-C2H2	Zinc finger, C2H2 type
asmbl_22560	PF00096	zf-C2H2	Zinc finger, C2H2 type
asmbl_23143	PF00046	Homeobox	Homeobox domain
asmbl_23442	PF00010	HLH	Helix-loop-helix DNA-binding domain
asmbl_23888	PF00554	RHD	Rel homology domain (RHD)
asmbl_23894	PF00554	RHD	Rel homology domain (RHD)
asmbl_23896	PF00554	RHD	Rel homology domain (RHD)
asmbl_23898	PF00554	RHD	Rel homology domain (RHD)
asmbl_24190	PF00096	zf-C2H2	Zinc finger, C2H2 type
asmbl_24254	PF00046	Homeobox	Homeobox domain
asmbl_24818	PF00096	zf-C2H2	Zinc finger, C2H2 type
asmbl_25480	PF03343	SART-1	SART-1 family
asmbl_25806	PF01978	TrmB	Sugar-specific transcriptional regulator TrmB
asmbl_27082	PF00096	zf-C2H2	Zinc finger, C2H2 type
asmbl_27224	PF02135	zf-TAZ	TAZ zinc finger
asmbl_27229	PF02135	zf-TAZ	TAZ zinc finger
asmbl_27232	PF02135	zf-TAZ	TAZ zinc finger
asmbl_27264	PF00096	zf-C2H2	Zinc finger, C2H2 type
asmbl_27499	PF00096	zf-C2H2	Zinc finger, C2H2 type
asmbl_27503	PF00096	zf-C2H2	Zinc finger, C2H2 type
asmbl_27671	PF03131	bZIP_Maf	bZIP Maf transcription factor
asmbl_27672	PF03131	bZIP_Maf	bZIP Maf transcription factor
asmbl_27841	PF00010	HLH	Helix-loop-helix DNA-binding domain
asmbl_27845	PF01475	FUR	Ferric uptake regulator family
asmbl_2821	PF00010	HLH	Helix-loop-helix DNA-binding domain
asmbl_29174	PF00250	Fork_head	Fork head domain
asmbl_29175	PF00250	Fork_head	Fork head domain
asmbl_29183	PF00250	Fork_head	Fork head domain
asmbl_29184	PF00250	Fork_head	Fork head domain
asmbl_29185	PF00250	Fork_head	Fork head domain
asmbl_30361	PF00096	zf-C2H2	Zinc finger, C2H2 type
asmbl_3044	PF00096	zf-C2H2	Zinc finger, C2H2 type
asmbl_3049	PF02257	RFX_DNA_binding	RFX DNA-binding domain
asmbl_30807	PF00170	bZIP_1	bZIP transcription factor
asmbl_31347	PF00046	Homeobox	Homeobox domain
asmbl_31371	PF00178	Ets	Ets-domain
asmbl_31379	PF00178	Ets	Ets-domain
asmbl_31468	PF00046	Homeobox	Homeobox domain
asmbl_31469	PF00046	Homeobox	Homeobox domain
asmbl_32254	PF00096	zf-C2H2	Zinc finger, C2H2 type
asmbl_32577	PF00010	HLH	Helix-loop-helix DNA-binding domain
asmbl_32578	PF00010	HLH	Helix-loop-helix DNA-binding domain
asmbl_32579	PF00010	HLH	Helix-loop-helix DNA-binding domain
asmbl_327	PF00096	zf-C2H2	Zinc finger, C2H2 type
asmbl_33249	PF03299	TF_AP-2	Transcription factor AP-2
asmbl_33489	PF02944	BESS	BESS motif
asmbl_33490	PF02944	BESS	BESS motif
asmbl_33708	PF05110	AF-4	AF-4 proto-oncoprotein
asmbl_33739	PF06320	GCN5L1	GCN5-like protein 1 (GCN5L1)
asmbl_33964	PF00096	zf-C2H2	Zinc finger, C2H2 type
asmbl_33974	PF00096	zf-C2H2	Zinc finger, C2H2 type
asmbl_34118	PF01285	TEA	TEA/ATTS domain family
asmbl_34119	PF01285	TEA	TEA/ATTS domain family
asmbl_34882	PF00046	Homeobox	Homeobox domain
asmbl_34883	PF00046	Homeobox	Homeobox domain
asmbl_34887	PF00046	Homeobox	Homeobox domain
asmbl_35549	PF00046	Homeobox	Homeobox domain
asmbl_35796	PF00096	zf-C2H2	Zinc finger, C2H2 type
asmbl_36029	PF00320	GATA	GATA zinc finger
asmbl_36057	PF00046	Homeobox	Homeobox domain
asmbl_36073	PF00046	Homeobox	Homeobox domain
asmbl_36081	PF00046	Homeobox	Homeobox domain
asmbl_36185	PF00010	HLH	Helix-loop-helix DNA-binding domain
asmbl_36698	PF00250	Fork_head	Fork head domain
asmbl_36714	PF00250	Fork_head	Fork head domain
asmbl_36786	PF00250	Fork_head	Fork head domain
asmbl_36787	PF00250	Fork_head	Fork head domain
asmbl_36823	PF00096	zf-C2H2	Zinc finger, C2H2 type
asmbl_37021	PF06818	Fez1	Fez1
asmbl_37153	PF00096	zf-C2H2	Zinc finger, C2H2 type
asmbl_37360	PF05225	HTH_psq	helix-turn-helix, Psq domain
asmbl_37361	PF05225	HTH_psq	helix-turn-helix, Psq domain
asmbl_37394	PF00250	Fork_head	Fork head domain
asmbl_37396	PF00250	Fork_head	Fork head domain
asmbl_37397	PF00250	Fork_head	Fork head domain
asmbl_37685	PF00096	zf-C2H2	Zinc finger, C2H2 type
asmbl_38046	PF00096	zf-C2H2	Zinc finger, C2H2 type
asmbl_38115	PF00096	zf-C2H2	Zinc finger, C2H2 type
asmbl_38203	PF00313	CSD	'Cold-shock' DNA-binding domain
asmbl_38204	PF00313	CSD	'Cold-shock' DNA-binding domain
asmbl_38467	PF00046	Homeobox	Homeobox domain
asmbl_38648	PF00096	zf-C2H2	Zinc finger, C2H2 type
asmbl_38659	PF00096	zf-C2H2	Zinc finger, C2H2 type
asmbl_39026	PF00096	zf-C2H2	Zinc finger, C2H2 type
asmbl_39033	PF00096	zf-C2H2	Zinc finger, C2H2 type
asmbl_3915	PF00096	zf-C2H2	Zinc finger, C2H2 type
asmbl_3960	PF00096	zf-C2H2	Zinc finger, C2H2 type
asmbl_39633	PF02257	RFX_DNA_binding	RFX DNA-binding domain
asmbl_3970	PF00096	zf-C2H2	Zinc finger, C2H2 type
asmbl_39873	PF00096	zf-C2H2	Zinc finger, C2H2 type
asmbl_40078	PF00046	Homeobox	Homeobox domain
asmbl_40576	PF00096	zf-C2H2	Zinc finger, C2H2 type
asmbl_41144	PF00096	zf-C2H2	Zinc finger, C2H2 type
asmbl_41262	PF02135	zf-TAZ	TAZ zinc finger
asmbl_41268	PF03634	TCP	TCP family transcription factor
asmbl_41582	PF00096	zf-C2H2	Zinc finger, C2H2 type
asmbl_42034	PF00010	HLH	Helix-loop-helix DNA-binding domain
asmbl_42040	PF00010	HLH	Helix-loop-helix DNA-binding domain
asmbl_42041	PF00010	HLH	Helix-loop-helix DNA-binding domain
asmbl_42042	PF00010	HLH	Helix-loop-helix DNA-binding domain
asmbl_42047	PF00010	HLH	Helix-loop-helix DNA-binding domain
asmbl_42524	PF06839	zf-GRF	GRF zinc finger
asmbl_42759	PF00105	zf-C4	Zinc finger, C4 type (two domains)
asmbl_42761	PF00105	zf-C4	Zinc finger, C4 type (two domains)
asmbl_43336	PF00170	bZIP_1	bZIP transcription factor
asmbl_43338	PF00170	bZIP_1	bZIP transcription factor
asmbl_43760	PF02082	Rrf2	Transcriptional regulator
asmbl_4405	PF05044	Prox1	Homeobox prospero-like protein (PROX1)
asmbl_4406	PF05044	Prox1	Homeobox prospero-like protein (PROX1)
asmbl_4408	PF05044	Prox1	Homeobox prospero-like protein (PROX1)
asmbl_44414	PF00096	zf-C2H2	Zinc finger, C2H2 type
asmbl_44464	PF00096	zf-C2H2	Zinc finger, C2H2 type
asmbl_44640	PF00178	Ets	Ets-domain
asmbl_44641	PF00178	Ets	Ets-domain
asmbl_44811	PF00096	zf-C2H2	Zinc finger, C2H2 type
asmbl_45093	PF00178	Ets	Ets-domain
asmbl_45094	PF00178	Ets	Ets-domain
asmbl_45095	PF00178	Ets	Ets-domain
asmbl_45098	PF00178	Ets	Ets-domain
asmbl_45099	PF00178	Ets	Ets-domain
asmbl_45100	PF00178	Ets	Ets-domain
asmbl_45576	PF01422	zf-NF-X1	NF-X1 type zinc finger
asmbl_45577	PF01422	zf-NF-X1	NF-X1 type zinc finger
asmbl_45579	PF01422	zf-NF-X1	NF-X1 type zinc finger
asmbl_4589	PF00046	Homeobox	Homeobox domain
asmbl_4663	PF00096	zf-C2H2	Zinc finger, C2H2 type
asmbl_47450	PF00096	zf-C2H2	Zinc finger, C2H2 type
asmbl_47478	PF00292	PAX	'Paired box' domain
asmbl_47982	PF00046	Homeobox	Homeobox domain
asmbl_47986	PF00046	Homeobox	Homeobox domain
asmbl_48088	PF00250	Fork_head	Fork head domain
asmbl_48107	PF00250	Fork_head	Fork head domain
asmbl_48637	PF00046	Homeobox	Homeobox domain
asmbl_4896	PF00096	zf-C2H2	Zinc finger, C2H2 type
asmbl_49110	PF00010	HLH	Helix-loop-helix DNA-binding domain
asmbl_49125	PF00250	Fork_head	Fork head domain
asmbl_49622	PF00096	zf-C2H2	Zinc finger, C2H2 type
asmbl_49668	PF00096	zf-C2H2	Zinc finger, C2H2 type
asmbl_49669	PF00096	zf-C2H2	Zinc finger, C2H2 type
asmbl_50039	PF00010	HLH	Helix-loop-helix DNA-binding domain
asmbl_50551	PF07716	bZIP_2	Basic region leucine zipper
asmbl_50552	PF07716	bZIP_2	Basic region leucine zipper
asmbl_50554	PF07716	bZIP_2	Basic region leucine zipper
asmbl_50686	PF00010	HLH	Helix-loop-helix DNA-binding domain
asmbl_51053	PF00751	DM	DM DNA binding domain
asmbl_51289	PF00046	Homeobox	Homeobox domain
asmbl_51588	PF02892	zf-BED	BED zinc finger
asmbl_52124	PF00325	Crp	Bacterial regulatory proteins, crp family
asmbl_52304	PF00096	zf-C2H2	Zinc finger, C2H2 type
asmbl_5250	PF07716	bZIP_2	Basic region leucine zipper
asmbl_5251	PF07716	bZIP_2	Basic region leucine zipper
asmbl_52766	PF00313	CSD	'Cold-shock' DNA-binding domain
asmbl_52771	PF00313	CSD	'Cold-shock' DNA-binding domain
asmbl_52937	PF02703	Adeno_E1A	Early E1A protein
asmbl_52938	PF02703	Adeno_E1A	Early E1A protein
asmbl_53285	PF02928	zf-C5HC2	C5HC2 zinc finger
asmbl_53506	PF00096	zf-C2H2	Zinc finger, C2H2 type
asmbl_53650	PF00096	zf-C2H2	Zinc finger, C2H2 type
asmbl_53932	PF00096	zf-C2H2	Zinc finger, C2H2 type
asmbl_54235	PF01056	Myc_N	Myc amino-terminal region
asmbl_5437	PF05225	HTH_psq	helix-turn-helix, Psq domain
asmbl_54418	PF07716	bZIP_2	Basic region leucine zipper
asmbl_55380	PF02257	RFX_DNA_binding	RFX DNA-binding domain
asmbl_55390	PF00096	zf-C2H2	Zinc finger, C2H2 type
asmbl_55887	PF00096	zf-C2H2	Zinc finger, C2H2 type
asmbl_56676	PF03343	SART-1	SART-1 family
asmbl_57543	PF00010	HLH	Helix-loop-helix DNA-binding domain
asmbl_57574	PF00010	HLH	Helix-loop-helix DNA-binding domain
asmbl_57857	PF00096	zf-C2H2	Zinc finger, C2H2 type
asmbl_58022	PF00320	GATA	GATA zinc finger
asmbl_58235	PF00010	HLH	Helix-loop-helix DNA-binding domain
asmbl_58403	PF00046	Homeobox	Homeobox domain
asmbl_58503	PF06839	zf-GRF	GRF zinc finger
asmbl_58532	PF01342	SAND	SAND domain
asmbl_58538	PF00096	zf-C2H2	Zinc finger, C2H2 type
asmbl_58883	PF00320	GATA	GATA zinc finger
asmbl_58954	PF00907	T-box	T-box
asmbl_59273	PF01056	Myc_N	Myc amino-terminal region
asmbl_60300	PF00096	zf-C2H2	Zinc finger, C2H2 type
asmbl_60302	PF00096	zf-C2H2	Zinc finger, C2H2 type
asmbl_60648	PF00096	zf-C2H2	Zinc finger, C2H2 type
asmbl_60793	PF00096	zf-C2H2	Zinc finger, C2H2 type
asmbl_60796	PF00096	zf-C2H2	Zinc finger, C2H2 type
asmbl_60805	PF00096	zf-C2H2	Zinc finger, C2H2 type
asmbl_61269	PF00320	GATA	GATA zinc finger
asmbl_61591	PF06839	zf-GRF	GRF zinc finger
asmbl_61599	PF00096	zf-C2H2	Zinc finger, C2H2 type
asmbl_61740	PF00170	bZIP_1	bZIP transcription factor
asmbl_61754	PF00010	HLH	Helix-loop-helix DNA-binding domain
asmbl_61806	PF00096	zf-C2H2	Zinc finger, C2H2 type
asmbl_62126	PF00096	zf-C2H2	Zinc finger, C2H2 type
asmbl_62128	PF00096	zf-C2H2	Zinc finger, C2H2 type
asmbl_62387	PF00096	zf-C2H2	Zinc finger, C2H2 type
asmbl_62540	PF00157	Pou	Pou domain - N-terminal to homeobox domain
asmbl_62707	PF00096	zf-C2H2	Zinc finger, C2H2 type
asmbl_62708	PF00096	zf-C2H2	Zinc finger, C2H2 type
asmbl_63393	PF05764	YL1	YL1 nuclear protein
asmbl_63614	PF04873	EIN3	Ethylene insensitive 3
asmbl_64899	PF00096	zf-C2H2	Zinc finger, C2H2 type
asmbl_64976	PF00010	HLH	Helix-loop-helix DNA-binding domain
asmbl_64977	PF00010	HLH	Helix-loop-helix DNA-binding domain
asmbl_64978	PF00010	HLH	Helix-loop-helix DNA-binding domain
asmbl_64979	PF00010	HLH	Helix-loop-helix DNA-binding domain
asmbl_65718	PF06320	GCN5L1	GCN5-like protein 1 (GCN5L1)
asmbl_66130	PF00105	zf-C4	Zinc finger, C4 type (two domains)
asmbl_66651	PF02892	zf-BED	BED zinc finger
asmbl_66793	PF00010	HLH	Helix-loop-helix DNA-binding domain
asmbl_66827	PF05225	HTH_psq	helix-turn-helix, Psq domain
asmbl_66829	PF05225	HTH_psq	helix-turn-helix, Psq domain
asmbl_66832	PF05225	HTH_psq	helix-turn-helix, Psq domain
asmbl_67286	PF00096	zf-C2H2	Zinc finger, C2H2 type
asmbl_67288	PF00096	zf-C2H2	Zinc finger, C2H2 type
asmbl_67694	PF00010	HLH	Helix-loop-helix DNA-binding domain
asmbl_67793	PF00605	IRF	Interferon regulatory factor transcription factor
asmbl_6786	PF00096	zf-C2H2	Zinc finger, C2H2 type
asmbl_68121	PF00096	zf-C2H2	Zinc finger, C2H2 type
asmbl_69758	PF00105	zf-C4	Zinc finger, C4 type (two domains)
asmbl_69759	PF00105	zf-C4	Zinc finger, C4 type (two domains)
asmbl_69866	PF00096	zf-C2H2	Zinc finger, C2H2 type
asmbl_70012	PF00010	HLH	Helix-loop-helix DNA-binding domain
asmbl_7006	PF00096	zf-C2H2	Zinc finger, C2H2 type
asmbl_7008	PF00096	zf-C2H2	Zinc finger, C2H2 type
asmbl_70646	PF07716	bZIP_2	Basic region leucine zipper
asmbl_70799	PF00010	HLH	Helix-loop-helix DNA-binding domain
asmbl_70800	PF00010	HLH	Helix-loop-helix DNA-binding domain
asmbl_70844	PF00096	zf-C2H2	Zinc finger, C2H2 type
asmbl_70875	PF00096	zf-C2H2	Zinc finger, C2H2 type
asmbl_71064	PF00046	Homeobox	Homeobox domain
asmbl_7126	PF00105	zf-C4	Zinc finger, C4 type (two domains)
asmbl_7127	PF00105	zf-C4	Zinc finger, C4 type (two domains)
asmbl_71277	PF00010	HLH	Helix-loop-helix DNA-binding domain
asmbl_71337	PF00178	Ets	Ets-domain
asmbl_71462	PF00096	zf-C2H2	Zinc finger, C2H2 type
asmbl_71481	PF07716	bZIP_2	Basic region leucine zipper
asmbl_71501	PF00105	zf-C4	Zinc finger, C4 type (two domains)
asmbl_71502	PF00105	zf-C4	Zinc finger, C4 type (two domains)
asmbl_71506	PF00105	zf-C4	Zinc finger, C4 type (two domains)
asmbl_71750	PF07716	bZIP_2	Basic region leucine zipper
asmbl_72354	PF00096	zf-C2H2	Zinc finger, C2H2 type
asmbl_72355	PF00096	zf-C2H2	Zinc finger, C2H2 type
asmbl_72392	PF04054	Not1	CCR4-Not complex component, Not1
asmbl_72393	PF04054	Not1	CCR4-Not complex component, Not1
asmbl_72394	PF04054	Not1	CCR4-Not complex component, Not1
asmbl_72764	PF00010	HLH	Helix-loop-helix DNA-binding domain
asmbl_72766	PF00010	HLH	Helix-loop-helix DNA-binding domain
asmbl_72767	PF00010	HLH	Helix-loop-helix DNA-binding domain
asmbl_72943	PF00096	zf-C2H2	Zinc finger, C2H2 type
asmbl_7308	PF00096	zf-C2H2	Zinc finger, C2H2 type
asmbl_73124	PF00907	T-box	T-box
asmbl_73125	PF00907	T-box	T-box
asmbl_73529	PF00096	zf-C2H2	Zinc finger, C2H2 type
asmbl_74264	PF01056	Myc_N	Myc amino-terminal region
asmbl_75026	PF01056	Myc_N	Myc amino-terminal region
asmbl_75226	PF00751	DM	DM DNA binding domain
asmbl_75232	PF00096	zf-C2H2	Zinc finger, C2H2 type
asmbl_76284	PF02045	CBFB_NFYA	CCAAT-binding transcription factor (CBF-B/NF-YA) subunit B
asmbl_76286	PF02045	CBFB_NFYA	CCAAT-binding transcription factor (CBF-B/NF-YA) subunit B
asmbl_76287	PF02045	CBFB_NFYA	CCAAT-binding transcription factor (CBF-B/NF-YA) subunit B
asmbl_76293	PF02045	CBFB_NFYA	CCAAT-binding transcription factor (CBF-B/NF-YA) subunit B
asmbl_76300	PF02045	CBFB_NFYA	CCAAT-binding transcription factor (CBF-B/NF-YA) subunit B
asmbl_76444	PF04516	CP2	CP2 transcription factor
asmbl_76447	PF04516	CP2	CP2 transcription factor
asmbl_76669	PF00096	zf-C2H2	Zinc finger, C2H2 type
asmbl_76779	PF00096	zf-C2H2	Zinc finger, C2H2 type
asmbl_774	PF00010	HLH	Helix-loop-helix DNA-binding domain
asmbl_77470	PF00010	HLH	Helix-loop-helix DNA-binding domain
asmbl_78295	PF02892	zf-BED	BED zinc finger
asmbl_78363	PF00010	HLH	Helix-loop-helix DNA-binding domain
asmbl_78455	PF00096	zf-C2H2	Zinc finger, C2H2 type
asmbl_78905	PF07716	bZIP_2	Basic region leucine zipper
asmbl_7902	PF00010	HLH	Helix-loop-helix DNA-binding domain
asmbl_79236	PF00096	zf-C2H2	Zinc finger, C2H2 type
asmbl_7928	PF08279	HTH_11	HTH domain
asmbl_80347	PF05110	AF-4	AF-4 proto-oncoprotein
asmbl_80555	PF00870	P53	P53 DNA-binding domain
asmbl_80556	PF00870	P53	P53 DNA-binding domain
asmbl_80689	PF00096	zf-C2H2	Zinc finger, C2H2 type
asmbl_80690	PF00096	zf-C2H2	Zinc finger, C2H2 type
asmbl_80698	PF00096	zf-C2H2	Zinc finger, C2H2 type
asmbl_80873	PF00096	zf-C2H2	Zinc finger, C2H2 type
asmbl_81079	PF00096	zf-C2H2	Zinc finger, C2H2 type
asmbl_82310	PF00105	zf-C4	Zinc finger, C4 type (two domains)
asmbl_82449	PF00313	CSD	'Cold-shock' DNA-binding domain
asmbl_82451	PF00313	CSD	'Cold-shock' DNA-binding domain
asmbl_82452	PF00313	CSD	'Cold-shock' DNA-binding domain
asmbl_82453	PF00313	CSD	'Cold-shock' DNA-binding domain
asmbl_82762	PF00046	Homeobox	Homeobox domain
asmbl_82793	PF00096	zf-C2H2	Zinc finger, C2H2 type
asmbl_82796	PF00096	zf-C2H2	Zinc finger, C2H2 type
asmbl_82807	PF00096	zf-C2H2	Zinc finger, C2H2 type
asmbl_82810	PF00096	zf-C2H2	Zinc finger, C2H2 type
asmbl_82827	PF00096	zf-C2H2	Zinc finger, C2H2 type
asmbl_82828	PF00096	zf-C2H2	Zinc finger, C2H2 type
asmbl_83142	PF00853	Runt	Runt domain
asmbl_83483	PF05764	YL1	YL1 nuclear protein
asmbl_83646	PF00096	zf-C2H2	Zinc finger, C2H2 type
asmbl_83814	PF00319	SRF-TF	SRF-type transcription factor (DNA-binding and dimerisation domain)
asmbl_83987	PF00170	bZIP_1	bZIP transcription factor
asmbl_83988	PF00170	bZIP_1	bZIP transcription factor
asmbl_84081	PF00010	HLH	Helix-loop-helix DNA-binding domain
asmbl_8438	PF00096	zf-C2H2	Zinc finger, C2H2 type
asmbl_8495	PF00178	Ets	Ets-domain
asmbl_85088	PF00096	zf-C2H2	Zinc finger, C2H2 type
asmbl_85363	PF02892	zf-BED	BED zinc finger
asmbl_85883	PF00250	Fork_head	Fork head domain
asmbl_86740	PF00096	zf-C2H2	Zinc finger, C2H2 type
asmbl_87018	PF00096	zf-C2H2	Zinc finger, C2H2 type
asmbl_87322	PF00178	Ets	Ets-domain
asmbl_87401	PF01754	zf-A20	A20-like zinc finger
asmbl_87403	PF01754	zf-A20	A20-like zinc finger
asmbl_87404	PF01754	zf-A20	A20-like zinc finger
asmbl_87405	PF01754	zf-A20	A20-like zinc finger
asmbl_87406	PF01754	zf-A20	A20-like zinc finger
asmbl_87408	PF01754	zf-A20	A20-like zinc finger
asmbl_87409	PF01754	zf-A20	A20-like zinc finger
asmbl_87410	PF01754	zf-A20	A20-like zinc finger
asmbl_87415	PF01754	zf-A20	A20-like zinc finger
asmbl_8783	PF00170	bZIP_1	bZIP transcription factor
asmbl_88125	PF00046	Homeobox	Homeobox domain
asmbl_88126	PF00046	Homeobox	Homeobox domain
asmbl_88252	PF00046	Homeobox	Homeobox domain
asmbl_88477	PF00096	zf-C2H2	Zinc finger, C2H2 type
asmbl_88480	PF00096	zf-C2H2	Zinc finger, C2H2 type
asmbl_88481	PF00096	zf-C2H2	Zinc finger, C2H2 type
asmbl_88482	PF00096	zf-C2H2	Zinc finger, C2H2 type
asmbl_88561	PF00250	Fork_head	Fork head domain
asmbl_88637	PF07716	bZIP_2	Basic region leucine zipper
asmbl_88639	PF07716	bZIP_2	Basic region leucine zipper
asmbl_88644	PF07716	bZIP_2	Basic region leucine zipper
asmbl_88645	PF07716	bZIP_2	Basic region leucine zipper
asmbl_88659	PF07716	bZIP_2	Basic region leucine zipper
asmbl_89157	PF02892	zf-BED	BED zinc finger
asmbl_89202	PF00046	Homeobox	Homeobox domain
asmbl_89594	PF00096	zf-C2H2	Zinc finger, C2H2 type
asmbl_90090	PF00010	HLH	Helix-loop-helix DNA-binding domain
asmbl_90203	PF00096	zf-C2H2	Zinc finger, C2H2 type
asmbl_9041	PF00096	zf-C2H2	Zinc finger, C2H2 type
asmbl_9042	PF00096	zf-C2H2	Zinc finger, C2H2 type
asmbl_90693	PF07716	bZIP_2	Basic region leucine zipper
asmbl_90700	PF07716	bZIP_2	Basic region leucine zipper
asmbl_90701	PF07716	bZIP_2	Basic region leucine zipper
asmbl_90759	PF00250	Fork_head	Fork head domain
asmbl_90860	PF00096	zf-C2H2	Zinc finger, C2H2 type
asmbl_911	PF00046	Homeobox	Homeobox domain
asmbl_912	PF00046	Homeobox	Homeobox domain
asmbl_91360	PF00010	HLH	Helix-loop-helix DNA-binding domain
asmbl_91583	PF00096	zf-C2H2	Zinc finger, C2H2 type
asmbl_91620	PF00178	Ets	Ets-domain
asmbl_91710	PF00554	RHD	Rel homology domain (RHD)
asmbl_91711	PF00554	RHD	Rel homology domain (RHD)
asmbl_91714	PF00554	RHD	Rel homology domain (RHD)
asmbl_91716	PF00554	RHD	Rel homology domain (RHD)
asmbl_91833	PF00096	zf-C2H2	Zinc finger, C2H2 type
asmbl_93145	PF00010	HLH	Helix-loop-helix DNA-binding domain
asmbl_93647	PF00907	T-box	T-box
asmbl_94239	PF05764	YL1	YL1 nuclear protein
asmbl_94360	PF00096	zf-C2H2	Zinc finger, C2H2 type
asmbl_94623	PF02944	BESS	BESS motif
asmbl_94673	PF02319	E2F_TDP	E2F/DP family winged-helix DNA-binding domain
asmbl_94674	PF02319	E2F_TDP	E2F/DP family winged-helix DNA-binding domain
asmbl_94675	PF02319	E2F_TDP	E2F/DP family winged-helix DNA-binding domain
asmbl_94678	PF02319	E2F_TDP	E2F/DP family winged-helix DNA-binding domain
asmbl_94681	PF02319	E2F_TDP	E2F/DP family winged-helix DNA-binding domain
asmbl_94682	PF02319	E2F_TDP	E2F/DP family winged-helix DNA-binding domain
asmbl_95362	PF00096	zf-C2H2	Zinc finger, C2H2 type
asmbl_95403	PF00096	zf-C2H2	Zinc finger, C2H2 type
asmbl_95769	PF04873	EIN3	Ethylene insensitive 3
asmbl_9602	PF00046	Homeobox	Homeobox domain
asmbl_96286	PF00870	P53	P53 DNA-binding domain
asmbl_96287	PF00870	P53	P53 DNA-binding domain
asmbl_96288	PF00870	P53	P53 DNA-binding domain
asmbl_96470	PF00010	HLH	Helix-loop-helix DNA-binding domain
asmbl_96978	PF00096	zf-C2H2	Zinc finger, C2H2 type
asmbl_972	PF00170	bZIP_1	bZIP transcription factor
asmbl_9723	PF00096	zf-C2H2	Zinc finger, C2H2 type
asmbl_973	PF00170	bZIP_1	bZIP transcription factor
asmbl_9744	PF00010	HLH	Helix-loop-helix DNA-binding domain
