# Supplementary material for: Global Analysis of Gene Expression Profiles Provides Novel Insights into the Development and Evolution of the Large Crustacean Eriocheir sinensis
Source: Genomics Proteomics Bioinformatics. 2020 Dec 18;18(4):443–54. doi: 10.1016/j.gpb.2019.01.006 (PMC8242267; doi:10.1016/j.gpb.2019.01.006)
Supplement: Supplementary Table S5 — Prediction result of non-codingRNAs [file mmc7.xlsx]

## Sheet: Sheet1
Table S5 Prediction result of non-coding RNAs
Query	Subject	Identity	Match length	Mistach	Gapopen	Qstart	Qend	Sstart	Ssend	Evalue	Bitscore
asmbl_16187	NONDMET042624.1	83.52	182	30	0	1155	1336	454	273	9e-41	171
asmbl_18965	NONDMET005910.1	73.64	607	142	14	348	945	1461	2058	3e-55	219
asmbl_18966	NONDMET005910.1	76.99	226	48	4	1078	1301	1835	2058	2e-27	126
asmbl_18967	NONDMET005910.1	73.7	616	144	14	19	625	1452	2058	5e-57	224
asmbl_18969	NONDMET005910.1	73.8	687	160	16	1	677	1382	2058	7e-66	254
asmbl_18970	NONDMET005849.1	85.58	104	13	2	986	1088	2542	2644	7e-22	108
asmbl_18971	NONDMET005910.1	76.99	226	48	4	810	1033	1835	2058	2e-27	126
asmbl_18983	NONDMET005948.1	74.1	996	228	26	4	984	1543	2523	9e-105	383
asmbl_18985	NONDMET005948.1	72.7	1414	346	35	2280	3673	1129	2522	2e-120	436
asmbl_18986	NONDMET005729.1	74.85	1157	234	49	395	1524	459	1585	2e-131	472
asmbl_19334	NONDMET019017.1	80.03	691	130	7	85	771	892	206	1e-141	505
asmbl_21026	NONDMET018226.1	90.58	446	40	2	1	445	152	596	3e-167	590
asmbl_21751	NONDMET029831.1	88.18	110	13	0	295	404	957	848	1e-29	132
asmbl_21752	NONDMET029831.1	84.98	566	83	2	418	982	146	710	6e-162	573
asmbl_31037	NONDMET005907.1	76.18	1205	261	22	1337	2528	523	1714	6e-173	612
asmbl_31038	NONDMET005851.1	75.55	1399	296	42	437	1812	2248	3623	0	647
asmbl_31040	NONDMET005851.1	75.58	1380	291	42	209	1565	2267	3623	0	640
asmbl_31046	NONDMET005907.1	76.6	1731	354	41	663	2366	8	1714	0	905
asmbl_31048	NONDMET005851.1	75.61	1386	292	42	1463	2825	2261	3623	0	645
asmbl_31049	NONDMET005851.1	75.61	1386	292	42	1070	2432	2261	3623	0	645
asmbl_31050	NONDMET005851.1	75.55	1399	296	42	1453	2828	2248	3623	0	647
asmbl_31054	NONDMET005907.1	76.18	1205	261	22	1196	2387	523	1714	6e-173	612
asmbl_31060	NONDMET005908.1	75.39	772	180	10	383	1149	523	1289	5e-99	364
asmbl_31061	NONDMET005907.1	76.39	1203	262	19	383	1574	523	1714	1e-178	628
asmbl_31063	NONDMET005907.1	76.65	1469	300	35	663	2108	8	1456	0	773
asmbl_31064	NONDMET005907.1	76.51	1469	302	35	663	2108	8	1456	0	761
asmbl_31071	NONDMET005851.1	75.55	1399	296	42	437	1812	2248	3623	0	647
asmbl_31509	NONDMET041839.1	77.39	429	87	7	1	427	1870	2290	5e-63	246
asmbl_31515	NONDMET041839.1	77.39	429	87	7	1	427	1870	2290	5e-63	246
asmbl_36142	NONDMET022239.1	83.52	176	29	0	545	720	158	333	8e-39	165
asmbl_37325	NONDMET005948.1	78.46	506	107	2	1384	1888	2530	2026	2e-88	329
asmbl_41626	NONDMET047711.1	83.28	323	54	0	1	323	191	513	8e-80	298
asmbl_42988	NONDMET043191.1	84.65	228	35	0	190	417	291	518	5e-58	228
asmbl_42989	NONDMET043191.1	84.65	228	35	0	200	427	291	518	5e-58	228
asmbl_4503	NONDMET047711.1	86.41	1111	149	2	269	1378	121	1230	0	1214
asmbl_45213	NONDMET040353.1	76.6	564	117	13	865	1419	32	589	3e-78	296
asmbl_4880	NONDMET019017.1	84.13	441	68	2	2	441	682	243	5e-118	425
asmbl_48818	NONDMET051974.1	81.55	206	36	2	255	459	1041	837	2e-40	169
asmbl_50139	NONDMET028507.1	70.37	1350	331	56	237	1553	158	1471	2e-53	213
asmbl_53405	NONDMET019017.1	84.42	565	86	2	133	696	886	323	1e-156	555
asmbl_58762	NONDMET033048.1	78.44	320	63	6	100	416	10	326	2e-50	204
asmbl_6190	NONDMET018226.1	83.5	515	76	7	259	769	121	630	1e-131	472
asmbl_63740	NONDMET008810.1	78.28	221	46	2	197	416	1873	2092	2e-31	141
asmbl_63742	NONDMET008810.1	78.28	221	46	2	197	416	1873	2092	2e-31	141
asmbl_65749	NONDMET019017.1	85.55	713	97	6	191	900	895	186	0	741
asmbl_72697	NONDMET018226.1	87.2	375	48	0	1004	1378	618	244	5e-118	427
asmbl_72698	NONDMET019017.1	85.62	438	63	0	434	871	895	458	3e-128	460
asmbl_72699	NONDMET019017.1	87.09	302	39	0	710	1011	759	458	1e-92	342
asmbl_73737	NONDMET046751.1	90.84	262	17	6	66	323	845	587	1e-93	344
asmbl_7493	NONDMET025387.1	83.03	436	72	2	186	621	432	865	2e-108	394
asmbl_7495	NONDMET025387.1	85.16	155	23	0	2029	2183	660	814	3e-37	159
asmbl_82697	NONDMET005734.1	78.09	922	168	29	141	1048	339	1240	3e-155	553
asmbl_83481	NONDMET002090.2	76	250	51	9	46	292	911	1154	3e-26	121
asmbl_88184	NONDMET047711.1	82.41	216	36	2	1	215	339	125	1e-45	187
asmbl_88188	NONDMET047711.1	83.55	389	64	0	374	762	125	513	2e-99	364
asmbl_88190	NONDMET047711.1	82.87	216	35	2	121	335	125	339	4e-48	193
asmbl_88191	NONDMET047711.1	82.87	216	35	2	379	593	125	339	8e-48	193
asmbl_88193	NONDMET047711.1	84.79	309	45	2	4	311	753	446	4e-83	309
asmbl_88197	NONDMET047711.1	81.12	1107	203	6	265	1368	125	1228	0	881
asmbl_88199	NONDMET047711.1	80.81	1105	202	9	119	1218	1224	125	0	857
asmbl_88202	NONDMET047711.1	81.36	955	168	9	173	1122	125	1074	0	769
asmbl_88204	NONDMET047711.1	84.95	279	40	2	116	393	125	402	1e-74	281
asmbl_88208	NONDMET047711.1	80.49	164	30	2	124	286	125	287	1e-27	124
asmbl_88210	NONDMET047711.1	80.49	164	30	2	193	355	125	287	2e-27	124
asmbl_88211	NONDMET047711.1	80.49	164	30	2	184	346	125	287	2e-27	124
asmbl_94862	NONDMET029831.1	84.09	308	49	0	325	632	402	709	4e-79	298
asmbl_94863	NONDMET029831.1	83.9	559	88	2	269	826	152	709	1e-149	532
asmbl_94865	NONDMET029831.1	83.92	566	89	2	213	777	145	709	6e-152	540
asmbl_96420	NONDMET046714.1	82.09	564	86	12	565	1119	66	623	8e-130	468
TR6115|c0_g1_i1	NONDMET029831.1	77.95	576	124	3	57	631	709	136	3e-97	357
TR7019|c3_g1_i1	NONDMET019017.1	78.33	586	121	6	347	929	888	306	4e-102	374
TR7019|c3_g1_i3	NONDMET019017.1	79.86	586	112	6	383	965	888	306	4e-117	424
TR8224|c1_g1_i2	NONDMET029831.1	88.18	110	13	0	221	330	957	848	9e-30	132
TR9766|c0_g4_i2	NONDMET047711.1	89.06	329	36	0	13	341	450	122	5e-113	409
TR9766|c0_g4_i3	NONDMET047711.1	89.06	329	36	0	13	341	450	122	6e-113	409
TR9766|c0_g4_i5	NONDMET047711.1	89.7	330	34	0	13	342	450	121	3e-116	422
TR9766|c0_g4_i7	NONDMET047711.1	92.16	204	16	0	13	216	450	247	1e-76	289
TR15485|c0_g2_i1	NONDMET046750.1	76.49	319	65	9	194	503	54	371	1e-39	165
TR15485|c2_g1_i1	NONDMET046750.1	86.79	159	19	2	258	415	42	199	5e-43	176
TR15485|c2_g3_i1	NONDMET046750.1	86.71	158	21	0	259	416	42	199	5e-43	176
TR18837|c1_g5_i1	NONDMET022239.1	84.78	184	28	0	364	547	333	150	2e-45	185
TR23163|c1_g2_i1	NONDMET047711.1	82.58	155	27	0	1	155	279	125	8e-31	137
TR24954|c1_g1_i1	NONDMET022239.1	84.52	168	26	0	1	168	325	158	4e-40	167
TR24954|c1_g2_i1	NONDMET022239.1	84.52	168	26	0	1	168	325	158	5e-40	167
TR24954|c1_g3_i1	NONDMET022239.1	84.52	168	26	0	1	168	325	158	5e-40	167
TR24954|c1_g4_i1	NONDMET022239.1	84.52	168	26	0	1	168	325	158	5e-40	167
TR28439|c0_g1_i1	NONDMET057055.1	96.91	97	3	0	463	559	535	439	6e-39	163
TR34499|c0_g1_i1	NONDMET046751.1	81.2	234	43	1	480	712	861	628	4e-46	187
TR34727|c2_g1_i6	NONDMET029831.1	79.96	569	110	4	65	631	144	710	2e-114	416
TR34727|c2_g1_i8	NONDMET029831.1	79.96	569	110	4	203	769	144	710	2e-114	416
TR37855|c3_g2_i6	NONDMET031520.1	74.67	537	116	15	385	911	2488	3014	5e-56	220
TR43664|c0_g1_i1	NONDMET057055.1	87.13	171	17	5	1564	1732	368	535	3e-46	189
TR43746|c3_g7_i1	NONDMET056253.1	85.41	185	27	0	326	510	808	624	1e-47	193
TR43746|c3_g7_i2	NONDMET056253.1	85.16	182	27	0	326	507	808	627	6e-46	187
TR43746|c3_g7_i3	NONDMET056253.1	84.86	185	28	0	299	483	808	624	5e-46	187
TR43746|c3_g7_i4	NONDMET056253.1	84.86	185	28	0	326	510	808	624	6e-46	187
TR43746|c3_g7_i6	NONDMET056253.1	85.41	185	27	0	299	483	808	624	1e-47	193
TR43746|c3_g7_i7	NONDMET056253.1	85.16	182	27	0	326	507	808	627	6e-46	187
TR49637|c0_g2_i1	NONDMET057055.1	98.57	70	1	0	1146	1215	468	537	6e-27	124
TR61017|c0_g1_i1	NONDMET046701.1	75.4	1370	322	13	43	1405	19	1380	0	649
TR62039|c0_g4_i2	NONDMET018226.1	87.59	435	52	2	1	434	152	585	2e-141	503
TR64227|c0_g2_i1	NONDMET002090.2	76.71	249	49	9	46	291	911	1153	4e-29	130
TR64227|c0_g3_i1	NONDMET002090.2	77.02	248	52	5	46	292	911	1154	3e-31	137
TR65111|c0_g1_i1	NONDMET057047.1	80.65	279	43	8	1	278	182	450	8e-52	206
TR65136|c0_g1_i1	NONDMET050267.1	87.69	130	15	1	353	481	1534	1405	4e-35	150
TR65678|c0_g1_i1	NONDMET057055.1	81.4	242	45	0	131	372	294	535	1e-49	198
TR70812|c0_g4_i5	NONDMET050267.1	86.32	117	16	0	2	118	1422	1538	2e-28	128
TR70812|c0_g5_i1	NONDMET057054.1	89.06	128	14	0	209	336	190	63	5e-38	159
TR70812|c0_g6_i2	NONDMET057055.1	93.46	214	13	1	1	214	511	299	4e-85	316
TR71887|c1_g4_i2	NONDMET019017.1	82.88	257	42	2	1	256	442	187	5e-59	230
TR72676|c3_g1_i1	NONDMET029831.1	77.22	281	54	8	399	671	180	458	1e-36	156
TR72676|c4_g1_i3	NONDMET029831.1	88.1	336	40	0	109	444	710	375	6e-110	399
TR74097|c3_g4_i3	NONDMET025387.1	82.29	350	61	1	3	352	537	885	1e-80	302
TR74097|c3_g4_i6	NONDMET025387.1	82.86	455	77	1	186	640	432	885	4e-112	407
TR74097|c3_g5_i1	NONDMET025315.1	83.5	400	63	3	1	400	181	577	2e-101	370
TR79619|c1_g4_i1	NONDMET029831.1	81.68	513	86	7	354	862	709	201	5e-116	420
TR79619|c1_g4_i4	NONDMET029831.1	82.03	512	88	3	353	862	710	201	6e-120	433
TR79716|c0_g2_i1	NONDMET007350.1	77.08	253	51	7	501	749	676	427	2e-31	139
TR80566|c2_g1_i1	NONDMET025334.1	81.18	457	83	3	7	461	600	145	1e-99	364
TR82810|c1_g1_i1	NONDMET050267.1	96.81	94	3	0	379	472	225	132	2e-37	158
TR82810|c1_g1_i2	NONDMET002090.2	82.53	166	24	5	10	172	405	242	2e-32	141
TR82810|c1_g1_i3	NONDMET050267.1	96.81	94	3	0	378	471	225	132	2e-37	158
TR82810|c1_g1_i6	NONDMET050267.1	94.68	94	5	0	378	471	225	132	5e-34	147
TR85413|c0_g2_i4	NONDMET050555.1	88.51	87	10	0	455	541	1185	1271	2e-21	106
TR92492|c1_g2_i1	NONDMET040422.1	76.6	500	109	8	3657	4152	3061	3556	1e-69	268
TR92554|c0_g5_i1	NONDMET038772.1	76.74	288	59	8	924	1207	3585	3302	2e-35	154
TR92554|c0_g5_i2	NONDMET038772.1	77.34	278	55	8	1119	1392	3594	3321	2e-36	158
TR92554|c0_g5_i3	NONDMET038772.1	77.32	269	53	8	1128	1392	3585	3321	1e-34	152
TR92554|c0_g5_i5	NONDMET038772.1	77.51	209	41	6	924	1129	3585	3380	1e-25	121
TR92554|c0_g5_i9	NONDMET038772.1	77.32	269	53	8	924	1188	3585	3321	6e-35	152
TR92562|c0_g2_i1	NONDMET042624.1	82.97	182	31	0	1084	1265	454	273	7e-39	165
TR92562|c0_g2_i3	NONDMET042624.1	82.97	182	31	0	1221	1402	454	273	8e-39	165
TR92562|c0_g2_i6	NONDMET042624.1	82.97	182	31	0	1218	1399	454	273	8e-39	165
TR92562|c0_g2_i7	NONDMET042624.1	82.97	182	31	0	1084	1265	454	273	8e-39	165
TR92562|c0_g2_i9	NONDMET042624.1	85.53	152	22	0	1211	1362	454	303	2e-37	159
TR92562|c0_g2_i10	NONDMET042624.1	82.42	182	32	0	1208	1389	454	273	2e-37	159
TR92564|c0_g3_i1	NONDMET031030.1	84.56	259	40	0	244	502	259	1	9e-67	257
TR92564|c0_g3_i2	NONDMET031030.1	84.56	259	40	0	256	514	259	1	9e-67	257
TR101126|c2_g2_i4	NONDMET034371.1	75.06	449	108	4	928	1374	1292	1738	3e-51	206
TR111837|c0_g3_i1	NONDMET019017.1	74.81	401	67	23	34	417	1350	967	3e-35	150
TR116416|c1_g6_i1	NONDMET057047.1	84.87	456	58	10	912	1365	1	447	1e-124	449
TR116416|c1_g7_i2	NONDMET057055.1	86.06	251	33	2	127	376	289	538	8e-71	268
TR116416|c1_g7_i3	NONDMET057055.1	86.56	253	32	2	127	378	289	540	1e-73	278
TR116416|c1_g7_i4	NONDMET057055.1	86.06	251	33	2	127	376	289	538	8e-71	268
TR116416|c2_g1_i1	NONDMET002090.2	85.05	602	75	12	213	806	723	129	1e-169	599
TR116416|c2_g2_i1	NONDMET046756.1	98.39	62	1	0	1	62	306	245	9e-23	110
TR116416|c2_g1_i4	NONDMET002090.2	86.62	598	70	10	144	734	723	129	0	652
TR116416|c2_g3_i1	NONDMET002119.2	88.53	375	37	6	63	433	387	15	6e-125	449
TR116416|c2_g1_i5	NONDMET002090.2	85.43	604	73	12	42	637	725	129	4e-174	614
TR116416|c2_g4_i1	NONDMET002090.2	84.93	272	39	2	2053	2323	1177	907	1e-71	274
TR122005|c0_g4_i1	NONDMET030205.1	81.16	138	24	2	718	854	1277	1141	2e-22	110
TR122005|c0_g4_i2	NONDMET030205.1	81.16	138	24	2	686	822	1277	1141	2e-22	110
TR123137|c1_g6_i1	NONDMET031520.1	85.57	97	14	0	76	172	2937	3033	8e-21	102
TR130706|c1_g3_i5	NONDMET005907.1	73.96	1536	336	51	30	1530	1535	29	1e-158	562
TR130706|c1_g3_i6	NONDMET005907.1	74.81	1433	307	41	4	1406	1437	29	4e-169	597
