# Supplementary material for: Global Analysis of Gene Expression Profiles Provides Novel Insights into the Development and Evolution of the Large Crustacean Eriocheir sinensis
Source: Genomics Proteomics Bioinformatics. 2020 Dec 18;18(4):443–54. doi: 10.1016/j.gpb.2019.01.006 (PMC8242267; doi:10.1016/j.gpb.2019.01.006)
Supplement: Supplementary Table S6 — Number of expressed genes and annotated genes in different developmental stages and tissues ofEriocheir sinensis [file mmc8.xlsx]

## Sheet: Sheet1
Table S6 No. of expressed genes and annotated genes in developmental stages and tissues of E. sinensis
		No. of expressed genes (FPKM ≥ 1)	No. of annotated genes
Developmental stages	Egg	10567	6471
	Zoea	13557	8018
	Megalopa-Seawater	13296	7878
	Megalopa-Freshwater	13144	7750
	Stage I larvae	12359	7430
	Stage III larvae	12146	7505
	Stage V larvae	11330	7099
	Juvenile crab	13557	7968
	Adult crab	16163	8817
Tissues of juvenile crab	Juvenile-Eyestalk	11540	6929
	Juvenile-Muscle	9517	5970
	Juvenile-Hepatopancreas	9833	6230
Tissues of adult crab	Adult-Eyestalk	10020	6058
	Adult-Hepatopancreas	9428	5981
	Adult-Muscle	8414	5270
	Adult-Gill	10517	6164
	Adult-Thoracic Ganglia	8733	5462
	Adult-Stomach	8774	5501
	Adult-Heart	8829	5510
	Adult-Intestine	7454	4871
	Adult-Testis	9951	6132
	Adult-Ovary	9926	6249
