# Supplementary material for: Global Analysis of Gene Expression Profiles Provides Novel Insights into the Development and Evolution of the Large Crustacean Eriocheir sinensis
Source: Genomics Proteomics Bioinformatics. 2020 Dec 18;18(4):443–54. doi: 10.1016/j.gpb.2019.01.006 (PMC8242267; doi:10.1016/j.gpb.2019.01.006)
Supplement: Supplementary Table S7 — Number of differentially expressed genes (DEGs) in pairwisecomparisons [file mmc9.xlsx]

## Sheet: Sheet1
Table S7 Number of differential expressed genes (DEGs) between pairwise comparision
	Adult-Eyestalk	Adult-Gill	Adult-Heart	Adult-Hepatopancreas	Adult-Intestine	Adult-Muscle	Adult-Thoracic ganglia	Adult-Ovary	Adult-Stomach	Adult-Testis	Egg	Juvenile-Eyestalk	Juvenile-Hepatopancreas	Juvenile-Muscle	Megalopa-Freshwater	Megalopa-Seawater	Stage-V Larva	Stage-I Larva	Stage-III Larva	Zoea
Adult-Eyestalk	0	2429	1969	4074	353	1446	744	2692	1189	2003	3388	1507	5221	2893	2012	2472	1727	2525	1913	2427
Adult-Gill	2429	0	3242	4298	1215	2963	1873	3402	2218	2819	4184	5504	5759	4956	4636	4948	3299	4929	3809	4882
Adult-Heart	1969	3242	0	3856	526	823	1357	3665	1980	2529	4443	5257	5536	3713	4826	4903	3582	4946	4343	5394
Adult-Hepatopancreas	4074	4298	3856	0	932	3823	1757	3699	3128	2730	4581	6774	1976	6169	4782	5020	2772	4932	3435	5011
Adult-Intestine	353	1215	526	932	0	354	164	842	118	289	1130	1734	1487	1340	1475	1605	761	1621	942	1189
Adult-Muscle	1446	2963	823	3823	354	0	1222	3297	1334	2401	4178	5055	5316	2659	4606	4686	3019	4618	4016	4963
Adult-Thoracic ganglia	744	1873	1357	1757	164	1222	0	1412	931	938	2094	2118	2877	2886	1957	2224	1607	2284	1803	1728
Adult-Ovary	2692	3402	3665	3699	842	3297	1412	0	2017	2139	2784	5772	5053	5335	5166	5185	3464	5769	4242	4191
Adult-Stomach	1189	2218	1980	3128	118	1334	931	2017	0	1420	2487	5192	4804	4558	3813	4311	2162	4558	2675	3193
Adult-Testis	2003	2819	2529	2730	289	2401	938	2139	1420	0	2891	5037	4436	4546	4570	4691	3131	5064	3689	4355
Egg	3388	4184	4443	4581	1130	4178	2094	2784	2487	2891	0	5761	5567	5488	4790	4965	4126	6004	4468	3596
Juvenile-Eyestalk	1507	5504	5257	6774	1734	5055	2118	5772	5192	5037	5761	0	5483	2381	3638	4221	4252	4657	4524	5260
Juvenile-Hepatopancreas	5221	5759	5536	1976	1487	5316	2877	5053	4804	4436	5567	5483	0	4919	5678	6107	3743	6035	4200	5956
Juvenile-Muscle	2893	4956	3713	6169	1340	2659	2886	5335	4558	4546	5488	2381	4919	0	5064	5145	4018	5327	4752	6034
Megalopa-Freshwater	2012	4636	4826	4782	1475	4606	1957	5166	3813	4570	4790	3638	5678	5064	0	843	1168	1773	894	1450
Megalopa-Seawater	2472	4948	4903	5020	1605	4686	2224	5185	4311	4691	4965	4221	6107	5145	843	0	1345	1762	1520	1427
Stage-V Larva	1727	3299	3582	2772	761	3019	1607	3464	2162	3131	4126	4252	3743	4018	1168	1345	0	1508	1	1682
Stage-I Larva	2525	4929	4946	4932	1621	4618	2284	5769	4558	5064	6004	4657	6035	5327	1773	1762	1508	0	1781	3130
Stage-III Larva	1913	3809	4343	3435	942	4016	1803	4242	2675	3689	4468	4524	4200	4752	894	1520	1	1781	0	1816
Zoea	2427	4882	5394	5011	1189	4963	1728	4191	3193	4355	3596	5260	5956	6034	1450	1427	1682	3130	1816	0
