# Supplementary material for: Global Analysis of Gene Expression Profiles Provides Novel Insights into the Development and Evolution of the Large Crustacean Eriocheir sinensis
Source: Genomics Proteomics Bioinformatics. 2020 Dec 18;18(4):443–54. doi: 10.1016/j.gpb.2019.01.006 (PMC8242267; doi:10.1016/j.gpb.2019.01.006)
Supplement: Supplementary Table S8 — GO enrichment analysis for upregulated genes in the specific tissues ofadult crabs [file mmc10.xlsx]

## Sheet: Sheet1
Table S8 GO enrichment analysis for upregulated genes in the specific tissues of adult crabs
GO	Class	Annotated	Significant	Expected	P value	AdjustedP(BH)	Term
Eyestalk
GO:0009881	MF	9	7	0.06	7.9e-15	4.7479e-12	photoreceptor activity
GO:0004930	MF	102	8	0.63	1.7e-07	5.1085e-05	G-protein coupled receptor activity
GO:0004252	MF	154	7	0.95	3.9e-05	0.007813	serine-type endopeptidase activity
GO:0005184	MF	9	2	0.06	0.0013	0.160267	neuropeptide hormone activity
GO:0005179	MF	19	4	0.12	0.0015	0.160267	hormone activity
GO:0005262	MF	10	2	0.06	0.0016	0.160267	calcium channel activity
GO:0004601	MF	42	3	0.26	0.0021	0.1803	peroxidase activity
GO:0030414	MF	68	3	0.42	0.0083	0.623537	peptidase inhibitor activity
GO:0008061	MF	147	4	0.91	0.0125	0.834722	chitin binding
GO:0003774	MF	84	3	0.52	0.0148	0.88948	motor activity
GO:0005520	MF	7	1	0.04	0.0424	1	insulin-like growth factor binding
GO:0008199	MF	7	1	0.04	0.0424	1	ferric iron binding
GO:0007602	BP	10	7	0.07	4.8e-14	3.3e-11	phototransduction
GO:0018298	BP	10	7	0.07	4.8e-14	3.3e-11	protein-chromophore linkage
GO:0007601	BP	11	7	0.07	1.3e-13	5.95833e-11	visual perception
GO:0007165	BP	781	17	5.25	1e-05	0.0034375	signal transduction
GO:0007186	BP	166	8	1.12	1.6e-05	0.0044	G-protein coupled receptor signaling pathway
GO:0009416	BP	19	9	0.13	0.0012	0.275	response to light stimulus
GO:0070588	BP	21	2	0.14	0.0086	1	calcium ion transmembrane transport
GO:0010466	BP	67	3	0.45	0.0102	1	negative regulation of peptidase activity
GO:0006030	BP	150	4	1.01	0.0179	1	chitin metabolic process
GO:0006979	BP	45	2	0.3	0.0365	1	response to oxidative stress
GO:0006508	BP	599	10	4.03	0.046	1	proteolysis
GO:0018149	BP	7	1	0.05	0.0461	1	peptide cross-linking
GO:0006879	BP	7	1	0.05	0.0461	1	cellular iron ion homeostasis
GO:0006826	BP	7	1	0.05	0.0461	1	iron ion transport
GO:0005576	CC	400	13	2.87	1.5e-06	0.0004485	extracellular region
GO:0016459	CC	44	3	0.32	0.0036	0.5382	myosin complex
Gill
GO:0003735	MF	191	21	4.66	6.5e-09	2.49415e-06	structural constituent of ribosome
GO:0008519	MF	5	5	0.12	8.3e-09	2.49415e-06	ammonium transmembrane transporter activity
GO:0003777	MF	42	7	1.03	6.1e-05	0.0122203	microtubule motor activity
GO:0016874	MF	220	15	5.37	0.0015	0.225375	ligase activity
GO:0004722	MF	13	3	0.32	0.0034	0.370617	protein serine/threonine phosphatase activity
GO:0008234	MF	103	9	2.51	0.0037	0.370617	cysteine-type peptidase activity
GO:0004185	MF	5	2	0.12	0.0056	0.4207	serine-type carboxypeptidase activity
GO:0051087	MF	5	2	0.12	0.0056	0.4207	chaperone binding
GO:0016881	MF	54	5	1.32	0.0099	0.59499	acid-amino acid ligase activity
GO:0008017	MF	54	5	1.32	0.0099	0.59499	microtubule binding
GO:0003796	MF	8	2	0.2	0.0151	0.756258	lysozyme activity
GO:0004565	MF	8	2	0.2	0.0151	0.756258	beta-galactosidase activity
GO:0016780	MF	13	2	0.32	0.0388	1	phosphotransferase activity, for other substituted phosphate groups
GO:0003755	MF	33	3	0.81	0.0457	1	peptidyl-prolyl cis-trans isomerase activity
GO:0072488	BP	5	5	0.13	1e-08	6.875e-06	ammonium transmembrane transport
GO:0015695	BP	5	5	0.13	1e-08	6.875e-06	organic cation transport
GO:0006412	BP	340	27	8.71	5.5e-07	0.000252083	translation
GO:0007018	BP	50	10	1.28	5.7e-06	0.00195938	microtubule-based movement
GO:0016998	BP	12	3	0.31	0.0031	0.8525	cell wall macromolecule catabolic process
GO:0007626	BP	5	2	0.13	0.0062	1	locomotory behavior
GO:0008361	BP	6	2	0.15	0.0091	1	regulation of cell size
GO:0016337	BP	7	2	0.18	0.0126	1	single organismal cell-cell adhesion
GO:0042073	BP	8	2	0.2	0.0165	1	intraciliary transport
GO:0007368	BP	8	2	0.2	0.0165	1	determination of left/right symmetry
GO:0044708	BP	9	2	0.23	0.0209	1	single-organism behavior
GO:0006470	BP	88	4	2.25	0.0253	1	protein dephosphorylation
GO:0006457	BP	95	6	2.43	0.0346	1	protein folding
GO:0030203	BP	12	2	0.31	0.0364	1	glycosaminoglycan metabolic process
GO:0005975	BP	346	9	8.86	0.0483	1	carbohydrate metabolic process
GO:0005840	CC	218	21	4.88	1.5e-08	4.485e-06	ribosome
GO:0005874	CC	103	9	2.31	0.00043	0.064285	microtubule
GO:0005871	CC	36	5	0.81	0.00111	0.11063	kinesin complex
GO:0016324	CC	6	2	0.13	0.00702	0.524745	apical plasma membrane
GO:0030286	CC	7	2	0.16	0.00969	0.579462	dynein complex
GO:0005730	CC	53	4	1.19	0.03	1	nucleolus
GO:0044464	CC	2812	78	62.95	0.04292	1	cell part
Heart
GO:0003774	MF	84	5	0.27	6.5e-06	0.0033055	motor activity
GO:0003779	MF	94	5	0.31	1.1e-05	0.0033055	actin binding
GO:0003700	MF	237	4	0.77	0.0069	1	transcription factor activity, sequence-specific DNA binding
GO:0005524	MF	947	8	3.09	0.0087	1	ATP binding
GO:0043565	MF	194	4	0.63	0.0175	1	sequence-specific DNA binding
GO:0016790	MF	13	1	0.04	0.0416	1	thiolester hydrolase activity
GO:0004970	MF	14	1	0.05	0.0448	1	ionotropic glutamate receptor activity
GO:0005234	MF	14	1	0.05	0.0448	1	extracellular-glutamate-gated ion channel activity
GO:0005215	MF	565	3	1.84	0.0456	1	transporter activity
GO:0048663	BP	5	2	0.01	5.7e-05	0.0391875	neuron fate commitment
GO:0001708	BP	5	2	0.01	5.7e-05	0.0391875	cell fate specification
GO:0007409	BP	10	2	0.02	0.00025	0.114583	axonogenesis
GO:0048514	BP	5	1	0.01	0.01223	1	blood vessel morphogenesis
GO:0060485	BP	5	1	0.01	0.01223	1	mesenchyme development
GO:0007517	BP	5	1	0.01	0.01223	1	muscle organ development
GO:0051402	BP	5	1	0.01	0.01223	1	neuron apoptotic process
GO:1903035	BP	5	1	0.01	0.01223	1	negative regulation of response to wounding
GO:0031347	BP	6	1	0.01	0.01466	1	regulation of defense response
GO:0003007	BP	6	1	0.01	0.01466	1	heart morphogenesis
GO:0060560	BP	6	1	0.01	0.01466	1	developmental growth involved in morphogenesis
GO:0032102	BP	6	1	0.01	0.01466	1	negative regulation of response to external stimulus
GO:0001819	BP	6	1	0.01	0.01466	1	positive regulation of cytokine production
GO:0006954	BP	6	1	0.01	0.01466	1	inflammatory response
GO:0007219	BP	8	1	0.02	0.0195	1	Notch signaling pathway
GO:0022603	BP	10	1	0.02	0.02431	1	regulation of anatomical structure morphogenesis
GO:0048729	BP	12	1	0.03	0.02911	1	tissue morphogenesis
GO:0006637	BP	12	1	0.03	0.02911	1	acyl-CoA metabolic process
GO:0003002	BP	13	1	0.03	0.0315	1	regionalization
GO:0051094	BP	13	1	0.03	0.0315	1	positive regulation of developmental process
GO:0035235	BP	14	1	0.03	0.03388	1	ionotropic glutamate receptor signaling pathway
GO:0043009	BP	14	1	0.03	0.03388	1	chordate embryonic development
GO:0000122	BP	15	1	0.04	0.03626	1	negative regulation of transcription from RNA polymerase II promoter
GO:0043066	BP	16	1	0.04	0.03863	1	negative regulation of apoptotic process
GO:0016459	CC	44	5	0.18	6.7e-07	0.00020033	myosin complex
GO:0005856	CC	317	9	1.31	7.9e-05	0.0118105	cytoskeleton
GO:0019028	CC	34	2	0.14	0.023	1	viral capsid
Hepatopancreas
GO:0030246	MF	164	19	3.55	4.8e-09	2.8848e-06	carbohydrate binding
GO:0004553	MF	135	22	2.92	5.1e-07	0.000142237	hydrolase activity, hydrolyzing O-glycosyl compounds
GO:0005319	MF	43	9	0.93	7.1e-07	0.000142237	lipid transporter activity
GO:0008484	MF	27	5	0.58	0.00025	0.0375625	sulfuric ester hydrolase activity
GO:0015926	MF	7	3	0.15	0.00033	0.039666	glucosidase activity
GO:0008061	MF	147	10	3.18	0.00128	0.128213	chitin binding
GO:0016747	MF	83	7	1.8	0.00205	0.176007	transferase activity, transferring acyl groups other than amino-acyl groups
GO:0005506	MF	127	8	2.75	0.00617	0.463521	iron ion binding
GO:0004348	MF	7	2	0.15	0.0091	0.54691	glucosylceramidase activity
GO:0004602	MF	7	2	0.15	0.0091	0.54691	glutathione peroxidase activity
GO:0004767	MF	8	2	0.17	0.01196	0.598997	sphingomyelin phosphodiesterase activity
GO:0004565	MF	8	2	0.17	0.01196	0.598997	beta-galactosidase activity
GO:0043169	MF	1934	32	41.84	0.01424	0.658326	cation binding
GO:0004563	MF	12	2	0.26	0.02663	1	beta-N-acetylhexosaminidase activity
GO:0016798	MF	149	24	3.22	0.0289	1	hydrolase activity, acting on glycosyl bonds
GO:0016491	MF	676	27	14.62	0.03111	1	oxidoreductase activity
GO:0004181	MF	15	2	0.32	0.04062	1	metallocarboxypeptidase activity
GO:0031409	MF	15	2	0.32	0.04062	1	pigment binding
GO:0005975	BP	346	27	7.29	9.1e-15	1.25125e-11	carbohydrate metabolic process
GO:0030704	BP	8	5	0.17	2.1e-07	0.000144375	vitelline membrane formation
GO:0006869	BP	64	10	1.35	5.6e-06	0.00256667	lipid transport
GO:0008152	BP	5913	139	124.64	0.00051	0.175313	metabolic process
GO:0055114	BP	701	27	14.78	0.00145	0.39875	oxidation-reduction process
GO:0006685	BP	5	2	0.11	0.00424	0.971667	sphingomyelin catabolic process
GO:0006030	BP	150	10	3.16	0.00598	1	chitin metabolic process
GO:0051187	BP	7	2	0.15	0.00865	1	cofactor catabolic process
GO:1901565	BP	79	8	1.67	0.01077	1	organonitrogen compound catabolic process
GO:0046164	BP	6	3	0.13	0.02083	1	alcohol catabolic process
GO:0006665	BP	17	4	0.36	0.02097	1	sphingolipid metabolic process
GO:0006778	BP	12	2	0.25	0.02537	1	porphyrin-containing compound metabolic process
GO:0006508	BP	599	19	12.63	0.02611	1	proteolysis
GO:0042440	BP	14	2	0.3	0.03403	1	pigment metabolic process
GO:0005576	CC	400	27	5.13	8.4e-16	2.5116e-13	extracellular region
Muscle
GO:0005524	MF	947	7	1.14	2.2e-05	0.013222	ATP binding
GO:0006950	BP	270	4	0.21	2.1e-05	0.028875	response to stress
GO:0005856	CC	317	7	0.48	2.5e-11	7.475e-09	cytoskeleton
GO:0005737	CC	1238	6	1.88	0.002	0.299	cytoplasm
Ovary
GO:0004867	MF	24	6	0.3	3.4e-07	0.00020434	serine-type endopeptidase inhibitor activity
GO:0004252	MF	154	9	1.9	0.00011	0.033055	serine-type endopeptidase activity
GO:0016831	MF	26	3	0.32	0.00385	0.771283	carboxy-lyase activity
GO:0046982	MF	38	3	0.47	0.01122	1	protein heterodimerization activity
GO:0005234	MF	14	2	0.17	0.01243	1	extracellular-glutamate-gated ion channel activity
GO:0004970	MF	14	2	0.17	0.01243	1	ionotropic glutamate receptor activity
GO:0004601	MF	42	3	0.52	0.01474	1	peroxidase activity
GO:0000976	MF	17	2	0.21	0.01814	1	transcription regulatory region sequence-specific DNA binding
GO:0005044	MF	20	2	0.25	0.02474	1	scavenger receptor activity
GO:0008061	MF	147	5	1.81	0.03487	1	chitin binding
GO:0005231	MF	18	3	0.22	0.04756	1	excitatory extracellular ligand-gated ion channel activity
GO:0020037	MF	112	4	1.38	0.04924	1	heme binding
GO:0010951	BP	41	6	0.5	8.8e-06	0.0121	negative regulation of endopeptidase activity
GO:0006508	BP	599	20	7.28	0.0032	1	proteolysis
GO:0006334	BP	28	3	0.34	0.0046	1	nucleosome assembly
GO:0035235	BP	14	2	0.17	0.0121	1	ionotropic glutamate receptor signaling pathway
GO:0007155	BP	168	7	2.04	0.0162	1	cell adhesion
GO:0006979	BP	45	3	0.55	0.0171	1	response to oxidative stress
GO:0060271	BP	17	2	0.21	0.0177	1	cilium morphogenesis
GO:0006898	BP	19	2	0.23	0.0219	1	receptor-mediated endocytosis
GO:0045861	BP	69	8	0.84	0.0226	1	negative regulation of proteolysis
GO:0006030	BP	150	5	1.82	0.0356	1	chitin metabolic process
GO:0000786	CC	24	3	0.32	0.0037	1	nucleosome
GO:0005578	CC	45	3	0.6	0.0212	1	proteinaceous extracellular matrix
GO:0005576	CC	400	12	5.3	0.0417	1	extracellular region
GO:0005886	CC	175	5	2.32	0.0453	1	plasma membrane
Testis
GO:0003964	MF	232	6	0.9	0.00022	0.13222	RNA-directed DNA polymerase activity
GO:0003700	MF	237	5	0.92	0.00198	0.578462	transcription factor activity, sequence-specific DNA binding
GO:0030246	MF	164	4	0.63	0.00347	0.578462	carbohydrate binding
GO:0003723	MF	539	7	2.08	0.00385	0.578462	RNA binding
GO:0008188	MF	7	1	0.03	0.02677	1	neuropeptide receptor activity
GO:0043565	MF	194	4	0.75	0.02803	1	sequence-specific DNA binding
GO:0032934	MF	8	1	0.03	0.03053	1	sterol binding
GO:0017048	MF	9	1	0.03	0.03429	1	Rho GTPase binding
GO:0016814	MF	10	1	0.04	0.03802	1	hydrolase activity, acting on carbon-nitrogen (but not peptide) bonds, in cyclic amidines
GO:0004222	MF	83	2	0.32	0.0406	1	metalloendopeptidase activity
GO:0006278	BP	232	6	0.9	0.00022	0.3025	RNA-dependent DNA replication
GO:0007169	BP	20	2	0.08	0.00265	1	transmembrane receptor protein tyrosine kinase signaling pathway
GO:0002683	BP	5	1	0.02	0.01925	1	negative regulation of immune system process
GO:0070201	BP	5	1	0.02	0.01925	1	regulation of establishment of protein localization
GO:0032386	BP	5	1	0.02	0.01925	1	regulation of intracellular transport
GO:1903035	BP	5	1	0.02	0.01925	1	negative regulation of response to wounding
GO:0007155	BP	168	4	0.65	0.01979	1	cell adhesion
GO:0031347	BP	6	1	0.02	0.02306	1	regulation of defense response
GO:0032102	BP	6	1	0.02	0.02306	1	negative regulation of response to external stimulus
GO:0051051	BP	6	1	0.02	0.02306	1	negative regulation of transport
GO:0006954	BP	6	1	0.02	0.02306	1	inflammatory response
GO:2000145	BP	6	1	0.02	0.02306	1	regulation of cell motility
GO:0007160	BP	7	1	0.03	0.02685	1	cell-matrix adhesion
GO:0030155	BP	7	1	0.03	0.02685	1	regulation of cell adhesion
GO:0006606	BP	8	1	0.03	0.03063	1	protein import into nucleus
GO:1901700	BP	8	1	0.03	0.03063	1	response to oxygen-containing compound
GO:0001817	BP	8	1	0.03	0.03063	1	regulation of cytokine production
GO:0006006	BP	9	1	0.03	0.0344	1	glucose metabolic process
GO:0034440	BP	10	1	0.04	0.03815	1	lipid oxidation
GO:0051129	BP	10	1	0.04	0.03815	1	negative regulation of cellular component organization
GO:0006355	BP	496	5	1.92	0.04005	1	regulation of transcription, DNA-templated
GO:0008285	BP	11	1	0.04	0.04188	1	negative regulation of cell proliferation
GO:0051241	BP	12	1	0.05	0.0456	1	negative regulation of multicellular organismal process
GO:0048471	CC	7	1	0.02	0.018	1	perinuclear region of cytoplasm
