# Supplementary material for: Global Analysis of Gene Expression Profiles Provides Novel Insights into the Development and Evolution of the Large Crustacean Eriocheir sinensis
Source: Genomics Proteomics Bioinformatics. 2020 Dec 18;18(4):443–54. doi: 10.1016/j.gpb.2019.01.006 (PMC8242267; doi:10.1016/j.gpb.2019.01.006)
Supplement: Supplementary Table S9 — Enrichment characterization of functional modulegenes [file mmc11.xlsx]

## Sheet: Sheet1
Table S9 Enrichment characterization of functional module genes
Network module	Number of genes in module	Number of annotated genes	Biological process GO enrichment (P< 0.05)
Turquoise	2878	1789	metabolic process, oxidation-reduction process, carbohydrate metabolic process, vitelline membrane formation, fatty acid beta-oxidation, fatty acid biosynthetic process, cellular response to lipid
Blue	1921	704	ATP hydrolysis coupled proton transport, translation, organic cation transport, growth, G-protein coupled receptor signaling pathway
Brown	1592	903	ionotropic glutamate receptor signaling pathway, protein glycosylation, DNA repair, embryonic organ morphogenesis, cell differentiation, determination of left/right symmetry
Yellow	1455	721	chitin metabolic process, steroid hormone mediated signaling pathway, response to oxidative stress, cholesterol transport
Green	1339	732	glycolytic process, tricarboxylic acid cycle, protein ubiquitination, protein phosphorylation
Red	1286	646	Phototransduction, visual perception, multicellular organismal development, G-protein coupled receptor signaling pathway, tissue development
Black	878	427	regulation of transcription, multicellular organismal development, DNA integration
Pink	839	531	DNA replication, mRNA processing, mitotic chromosome condensation, cell division, DNA repair
Magenta	713	378	negative regulation of catalytic activity, protein ubiquitination, response to heat, response to stress，regulation of TOR signaling
Purple	713	393	DNA replication, cell morphogenesis, DNA integration, kidney development, cell communication
Greenyellow	553	301	protein transport, regulation of actin filament polymerization, actin polymerization or depolymerization
Tan	534	202	Proteolysis, translation, translational elongation
Salmon	489	209	carbohydrate biosynthetic process, chitin catabolic process, proteolysis
Cyan	458	196	transmembrane transport, protein polymerization, neurotransmitter transport, neuropeptide signaling pathway, bile acid and bile salt transport
Midnightblue	392	206	RNA-dependent DNA replication, nucleic acid phosphodiester bond hydrolysis
Lightcyan	391	268	oxidation-reduction process, nitrogen compound metabolic process
Grey60	314	226	Translation, regulation of translational initiation, ribosome biogenesis
Lightgreen	260	124	RNA-dependent DNA replication, lipid transport, transmembrane transport, fatty acid biosynthetic process, chemical homeostasis
Lightyellow	252	149	transcription, RNA-templated, cell fate specification, neuron fate commitment, axonogenesis, vasculature development
Royalblue	209	78	RNA-dependent DNA replication, response to bacterium, defense response to other organism, developmental growth involved in morphogenesis, appendage development
Darkred	178	66	synaptic transmission, Wnt signaling pathway, neuropeptide signaling pathway
Darkgreen	175	133	ATP synthesis coupled proton transport, oxidation-reduction process
Darkturquoise	161	58	aromatic amino acid family metabolic process
Darkgrey	145	67	transmembrane transport, proteolysis
Orange	144	73	synaptic transmission, response to oxidative stress
Darkorange	125	56	chitin catabolic process, oxidation-reduction process, inflammatory response
White	99	40	chitin metabolic process
Skyblue	96	45	regulation of cyclin-dependent protein serine/threonine kinase activity
Steelblue	59	19	transcription, RNA-templated, viral genome replication
Saddlebrown	59	28	translation
Paleturquoise	44	9	superoxide metabolic process, lipid modification
Violet	36	3	steroid hormone mediated signaling pathway, lipid transport
