# Supplementary material for: Global Analysis of Gene Expression Profiles Provides Novel Insights into the Development and Evolution of the Large Crustacean Eriocheir sinensis
Source: Genomics Proteomics Bioinformatics. 2020 Dec 18;18(4):443–54. doi: 10.1016/j.gpb.2019.01.006 (PMC8242267; doi:10.1016/j.gpb.2019.01.006)
Supplement: Supplementary Table S10 — Gene expression information of eight cuticle-related genes identified as differentially expressed in this study byRNA-seq [file mmc12.xlsx]

## Sheet: Sheet1
Table S10 Gene expression information of eight cuticle-related genes identified as differentially expressed in this study by RNA-seq.
Gene ID	NCBI annotation	Egg	Zoea	Megalopa insea water	Megalopa in freshwater	Stage I larvae crab
asmbl_77681	ABM54465.1|cuticle protein CB6	0	0	0	0	1705.27
asmbl_6912	ADI59752.1|early cuticle protein 4	0	0	0	0	18170.5
TR70846|c3_g4_i2	ADI59752.1|early cuticle protein 4	0	0	0	0.56	3307.97
asmbl_86237	ABM54465.1|cuticle protein CB6	0	0	0.05	0.09	39.95
TR66917|c0_g1_i2	ABR27688.1|cuticle proprotein proCP6	0.08	6.42	3745.34	0.96	16460.4
asmbl_17837	sp|P81584.1|CUPC5_CANPGRecName: Full=Cuticle protein CP1876	0.15	1.9	711.3	0.13	1814.87
asmbl_17839	sp|P81584.1|CUPC5_CANPGRecName: Full=Cuticle protein CP1876	2.54	0.84	856.034	0.3	7094.6
TR81459|c0_g1_i2	sp|P81583.1|CUPC4_CANPGRecName: Full=Cuticle protein CP1499	0.12	6.91	2631.43	0.3	25358.2
Note: numbers in the table means the average FPKM of each stage
