# Supplementary material for: Global Analysis of Gene Expression Profiles Provides Novel Insights into the Development and Evolution of the Large Crustacean Eriocheir sinensis
Source: Genomics Proteomics Bioinformatics. 2020 Dec 18;18(4):443–54. doi: 10.1016/j.gpb.2019.01.006 (PMC8242267; doi:10.1016/j.gpb.2019.01.006)
Supplement: Supplementary Table S11 — 1406 one-to-one gene familylist [file mmc13.xlsx]

## Sheet: Sheet1
Table S11 1406 one-to-one gene family list
Gene family id	C.ele	D.mel	D.pul	E.sin	P.haw	S.mar	T.cas	T.urt
led2761	WBGene00000072	FBpp0309427	DAPPUDRAFT_299616	Trans=asmbl_17594	phaw_30_tra_m.021958	SMAR004121	TC004497	tetur04g04770
led2762	WBGene00000074	FBpp0290714	DAPPUDRAFT_56831	Trans=TR111831_c1_g2_i2	phaw_30_tra_m.003674	SMAR014377	TC010657	tetur07g06580
led2763	WBGene00000092	FBpp0084559	DAPPUDRAFT_22062	Trans=TR114425_c0_g1_i4	phaw_30_tra_m.023560	SMAR000357	TC003257	tetur09g05650
led2764	WBGene00000101	FBpp0071564	DAPPUDRAFT_219380	Trans=asmbl_9383	phaw_30_tra_m.020008	SMAR010466	TC015198	tetur05g07670
led2766	WBGene00000115	FBpp0074784	DAPPUDRAFT_302712	Trans=TR20673_c0_g3_i2	phaw_30_tra_m.014066	SMAR012995	TC005191	tetur33g00180
led2768	WBGene00000143	FBpp0072065	DAPPUDRAFT_311756	Trans=TR92510_c1_g1_i1	phaw_30_tra_m.004776	SMAR005989	TC002887	tetur02g11440
led2769	WBGene00000146	FBpp0303265	DAPPUDRAFT_63437	Trans=TR58618_c0_g1_i2	phaw_30_tra_m.009742	SMAR002214	TC007089	tetur08g02500
led2770	WBGene00000148	FBpp0306637	DAPPUDRAFT_309169	Trans=asmbl_55269	phaw_30_tra_m.004048	SMAR010811	TC015142	tetur32g01100
led2771	WBGene00000157	FBpp0083502	DAPPUDRAFT_303876	Trans=asmbl_84847	phaw_30_tra_m.018004	SMAR015174	TC009991	tetur15g00710
led2772	WBGene00000158	FBpp0301194	DAPPUDRAFT_221821	Trans=TR91734_c2_g1_i4	phaw_30_tra_m.014614	SMAR015036	TC012117	tetur24g00380
led2773	WBGene00000161	FBpp0088490	DAPPUDRAFT_212220	Trans=TR141295_c0_g2_i1	phaw_30_tra_m.021620	SMAR006828	TC010798	tetur07g04610
led2774	WBGene00000162	FBpp0304099	DAPPUDRAFT_214814	Trans=TR37226_c7_g3_i1	phaw_30_tra_m.024648	SMAR008112	TC015138	tetur15g02130
led2775	WBGene00000164	FBpp0304594	DAPPUDRAFT_129909	Trans=asmbl_42265	phaw_30_tra_m.001000	SMAR009812	TC011059	tetur41g00480
led2776	WBGene00000165	FBpp0072061	DAPPUDRAFT_308184	Trans=TR37240_c0_g1_i2	phaw_30_aug_m.026789	SMAR007025	TC008912	tetur04g00280
led2777	WBGene00000182	FBpp0304364	DAPPUDRAFT_231341	Trans=asmbl_6060	phaw_30_tra_m.023507	SMAR010921	TC012647	tetur03g05780
led2778	WBGene00000184	FBpp0086507	DAPPUDRAFT_309391	Trans=TR66316_c0_g1_i1	phaw_30_tra_m.009782	SMAR006468	TC004744	tetur03g08580
led2779	WBGene00000188	FBpp0083549	DAPPUDRAFT_130078	Trans=asmbl_88146	phaw_30_tra_m.007234	SMAR000806	TC012465	tetur01g00440
led2780	WBGene00000189	FBpp0076438	DAPPUDRAFT_307454	Trans=asmbl_89952	phaw_30_tra_m.013219	SMAR015679	TC014635	tetur09g01620
led2781	WBGene00000192	FBpp0308779	DAPPUDRAFT_306725	Trans=TR83451_c2_g3_i1	phaw_30_tra_m.006887	SMAR008393	TC012677	tetur10g00460
led2782	WBGene00000193	FBpp0309437	DAPPUDRAFT_43340	Trans=asmbl_16512	phaw_30_tra_m.014850	SMAR002770	TC008762	tetur37g00890
led2783	WBGene00000198	FBpp0073017	DAPPUDRAFT_199063	Trans=asmbl_55743	phaw_30_tra_m.010220	SMAR008954	TC001699	tetur30g02220
led2784	WBGene00000200	FBpp0302793	DAPPUDRAFT_209234	Trans=asmbl_19436	phaw_30_tra_m.018621	SMAR011566	TC000144	tetur25g01400
led2787	WBGene00000226	FBpp0074047	DAPPUDRAFT_321001	Trans=asmbl_5828	phaw_30_tra_m.013958	SMAR005634	TC006311	tetur03g05250
led2788	WBGene00000240	FBpp0306708	DAPPUDRAFT_220530	Trans=asmbl_882	phaw_30_tra_m.014063	SMAR011501	TC000087	tetur04g04410
led2791	WBGene00000247	FBpp0083975	DAPPUDRAFT_128719	Trans=asmbl_80005	phaw_30_tra_m.003566	SMAR014345	TC009816	tetur11g02400
led2792	WBGene00000259	FBpp0311430	DAPPUDRAFT_309177	Trans=TR129175_c3_g8_i2	phaw_30_tra_m.009781	SMAR008574	TC015419	tetur18g00420
led2794	WBGene00000274	FBpp0310842	DAPPUDRAFT_313238	Trans=asmbl_55714	phaw_30_tra_m.014015	SMAR011288	TC005832	tetur08g05200
led2795	WBGene00000276	FBpp0071046	DAPPUDRAFT_195940	Trans=asmbl_95763	phaw_30_tra_m.006611	SMAR013618	TC013235	tetur14g00630
led2796	WBGene00000292	FBpp0071461	DAPPUDRAFT_330923	Trans=asmbl_7219	phaw_30_tra_m.003529	SMAR015535	TC009328	tetur04g04780
led2797	WBGene00000293	FBpp0304020	DAPPUDRAFT_304315	Trans=asmbl_72856	phaw_30_tra_m.023692	SMAR004014	TC030614	tetur13g02480
led2798	WBGene00000295	FBpp0301763	DAPPUDRAFT_214360	Trans=TR142131_c3_g1_i1	phaw_30_tra_m.014960	SMAR000829	TC004499	tetur05g05400
led2799	WBGene00000298	FBpp0071506	DAPPUDRAFT_442958	Trans=asmbl_96200	phaw_30_tra_m.006427	SMAR009077	TC010564	tetur03g03100
led2801	WBGene00020915	FBpp0078997	DAPPUDRAFT_300779	Trans=asmbl_57646	phaw_30_tra_m.014033	SMAR002931	TC002968	tetur06g05900
led2802	WBGene00000369	FBpp0311089	DAPPUDRAFT_54175	Trans=asmbl_46238	phaw_30_tra_m.026714	SMAR003227	TC007964	tetur08g00500
led2803	WBGene00000376	FBpp0083955	DAPPUDRAFT_46150	Trans=TR116402_c3_g1_i1	phaw_30_tra_m.023013	SMAR006019	TC000387	tetur04g01710
led2804	WBGene00000377	FBpp0083683	DAPPUDRAFT_304295	Trans=asmbl_96101	phaw_30_tra_m.019367	SMAR014654	TC000969	tetur18g00250
led2805	WBGene00000381	FBpp0073902	DAPPUDRAFT_306375	Trans=asmbl_71931	phaw_30_aug_m.026877	SMAR002653	TC030760	tetur05g09090
led2806	WBGene00000383	FBpp0310069	DAPPUDRAFT_201727	Trans=TR67945_c1_g6_i17	phaw_30_tra_m.022429	SMAR011097	TC001964	tetur12g03870
led2807	WBGene00000403	FBpp0311392	DAPPUDRAFT_306487	Trans=TR119131_c3_g1_i1	phaw_30_tra_m.020586	SMAR008442	TC015622	tetur07g00080
led2808	WBGene00000407	FBpp0086483	DAPPUDRAFT_299705	Trans=asmbl_9618	phaw_30_tra_m.006695	SMAR010000	TC009740	tetur02g11790
led2809	WBGene00000408	FBpp0070723	DAPPUDRAFT_213779	Trans=asmbl_47485	phaw_30_tra_m.006902	SMAR005657	TC003871	tetur21g00310
led2810	WBGene00000409	FBpp0076098	DAPPUDRAFT_204007	Trans=TR115235_c2_g1_i8	phaw_30_tra_m.024342	SMAR003235	TC004891	tetur09g05110
led2812	WBGene00000416	FBpp0311295	DAPPUDRAFT_52191	Trans=TR57541_c0_g1_i1	phaw_30_tra_m.004667	SMAR013806	TC004767	tetur05g08560
led2814	WBGene00003239	FBpp0084561	DAPPUDRAFT_307551	Trans=asmbl_88476	phaw_30_tra_m.014871	SMAR011334	TC000961	tetur09g01520
led2815	WBGene00000428	FBpp0303415	DAPPUDRAFT_18657	Trans=asmbl_23143	phaw_30_tra_m.005408	SMAR005412	TC012332	tetur02g11920
led2816	WBGene00000434	FBpp0312482	DAPPUDRAFT_28734	Trans=TR17849_c0_g2_i1	phaw_30_tra_m.007609	SMAR002713	TC013614	tetur24g02450
led2817	WBGene00000443	FBpp0305515	DAPPUDRAFT_347218	Trans=TR34050_c0_g1_i3	phaw_30_tra_m.010457	SMAR009718	TC011311	tetur07g02170
led2819	WBGene00000453	FBpp0302920	DAPPUDRAFT_107399	Trans=asmbl_4489	phaw_30_tra_m.018595	SMAR003359	TC000361	tetur10g05220
led2820	WBGene00000454	FBpp0089177	DAPPUDRAFT_14338	Trans=TR74077_c0_g1_i1	phaw_30_tra_m.019860	SMAR007583	TC030468	tetur04g09130
led2821	WBGene00000484	FBpp0288481	DAPPUDRAFT_318247	Trans=asmbl_50194	phaw_30_tra_m.010999	SMAR008346	TC014334	tetur02g11520
led2822	WBGene00000490	FBpp0292775	DAPPUDRAFT_11231	Trans=TR101841_c0_g3_i1	phaw_30_tra_m.020883	SMAR003569	TC006692	tetur33g01200
led2826	WBGene00000500	FBpp0079617	DAPPUDRAFT_230159	Trans=asmbl_9459	phaw_30_tra_m.015041	SMAR008937	TC006323	tetur04g03260
led2827	WBGene00000502	FBpp0083939	DAPPUDRAFT_195101	Trans=asmbl_2545	phaw_30_tra_m.023091	SMAR008279	TC000627	tetur05g02580
led2828	WBGene00000503	FBpp0072985	DAPPUDRAFT_311586	Trans=TR91657_c0_g1_i1	phaw_30_tra_m.000008	SMAR013357	TC015481	tetur03g04960
led2829	WBGene00000506	FBpp0082469	DAPPUDRAFT_299507	Trans=TR52733_c0_g1_i1	phaw_30_tra_m.009585	SMAR005165	TC002120	tetur08g00960
led2832	WBGene00000521	FBpp0112206	DAPPUDRAFT_107368	Trans=TR91703_c1_g1_i4	phaw_30_tra_m.000617	SMAR010807	TC013566	tetur21g00360
led2833	WBGene00000548	FBpp0075646	DAPPUDRAFT_64323	Trans=TR122552_c0_g3_i1	phaw_30_tra_m.000680	SMAR008960	TC004289	tetur02g00280
led2834	WBGene00000550	FBpp0305372	DAPPUDRAFT_303760	Trans=asmbl_88431	phaw_30_tra_m.004534	SMAR004583	TC003310	tetur02g06310
led2835	WBGene00000553	FBpp0305826	DAPPUDRAFT_327956	Trans=TR115698_c1_g2_i2	phaw_30_tra_m.020028	SMAR007360	TC004142	tetur02g12780
led2836	WBGene00000566	FBpp0080124	DAPPUDRAFT_44591	Trans=asmbl_23784	phaw_30_tra_m.006881	SMAR004979	TC011430	tetur02g06250
led2838	WBGene00000591	FBpp0310518	DAPPUDRAFT_114887	Trans=asmbl_34815	phaw_30_tra_m.021853	SMAR010623	TC000968	tetur01g14430
led2840	WBGene00000762	FBpp0081347	DAPPUDRAFT_59083	Trans=asmbl_42816	phaw_30_tra_m.014908	SMAR006116	TC030623	tetur03g08420
led2841	WBGene00000764	FBpp0298344	DAPPUDRAFT_230099	Trans=asmbl_81465	phaw_30_tra_m.002463	SMAR004892	TC003251	tetur03g10167
led2842	WBGene00000765	FBpp0311953	DAPPUDRAFT_326731	Trans=asmbl_84617	phaw_30_tra_m.001111	SMAR007799	TC015302	tetur13g00870
led2843	WBGene00000770	FBpp0303904	DAPPUDRAFT_308504	Trans=TR92516_c1_g1_i9	phaw_30_tra_m.014767	SMAR004113	TC014191	tetur17g03170
led2844	WBGene00000772	FBpp0306565	DAPPUDRAFT_326182	Trans=TR34236_c0_g1_i2	phaw_30_tra_m.012099	SMAR004137	TC011262	tetur28g02090
led2845	WBGene00000774	FBpp0083075	DAPPUDRAFT_299933	Trans=TR48174_c0_g1_i1	phaw_30_tra_m.023450	SMAR013164	TC004378	tetur05g06760
led2847	WBGene00000787	FBpp0087120	DAPPUDRAFT_59091	Trans=TR91784_c0_g1_i2	phaw_30_tra_m.023768	SMAR015384	TC011076	tetur11g04980
led2848	WBGene00000794	FBpp0086223	DAPPUDRAFT_47502	Trans=TR52695_c0_g1_i1	phaw_30_tra_m.012705	SMAR007622	TC009261	tetur04g07460
led2849	WBGene00000795	FBpp0083501	DAPPUDRAFT_99659	Trans=asmbl_37235	phaw_30_tra_m.016732	SMAR006878	TC009977	tetur04g02240
led2851	WBGene00000802	FBpp0306685	DAPPUDRAFT_210624	Trans=asmbl_44699	phaw_30_tra_m.004225	SMAR007054	TC012278	tetur01g04800
led2853	WBGene00000812	FBpp0307427	DAPPUDRAFT_110383	Trans=TR96400_c1_g4_i1	phaw_30_tra_m.022953	SMAR011933	TC010831	tetur01g16160
led2855	WBGene00000815	FBpp0077927	DAPPUDRAFT_300956	Trans=asmbl_43371	phaw_30_tra_m.012202	SMAR004557	TC011519	tetur01g14290
led2856	WBGene00000816	FBpp0290448	DAPPUDRAFT_303570	Trans=asmbl_35801	phaw_30_tra_m.010442	SMAR015749	TC005723	tetur07g00330
led2857	WBGene00000817	FBpp0306602	DAPPUDRAFT_109433	Trans=asmbl_23586	phaw_30_tra_m.018655	SMAR009200	TC011816	tetur39g00510
led2858	WBGene00000834	FBpp0306530	DAPPUDRAFT_300029	Trans=TR115014_c0_g1_i1	phaw_30_tra_m.014803	SMAR011398	TC015818	tetur27g00520
led2859	WBGene00000838	FBpp0291369	DAPPUDRAFT_228373	Trans=asmbl_73089	phaw_30_tra_m.004982	SMAR005372	TC013922	tetur14g03520
led2860	WBGene00000843	FBpp0306799	DAPPUDRAFT_299872	Trans=asmbl_7017	phaw_30_tra_m.000554	SMAR000862	TC009744	tetur21g02210
led2861	WBGene00000854	FBpp0306968	DAPPUDRAFT_332164	Trans=TR101107_c0_g3_i1	phaw_30_tra_m.019385	SMAR003230	TC002060	tetur04g00930
led2862	WBGene00000858	FBpp0309792	DAPPUDRAFT_64675	Trans=asmbl_77933	phaw_30_tra_m.023054	SMAR008487	TC009318	tetur02g05280
led2863	WBGene00000863	FBpp0293192	DAPPUDRAFT_216737	Trans=TR52768_c0_g2_i1	phaw_30_tra_m.012138	SMAR008133	TC007193	tetur02g04110
led2864	WBGene00000868	FBpp0306645	DAPPUDRAFT_210441	Trans=TR84856_c0_g1_i6	phaw_30_tra_m.014260	SMAR002482	TC013167	tetur15g03050
led2865	WBGene00000869	FBpp0297223	DAPPUDRAFT_47680	Trans=asmbl_76197	phaw_30_tra_m.010205	SMAR009897	TC010331	tetur04g06990
led2867	WBGene00000886	FBpp0087366	DAPPUDRAFT_299909	Trans=TR48890_c0_g1_i2	phaw_30_aug_m.027174	SMAR006186	TC001277	tetur04g09495
led2868	WBGene00000889	FBpp0086101	DAPPUDRAFT_307711	Trans=asmbl_56284	phaw_30_tra_m.004350	SMAR014689	TC002359	tetur18g01890
led2869	WBGene00000890	FBpp0084113	DAPPUDRAFT_47336	Trans=asmbl_69927	phaw_30_tra_m.020511	SMAR007344	TC005570	tetur07g05390
led2870	WBGene00000891	FBpp0310092	DAPPUDRAFT_309393	Trans=asmbl_55641	phaw_30_tra_m.004105	SMAR007601	TC015672	tetur04g03890
led2871	WBGene00000892	FBpp0075761	DAPPUDRAFT_301731	Trans=asmbl_77360	phaw_30_tra_m.012115	SMAR012392	TC009712	tetur17g02540
led2872	WBGene00000894	FBpp0293622	DAPPUDRAFT_64610	Trans=TR115605_c2_g2_i1	phaw_30_tra_m.023658	SMAR004382	TC009426	tetur30g01510
led2873	WBGene00000896	FBpp0079324	DAPPUDRAFT_300829	Trans=TR56488_c0_g1_i1	phaw_30_tra_m.015017	SMAR004196	TC016366	tetur08g00670
led2874	WBGene00000897	FBpp0289826	DAPPUDRAFT_347223	Trans=asmbl_740	phaw_30_tra_m.019516	SMAR013140	TC003240	tetur22g01550
led2876	WBGene00000903	FBpp0088163	DAPPUDRAFT_130202	Trans=TR48706_c0_g1_i1	phaw_30_tra_m.021826	SMAR000275	TC015805	tetur05g04360
led2878	WBGene00000913	FBpp0088843	DAPPUDRAFT_49762	Trans=TR43212_c3_g1_i2	phaw_30_tra_m.018750	SMAR002699	TC005314	tetur04g05240
led2879	WBGene00000914	FBpp0308019	DAPPUDRAFT_47307	Trans=TR100482_c0_g1_i1	phaw_30_tra_m.014550	SMAR011053	TC011734	tetur19g03130
led2881	WBGene00000937	FBpp0076410	DAPPUDRAFT_308938	Trans=asmbl_10797	phaw_30_tra_m.019738	SMAR005837	TC000044	tetur16g01550
led2882	WBGene00000939	FBpp0083717	DAPPUDRAFT_308316	Trans=asmbl_49304	phaw_30_tra_m.001257	SMAR007746	TC001750	tetur19g00520
led2883	WBGene00000940	FBpp0078327	DAPPUDRAFT_49874	Trans=asmbl_66116	phaw_30_tra_m.004130	SMAR009108	TC030605	tetur01g08940
led2884	WBGene00000970	FBpp0084585	DAPPUDRAFT_203975	Trans=TR139373_c1_g8_i3	phaw_30_tra_u.006561	SMAR014594	TC005801	tetur04g00750
led2885	WBGene00001001	FBpp0306666	DAPPUDRAFT_310536	Trans=asmbl_89488	phaw_30_tra_m.006882	SMAR011446	TC006450	tetur04g01050
led2886	WBGene00001007	FBpp0073297	DAPPUDRAFT_192640	Trans=asmbl_13616	phaw_30_tra_m.021165	SMAR004194	TC013201	tetur28g00430
led2887	WBGene00001008	FBpp0291675	DAPPUDRAFT_52374	Trans=TR73357_c0_g1_i1	phaw_30_tra_m.022987	SMAR002048	TC003645	tetur02g05770
led2888	WBGene00001017	FBpp0075498	DAPPUDRAFT_312250	Trans=TR101924_c0_g1_i1	phaw_30_tra_m.000598	SMAR007209	TC012455	tetur30g01460
led2889	WBGene00001018	FBpp0087722	DAPPUDRAFT_300326	Trans=asmbl_49411	phaw_30_tra_m.004414	SMAR007373	TC001942	tetur10g00060
led2890	WBGene00001019	FBpp0082332	DAPPUDRAFT_210592	Trans=asmbl_43252	phaw_30_tra_m.024162	SMAR013872	TC003996	tetur07g04350
led2891	WBGene00001026	FBpp0306001	DAPPUDRAFT_113685	Trans=TR122570_c0_g1_i1	phaw_30_tra_m.004609	SMAR000015	TC012214	tetur09g02160
led2892	WBGene00001027	FBpp0086667	DAPPUDRAFT_100941	Trans=asmbl_40753	phaw_30_tra_m.020375	SMAR001699	TC014247	tetur32g00880
led2893	WBGene00001029	FBpp0293954	DAPPUDRAFT_312603	Trans=TR29104_c0_g2_i1	phaw_30_tra_m.000305	SMAR015409	TC013259	tetur05g05550
led2894	WBGene00001033	FBpp0111355	DAPPUDRAFT_109272	Trans=TR41570_c0_g2_i1	phaw_30_tra_m.019413	SMAR012706	TC014961	tetur18g00630
led2895	WBGene00001035	FBpp0072315	DAPPUDRAFT_44917	Trans=asmbl_56942	phaw_30_tra_m.017577	SMAR000956	TC009874	tetur07g06260
led2896	WBGene00001039	FBpp0296928	DAPPUDRAFT_231471	Trans=asmbl_28805	phaw_30_tra_m.018842	SMAR002448	TC010456	tetur13g04100
led2897	WBGene00001041	FBpp0307760	DAPPUDRAFT_221714	Trans=asmbl_54694	phaw_30_tra_m.001147	SMAR008510	TC001365	tetur03g03990
led2899	WBGene00001047	FBpp0076558	DAPPUDRAFT_307064	Trans=TR22057_c0_g1_i1	phaw_30_tra_m.010548	SMAR010889	TC014647	tetur07g05190
led2900	WBGene00001048	FBpp0289905	DAPPUDRAFT_205588	Trans=asmbl_8034	phaw_30_tra_m.014090	SMAR001977	TC000514	tetur11g05960
led2901	WBGene00001056	FBpp0306641	DAPPUDRAFT_304113	Trans=TR121956_c2_g1_i2	phaw_30_tra_m.013446	SMAR006986	TC000792	tetur04g06820
led2902	WBGene00001073	FBpp0309938	DAPPUDRAFT_99108	Trans=TR130693_c1_g1_i5	phaw_30_tra_m.004271	SMAR010400	TC002424	tetur13g01510
led2903	WBGene00001081	FBpp0293259	DAPPUDRAFT_202343	Trans=TR110530_c0_g1_i1	phaw_30_tra_m.024186	SMAR006028	TC014560	tetur02g05440
led2904	WBGene00001082	FBpp0291080	DAPPUDRAFT_306409	Trans=asmbl_10892	phaw_30_tra_m.018117	SMAR005127	TC011923	tetur03g01890
led2906	WBGene00001092	FBpp0080256	DAPPUDRAFT_49994	Trans=asmbl_10541	phaw_30_tra_m.018509	SMAR005427	TC014716	tetur02g01190
led2907	WBGene00001094	FBpp0308483	DAPPUDRAFT_99304	Trans=asmbl_35240	phaw_30_tra_m.012260	SMAR012762	TC002857	tetur05g08020
led2908	WBGene00001095	FBpp0304012	DAPPUDRAFT_264578	Trans=asmbl_28008	phaw_30_tra_m.024560	SMAR007313	TC013060	tetur35g01480
led2910	WBGene00001117	FBpp0307812	DAPPUDRAFT_305649	Trans=TR4105_c0_g1_i1	phaw_30_tra_m.020766	SMAR003563	TC008997	tetur01g03110
led2911	WBGene00001118	FBpp0085689	DAPPUDRAFT_324995	Trans=TR111956_c0_g2_i1	phaw_30_tra_m.000470	SMAR006858	TC007523	tetur04g01270
led2912	WBGene00001119	FBpp0077055	DAPPUDRAFT_40083	Trans=asmbl_45500	phaw_30_tra_m.004696	SMAR003641	TC015235	tetur01g00410
led2913	WBGene00001122	FBpp0080628	DAPPUDRAFT_325316	Trans=asmbl_44719	phaw_30_tra_m.001030	SMAR009305	TC011179	tetur09g01740
led2914	WBGene00001129	FBpp0082624	DAPPUDRAFT_317709	Trans=TR81234_c0_g1_i1	phaw_30_tra_m.001760	SMAR010384	TC006298	tetur23g01820
led2915	WBGene00001130	FBpp0309359	DAPPUDRAFT_42230	Trans=TR119196_c0_g1_i1	phaw_30_tra_m.017712	SMAR009663	TC011058	tetur07g07190
led2916	WBGene00001132	FBpp0309588	DAPPUDRAFT_301190	Trans=asmbl_88589	phaw_30_tra_m.020138	SMAR015494	TC013172	tetur02g10540
led2917	WBGene00001134	FBpp0308807	DAPPUDRAFT_207426	Trans=TR101413_c1_g1_i2	phaw_30_tra_m.004139	SMAR001691	TC010420	tetur29g00210
led2918	WBGene00001149	FBpp0073608	DAPPUDRAFT_300660	Trans=TR18615_c0_g1_i2	phaw_30_tra_m.023483	SMAR012046	TC000403	tetur03g05990
led2922	WBGene00001194	FBpp0296978	DAPPUDRAFT_59449	Trans=TR119164_c2_g2_i1	phaw_30_tra_m.021813	SMAR015539	TC014948	tetur04g05340
led2924	WBGene00001215	FBpp0075450	DAPPUDRAFT_194485	Trans=asmbl_83709	phaw_30_tra_m.003242	SMAR004866	TC013860	tetur36g01240
led2925	WBGene00001225	FBpp0086098	DAPPUDRAFT_303630	Trans=asmbl_76691	phaw_30_tra_m.000177	SMAR005326	TC006009	tetur18g01730
led2926	WBGene00001226	FBpp0309235	DAPPUDRAFT_203047	Trans=asmbl_15866	phaw_30_tra_m.010158	SMAR006439	TC015453	tetur32g00520
led2927	WBGene00001228	FBpp0075104	DAPPUDRAFT_302804	Trans=asmbl_72662	phaw_30_tra_m.010366	SMAR013786	TC002738	tetur23g00430
led2928	WBGene00001229	FBpp0078532	DAPPUDRAFT_189030	Trans=asmbl_18671	phaw_30_tra_m.007057	SMAR010932	TC008220	tetur24g01160
led2929	WBGene00001231	FBpp0089133	DAPPUDRAFT_305161	Trans=asmbl_47013	phaw_30_tra_m.000085	SMAR003784	TC014327	tetur16g03110
led2930	WBGene00001232	FBpp0078689	DAPPUDRAFT_304176	Trans=TR143134_c1_g1_i2	phaw_30_tra_m.013213	SMAR001365	TC002391	tetur10g02520
led2931	WBGene00001233	FBpp0071587	DAPPUDRAFT_306983	Trans=asmbl_20648	phaw_30_tra_m.014230	SMAR003364	TC007178	tetur04g00240
led2932	WBGene00001262	FBpp0303666	DAPPUDRAFT_300447	Trans=asmbl_72309	phaw_30_tra_m.017893	SMAR001946	TC012437	tetur18g03390
led2933	WBGene00001281	FBpp0083769	DAPPUDRAFT_304732	Trans=asmbl_20414	phaw_30_tra_m.017605	SMAR013365	TC030737	tetur02g08190
led2934	WBGene00009499	FBpp0303501	DAPPUDRAFT_330911	Trans=asmbl_94601	phaw_30_tra_m.004335	SMAR003011	TC008473	tetur01g14410
led2935	WBGene00001329	FBpp0304219	DAPPUDRAFT_213970	Trans=TR115683_c5_g2_i3	phaw_30_tra_m.014318	SMAR005023	TC005393	tetur36g01010
led2937	WBGene00001336	FBpp0084240	DAPPUDRAFT_307141	Trans=TR92591_c0_g2_i2	phaw_30_tra_m.018097	SMAR009801	TC000042	tetur12g02080
led2939	WBGene00001338	FBpp0075169	DAPPUDRAFT_308493	Trans=asmbl_83438	phaw_30_tra_m.010937	SMAR002447	TC013887	tetur06g06420
led2941	WBGene00001352	FBpp0297204	DAPPUDRAFT_57300	Trans=TR93325_c0_g4_i1	phaw_30_tra_m.021024	SMAR008325	TC009599	tetur30g00460
led2942	WBGene00001358	FBpp0081328	DAPPUDRAFT_129159	Trans=asmbl_14375	phaw_30_tra_m.006780	SMAR013065	TC010041	tetur15g02040
led2943	WBGene00001365	FBpp0311923	DAPPUDRAFT_300086	Trans=asmbl_41724	phaw_30_tra_m.014132	SMAR013356	TC005408	tetur07g03270
led2944	WBGene00001405	FBpp0086207	DAPPUDRAFT_308569	Trans=asmbl_95759	phaw_30_tra_m.019485	SMAR015670	TC000463	tetur32g00570
led2945	WBGene00001412	FBpp0080672	DAPPUDRAFT_127609	Trans=TR110454_c0_g3_i1	phaw_30_tra_m.019495	SMAR006071	TC012009	tetur08g02340
led2947	WBGene00001443	FBpp0076893	DAPPUDRAFT_300028	Trans=asmbl_14611	phaw_30_tra_m.004106	SMAR008216	TC012416	tetur01g06310
led2948	WBGene00001485	FBpp0076338	DAPPUDRAFT_311674	Trans=TR134223_c1_g1_i1	phaw_30_tra_m.012940	SMAR015393	TC012523	tetur04g05200
led2949	WBGene00001489	FBpp0112924	DAPPUDRAFT_307720	Trans=TR85401_c1_g5_i4	phaw_30_tra_m.023053	SMAR015005	TC015016	tetur24g00350
led2950	WBGene00001496	FBpp0311466	DAPPUDRAFT_97975	Trans=TR23784_c0_g2_i1	phaw_30_tra_m.020538	SMAR009054	TC016340	tetur36g01070
led2951	WBGene00001497	FBpp0071138	DAPPUDRAFT_300019	Trans=asmbl_25862	phaw_30_tra_m.022034	SMAR015117	TC011106	tetur23g01540
led2952	WBGene00001502	FBpp0305136	DAPPUDRAFT_307391	Trans=TR3507_c0_g4_i5	phaw_30_tra_m.010025	SMAR004515	TC004590	tetur09g01080
led2953	WBGene00001508	FBpp0073457	DAPPUDRAFT_300857	Trans=TR133862_c0_g2_i1	phaw_30_tra_m.004733	SMAR014460	TC008521	tetur20g01830
led2955	WBGene00001518	FBpp0311060	DAPPUDRAFT_48172	Trans=TR72585_c3_g3_i1	phaw_30_tra_m.003865	SMAR000942	TC000298	tetur08g08522
led2957	WBGene00001526	FBpp0082840	DAPPUDRAFT_47789	Trans=TR141233_c3_g2_i7	phaw_30_tra_m.019998	SMAR008646	TC014767	tetur03g09550
led2958	WBGene00001527	FBpp0309125	DAPPUDRAFT_300820	Trans=asmbl_34344	phaw_30_tra_m.023767	SMAR003266	TC016323	tetur30g02240
led2959	WBGene00001558	FBpp0311558	DAPPUDRAFT_207615	Trans=asmbl_66811	phaw_30_tra_m.019381	SMAR008013	TC007497	tetur35g00670
led2960	WBGene00001579	FBpp0082541	DAPPUDRAFT_301614	Trans=asmbl_10602	phaw_30_tra_m.014424	SMAR002942	TC004140	tetur08g04350
led2961	WBGene00001580	FBpp0078162	DAPPUDRAFT_303127	Trans=asmbl_60474	phaw_30_tra_m.014395	SMAR013707	TC001541	tetur03g03320
led2962	WBGene00001585	FBpp0078992	DAPPUDRAFT_187412	Trans=asmbl_60007	phaw_30_tra_m.010388	SMAR011147	TC012697	tetur06g06090
led2964	WBGene00001632	FBpp0311917	DAPPUDRAFT_209135	Trans=asmbl_21194	phaw_30_tra_m.022734	SMAR012922	TC008465	tetur08g03280
led2965	WBGene00001636	FBpp0080202	DAPPUDRAFT_224457	Trans=TR133898_c5_g1_i1	phaw_30_tra_m.007733	SMAR010899	TC013148	tetur01g06440
led2966	WBGene00001660	FBpp0307946	DAPPUDRAFT_304370	Trans=TR102999_c5_g1_i1	phaw_30_tra_m.017788	SMAR010386	TC005512	tetur24g01780
led2967	WBGene00001661	FBpp0070181	DAPPUDRAFT_217322	Trans=TR18610_c5_g1_i1	phaw_30_tra_m.001269	SMAR003572	TC015364	tetur02g01000
led2968	WBGene00001679	FBpp0312372	DAPPUDRAFT_206575	Trans=asmbl_91417	phaw_30_tra_m.010268	SMAR005139	TC014882	tetur26g02340
led2969	WBGene00001680	FBpp0071137	DAPPUDRAFT_190617	Trans=asmbl_63812	phaw_30_tra_m.006314	SMAR012359	TC008821	tetur04g01530
led2970	WBGene00001687	FBpp0305246	DAPPUDRAFT_318151	Trans=asmbl_28661	phaw_30_tra_m.000402	SMAR010078	TC013355	tetur19g01120
led2971	WBGene00001707	FBpp0311781	DAPPUDRAFT_64332	Trans=TR70964_c0_g1_i1	phaw_30_tra_m.023142	SMAR000355	TC004589	tetur01g12650
led2972	WBGene00001708	FBpp0306622	DAPPUDRAFT_127071	Trans=asmbl_79575	phaw_30_tra_m.021137	SMAR012824	TC011652	tetur35g00320
led2973	WBGene00001709	FBpp0311517	DAPPUDRAFT_194156	Trans=asmbl_51141	phaw_30_tra_m.010159	SMAR014964	TC005590	tetur01g13000
led2974	WBGene00001740	FBpp0292532	DAPPUDRAFT_304867	Trans=TR53024_c0_g1_i1	phaw_30_tra_m.021936	SMAR002101	TC000060	tetur01g04100
led2975	WBGene00001743	FBpp0304747	DAPPUDRAFT_206555	Trans=asmbl_59591	phaw_30_tra_m.019369	SMAR003562	TC005815	tetur20g01080
led2976	WBGene00001744	FBpp0306062	DAPPUDRAFT_192225	Trans=TR53078_c0_g2_i5	phaw_30_tra_m.018730	SMAR008160	TC013782	tetur01g03190
led2977	WBGene00001745	FBpp0309944	DAPPUDRAFT_191575	Trans=asmbl_23149	phaw_30_tra_m.003732	SMAR013329	TC009299	tetur02g02360
led2978	WBGene00001793	FBpp0305474	DAPPUDRAFT_307387	Trans=asmbl_41421	phaw_30_tra_m.000541	SMAR011993	TC015651	tetur03g02990
led2980	WBGene00001843	FBpp0079790	DAPPUDRAFT_307928	Trans=TR73388_c0_g1_i3	phaw_30_tra_m.010077	SMAR004872	TC005367	tetur06g02880
led2981	WBGene00001844	FBpp0087074	DAPPUDRAFT_308745	Trans=asmbl_54915	phaw_30_tra_m.018793	SMAR001107	TC006359	tetur04g03760
led2982	WBGene00001865	FBpp0081910	DAPPUDRAFT_347587	Trans=TR111864_c4_g1_i2	phaw_30_tra_m.003190	SMAR008938	TC010005	tetur13g00890
led2987	WBGene00001993	FBpp0077883	DAPPUDRAFT_327131	Trans=TR24914_c0_g5_i1	phaw_30_tra_m.010250	SMAR008829	TC012702	tetur01g03260
led2988	WBGene00001998	FBpp0082433	DAPPUDRAFT_113048	Trans=asmbl_48676	phaw_30_tra_m.020721	SMAR007439	TC005551	tetur09g03260
led2989	WBGene00002001	FBpp0305938	DAPPUDRAFT_219129	Trans=asmbl_50177	phaw_30_tra_m.012220	SMAR013406	TC008324	tetur07g05570
led2990	WBGene00002002	FBpp0305306	DAPPUDRAFT_306025	Trans=TR86603_c3_g1_i5	phaw_30_tra_m.014360	SMAR013392	TC014481	tetur39g00540
led2991	WBGene00002028	FBpp0290777	DAPPUDRAFT_61590	Trans=TR66304_c0_g1_i1	phaw_30_tra_m.006919	SMAR014292	TC013993	tetur04g00950
led2992	WBGene00002029	FBpp0080826	DAPPUDRAFT_191314	Trans=TR37363_c1_g3_i2	phaw_30_tra_m.011249	SMAR004895	TC013753	tetur18g00280
led2993	WBGene00002031	FBpp0307227	DAPPUDRAFT_303886	Trans=asmbl_62198	phaw_30_tra_m.001561	SMAR005155	TC014815	tetur05g07680
led2994	WBGene00002048	FBpp0304559	DAPPUDRAFT_311182	Trans=TR20310_c2_g2_i1	phaw_30_tra_m.019665	SMAR006341	TC012616	tetur03g07520
led2995	WBGene00003052	FBpp0312110	DAPPUDRAFT_346950	Trans=TR121691_c1_g1_i1	phaw_30_tra_m.004020	SMAR001203	TC015134	tetur06g02740
led2996	WBGene00002062	FBpp0292259	DAPPUDRAFT_231617	Trans=TR50804_c0_g3_i11	phaw_30_tra_m.003494	SMAR008622	TC012945	tetur02g02420
led2997	WBGene00002070	FBpp0290843	DAPPUDRAFT_191157	Trans=asmbl_9714	phaw_30_tra_m.007689	SMAR007028	TC009540	tetur05g06120
led2998	WBGene00002071	FBpp0083961	DAPPUDRAFT_209797	Trans=asmbl_73055	phaw_30_tra_m.004685	SMAR004053	TC012578	tetur12g02480
led2999	WBGene00002075	FBpp0294038	DAPPUDRAFT_306007	Trans=asmbl_2459	phaw_30_tra_m.019422	SMAR007758	TC014672	tetur09g02070
led3000	WBGene00002077	FBpp0307568	DAPPUDRAFT_308670	Trans=asmbl_1674	phaw_30_tra_m.022757	SMAR008379	TC013052	tetur01g09060
led3001	WBGene00002079	FBpp0080484	DAPPUDRAFT_307683	Trans=asmbl_1598	phaw_30_tra_m.023457	SMAR009497	TC015935	tetur18g01350
led3002	WBGene00002147	FBpp0112160	DAPPUDRAFT_305906	Trans=asmbl_67278	phaw_30_tra_m.001207	SMAR002564	TC006276	tetur35g00230
led3004	WBGene00002153	FBpp0291534	DAPPUDRAFT_189542	Trans=asmbl_82550	phaw_30_tra_m.010927	SMAR003066	TC002282	tetur02g05180
led3005	WBGene00002162	FBpp0306867	DAPPUDRAFT_304712	Trans=asmbl_9466	phaw_30_tra_m.004354	SMAR008721	TC000043	tetur14g03530
led3006	WBGene00002169	FBpp0086955	DAPPUDRAFT_318579	Trans=asmbl_66214	phaw_30_tra_u.012371	SMAR014171	TC007199	tetur03g08660
led3007	WBGene00002175	FBpp0110406	DAPPUDRAFT_327969	Trans=asmbl_87039	phaw_30_tra_m.004457	SMAR000285	TC001464	tetur07g01900
led3008	WBGene00002182	FBpp0309844	DAPPUDRAFT_47656	Trans=asmbl_24331	phaw_30_tra_m.006492	SMAR005600	TC013715	tetur08g00120
led3010	WBGene00002190	FBpp0289762	DAPPUDRAFT_92349	Trans=TR50100_c1_g2_i2	phaw_30_tra_m.004188	SMAR013079	TC000040	tetur07g07440
led3011	WBGene00002202	FBpp0311373	DAPPUDRAFT_301140	Trans=asmbl_21029	phaw_30_tra_m.014019	SMAR013208	TC012576	tetur08g06080
led3012	WBGene00002215	FBpp0303945	DAPPUDRAFT_187724	Trans=TR23608_c1_g1_i12	phaw_30_tra_m.000494	SMAR006354	TC007992	tetur03g05400
led3013	WBGene00002222	FBpp0304439	DAPPUDRAFT_300452	Trans=TR27438_c0_g1_i3	phaw_30_tra_m.023206	SMAR007413	TC004397	tetur03g02940
led3015	WBGene00002230	FBpp0076861	DAPPUDRAFT_303133	Trans=asmbl_82632	phaw_30_tra_m.023207	SMAR007472	TC014207	tetur13g00300
led3016	WBGene00002233	FBpp0301791	DAPPUDRAFT_52719	Trans=asmbl_41897	phaw_30_tra_m.015303	SMAR008170	TC004640	tetur22g02930
led3017	WBGene00002239	FBpp0310677	DAPPUDRAFT_329047	Trans=asmbl_23331	phaw_30_tra_m.000188	SMAR007780	TC005910	tetur14g02950
led3019	WBGene00002261	FBpp0072101	DAPPUDRAFT_42148	Trans=TR121669_c1_g5_i7	phaw_30_tra_m.021951	SMAR006546	TC000244	tetur30g00280
led3022	WBGene00002295	FBpp0305479	DAPPUDRAFT_60138	Trans=asmbl_69027	phaw_30_tra_m.012662	SMAR001178	TC005449	tetur07g03600
led3023	WBGene00002297	FBpp0297602	DAPPUDRAFT_306724	Trans=asmbl_19834	phaw_30_tra_m.021363	SMAR008763	TC010404	tetur21g00270
led3024	WBGene00002335	FBpp0081600	DAPPUDRAFT_301818	Trans=asmbl_75048	phaw_30_tra_m.000016	SMAR009471	TC001037	tetur05g07840
led3025	WBGene00002363	FBpp0310062	DAPPUDRAFT_68048	Trans=asmbl_40834	phaw_30_tra_m.000179	SMAR005701	TC005366	tetur07g06340
led3026	WBGene00002694	FBpp0309139	DAPPUDRAFT_304508	Trans=asmbl_20962	phaw_30_tra_m.010358	SMAR001364	TC014705	tetur03g03580
led3027	WBGene00002850	FBpp0084016	DAPPUDRAFT_220970	Trans=TR116458_c1_g1_i2	phaw_30_tra_m.004424	SMAR000626	TC014136	tetur13g02630
led3028	WBGene00002957	FBpp0080638	DAPPUDRAFT_300962	Trans=asmbl_84433	phaw_30_tra_m.019302	SMAR012244	TC014785	tetur02g04870
led3029	WBGene00002977	FBpp0293231	DAPPUDRAFT_51037	Trans=TR141029_c25_g2_i2	phaw_30_tra_m.019992	SMAR005191	TC000187	tetur06g03920
led3030	WBGene00002982	FBpp0289288	DAPPUDRAFT_94846	Trans=TR81306_c6_g6_i1	phaw_30_tra_m.010794	SMAR007516	TC007660	tetur14g02690
led3032	WBGene00002985	FBpp0072041	DAPPUDRAFT_304798	Trans=asmbl_24742	phaw_30_tra_m.014083	SMAR002567	TC003800	tetur02g07210
led3033	WBGene00002989	FBpp0309708	DAPPUDRAFT_50562	Trans=TR9820_c1_g3_i2	phaw_30_tra_m.024925	SMAR012355	TC009339	tetur03g07390
led3034	WBGene00002996	FBpp0290878	DAPPUDRAFT_306376	Trans=TR133958_c0_g1_i4	phaw_30_tra_m.024107	SMAR012037	TC002416	tetur17g01550
led3035	WBGene00002998	FBpp0070302	DAPPUDRAFT_300555	Trans=asmbl_56298	phaw_30_tra_m.024053	SMAR006059	TC008121	tetur10g03350
led3038	WBGene00003014	FBpp0076798	DAPPUDRAFT_52316	Trans=asmbl_82451	phaw_30_tra_m.018176	SMAR011791	TC014742	tetur15g00620
led3039	WBGene00003020	FBpp0070141	DAPPUDRAFT_322171	Trans=TR101849_c0_g1_i2	phaw_30_tra_m.020770	SMAR008415	TC009105	tetur07g02030
led3040	WBGene00003025	FBpp0303347	DAPPUDRAFT_46320	Trans=asmbl_92590	phaw_30_tra_m.006452	SMAR013016	TC008832	tetur12g02550
led3041	WBGene00003030	FBpp0310458	DAPPUDRAFT_315683	Trans=TR115204_c3_g1_i2	phaw_30_tra_m.007127	SMAR013833	TC011404	tetur16g01360
led3042	WBGene00003036	FBpp0291059	DAPPUDRAFT_306287	Trans=asmbl_35641	phaw_30_tra_m.000110	SMAR012624	TC006775	tetur29g01040
led3043	WBGene00003037	FBpp0086789	DAPPUDRAFT_217492	Trans=TR133039_c2_g1_i1	phaw_30_tra_m.019448	SMAR005999	TC005724	tetur44g00210
led3044	WBGene00003047	FBpp0293289	DAPPUDRAFT_209823	Trans=asmbl_46827	phaw_30_tra_m.023165	SMAR014860	TC005496	tetur07g01270
led3045	WBGene00003048	FBpp0305425	DAPPUDRAFT_209828	Trans=TR44289_c0_g2_i2	phaw_30_tra_m.003624	SMAR015056	TC012666	tetur38g00390
led3046	WBGene00003059	FBpp0304812	DAPPUDRAFT_39283	Trans=asmbl_30928	phaw_30_tra_m.000579	SMAR014037	TC014443	tetur02g13680
led3048	WBGene00003062	FBpp0083415	DAPPUDRAFT_263794	Trans=asmbl_67234	phaw_30_tra_m.006430	SMAR008154	TC000737	tetur02g00630
led3049	WBGene00003073	FBpp0311704	DAPPUDRAFT_300874	Trans=asmbl_56660	phaw_30_tra_m.000265	SMAR011462	TC008372	tetur05g04030
led3051	WBGene00003084	FBpp0308371	DAPPUDRAFT_312971	Trans=asmbl_2816	phaw_30_tra_m.012597	SMAR007214	TC011751	tetur02g03080
led3052	WBGene00003086	FBpp0076142	DAPPUDRAFT_201492	Trans=asmbl_84218	phaw_30_tra_m.024752	SMAR007056	TC008241	tetur01g08880
led3053	WBGene00003089	FBpp0085568	DAPPUDRAFT_50447	Trans=TR19567_c0_g1_i3	phaw_30_tra_m.010864	SMAR007544	TC009044	tetur04g02130
led3054	WBGene00003123	FBpp0071497	DAPPUDRAFT_299767	Trans=asmbl_21214	phaw_30_tra_m.010058	SMAR008803	TC016112	tetur34g01000
led3055	WBGene00003129	FBpp0084120	DAPPUDRAFT_301830	Trans=asmbl_55731	phaw_30_tra_m.024404	SMAR003928	TC016220	tetur05g05480
led3056	WBGene00003132	FBpp0305561	DAPPUDRAFT_300085	Trans=asmbl_59541	phaw_30_tra_m.006523	SMAR012233	TC000032	tetur14g01290
led3057	WBGene00003136	FBpp0082507	DAPPUDRAFT_307303	Trans=asmbl_64466	phaw_30_tra_m.005187	SMAR012018	TC009670	tetur20g00300
led3058	WBGene00003142	FBpp0075344	DAPPUDRAFT_210764	Trans=asmbl_18780	phaw_30_tra_m.007649	SMAR007301	TC002130	tetur13g03620
led3059	WBGene00003148	FBpp0303170	DAPPUDRAFT_209727	Trans=asmbl_31585	phaw_30_tra_m.000165	SMAR009529	TC000104	tetur26g00990
led3060	WBGene00003149	FBpp0309627	DAPPUDRAFT_915	Trans=TR81902_c0_g2_i3	phaw_30_tra_m.006946	SMAR001638	TC007717	tetur33g00270
led3061	WBGene00003150	FBpp0099820	DAPPUDRAFT_49628	Trans=TR34747_c2_g1_i1	phaw_30_tra_m.009537	SMAR014657	TC013573	tetur07g04070
led3062	WBGene00003154	FBpp0081317	DAPPUDRAFT_306072	Trans=asmbl_59045	phaw_30_tra_m.014080	SMAR008214	TC011437	tetur13g00670
led3063	WBGene00003156	FBpp0311783	DAPPUDRAFT_329431	Trans=asmbl_80743	phaw_30_tra_m.018240	SMAR007699	TC009571	tetur14g03720
led3064	WBGene00003157	FBpp0081756	DAPPUDRAFT_227386	Trans=asmbl_46003	phaw_30_tra_m.006552	SMAR009055	TC009146	tetur06g03210
led3065	WBGene00003158	FBpp0070913	DAPPUDRAFT_307300	Trans=asmbl_67663	phaw_30_tra_m.004237	SMAR004175	TC011200	tetur04g06680
led3066	WBGene00003159	FBpp0076312	DAPPUDRAFT_301022	Trans=asmbl_53386	phaw_30_tra_m.014176	SMAR014454	TC013713	tetur02g13470
led3067	WBGene00003161	FBpp0076819	DAPPUDRAFT_299824	Trans=TR142192_c0_g4_i1	phaw_30_tra_m.018586	SMAR001475	TC013206	tetur08g00210
led3068	WBGene00003164	FBpp0308776	DAPPUDRAFT_26730	Trans=asmbl_64860	phaw_30_tra_m.024193	SMAR010801	TC009982	tetur11g02660
led3069	WBGene00003182	FBpp0303550	DAPPUDRAFT_27417	Trans=TR6956_c1_g1_i1	phaw_30_tra_m.010571	SMAR014767	TC010850	tetur08g07740
led3070	WBGene00003183	FBpp0306930	DAPPUDRAFT_305607	Trans=TR89146_c1_g3_i1	phaw_30_tra_m.017646	SMAR012945	TC013585	tetur14g02880
led3071	WBGene00003185	FBpp0309264	DAPPUDRAFT_32176	Trans=TR111937_c0_g1_i1	phaw_30_tra_m.018432	SMAR006177	TC000385	tetur02g11770
led3072	WBGene00003186	FBpp0309113	DAPPUDRAFT_46211	Trans=asmbl_69855	phaw_30_tra_m.004387	SMAR012672	TC004803	tetur17g02600
led3073	WBGene00003196	FBpp0300534	DAPPUDRAFT_234539	Trans=TR49552_c3_g1_i23	phaw_30_tra_m.023998	SMAR011038	TC003209	tetur07g07080
led3074	WBGene00003222	FBpp0307022	DAPPUDRAFT_299753	Trans=asmbl_80890	phaw_30_tra_m.022723	SMAR010093	TC012700	tetur02g03670
led3076	WBGene00003229	FBpp0302678	DAPPUDRAFT_47975	Trans=TR88467_c4_g1_i1	phaw_30_tra_m.003412	SMAR012022	TC001207	tetur33g01210
led3078	WBGene00003367	FBpp0086591	DAPPUDRAFT_187038	Trans=TR115664_c0_g1_i1	phaw_30_tra_m.014544	SMAR013099	TC005757	tetur25g00830
led3080	WBGene00003373	FBpp0303797	DAPPUDRAFT_308451	Trans=TR101886_c0_g1_i3	phaw_30_tra_m.013381	SMAR010795	TC005617	tetur04g00370
led3081	WBGene00003384	FBpp0070064	DAPPUDRAFT_317081	Trans=TR33706_c0_g5_i6	phaw_30_tra_m.006789	SMAR010991	TC008136	tetur05g08050
led3082	WBGene00003390	FBpp0088015	DAPPUDRAFT_60299	Trans=asmbl_8040	phaw_30_tra_m.023884	SMAR007097	TC012554	tetur19g00330
led3083	WBGene00003394	FBpp0302628	DAPPUDRAFT_303185	Trans=asmbl_42097	phaw_30_tra_m.018381	SMAR014621	TC004714	tetur09g04120
led3084	WBGene00003397	FBpp0303135	DAPPUDRAFT_346805	Trans=asmbl_60510	phaw_30_tra_m.014673	SMAR014833	TC014055	tetur11g01770
led3085	WBGene00003406	FBpp0306049	DAPPUDRAFT_299826	Trans=TR50553_c1_g2_i1	phaw_30_tra_m.006509	SMAR012692	TC011468	tetur22g01960
led3086	WBGene00003415	FBpp0085809	DAPPUDRAFT_318233	Trans=TR110482_c0_g1_i2	phaw_30_tra_m.004167	SMAR010833	TC009707	tetur01g03030
led3087	WBGene00003418	FBpp0310469	DAPPUDRAFT_325677	Trans=asmbl_21576	phaw_30_tra_m.024019	SMAR002800	TC002071	tetur32g02030
led3089	WBGene00003475	FBpp0311457	DAPPUDRAFT_299527	Trans=asmbl_3987	phaw_30_tra_m.023136	SMAR006130	TC000531	tetur23g01630
led3090	WBGene00003477	FBpp0082003	DAPPUDRAFT_303150	Trans=TR81012_c0_g2_i1	phaw_30_tra_m.010612	SMAR011997	TC007785	tetur23g00530
led3091	WBGene00003479	FBpp0290364	DAPPUDRAFT_200262	Trans=TR4060_c0_g2_i1	phaw_30_tra_m.018214	SMAR011654	TC013907	tetur32g01040
led3093	WBGene00003510	FBpp0084543	DAPPUDRAFT_210427	Trans=asmbl_32578	phaw_30_tra_u.010949	SMAR012795	TC000954	tetur03g08730
led3094	WBGene00003511	FBpp0311541	DAPPUDRAFT_230745	Trans=asmbl_64977	phaw_30_tra_m.014393	SMAR006257	TC009976	tetur05g05490
led3095	WBGene00003564	FBpp0310511	DAPPUDRAFT_333459	Trans=TR10701_c2_g1_i6	phaw_30_tra_m.025779	SMAR008605	TC010474	tetur19g01810
led3096	WBGene00003578	FBpp0081886	DAPPUDRAFT_202142	Trans=asmbl_57360	phaw_30_tra_m.015180	SMAR005194	TC004374	tetur35g01490
led3097	WBGene00003580	FBpp0073658	DAPPUDRAFT_325780	Trans=asmbl_36910	phaw_30_tra_m.011139	SMAR007049	TC006739	tetur02g15171
led3100	WBGene00003592	FBpp0305834	DAPPUDRAFT_52430	Trans=TR53615_c1_g1_i8	phaw_30_tra_m.021379	SMAR010352	TC001775	tetur26g01860
led3101	WBGene00003594	FBpp0072385	DAPPUDRAFT_334303	Trans=TR115645_c0_g3_i1	phaw_30_tra_m.003761	SMAR013075	TC007103	tetur05g09000
led3102	WBGene00003596	FBpp0086063	DAPPUDRAFT_332475	Trans=asmbl_75116	phaw_30_tra_m.000315	SMAR005576	TC014758	tetur09g04320
led3103	WBGene00003622	FBpp0297439	DAPPUDRAFT_311954	Trans=TR50300_c0_g3_i3	phaw_30_tra_m.024082	SMAR007871	TC008909	tetur03g08440
led3105	WBGene00003733	FBpp0305540	DAPPUDRAFT_304367	Trans=asmbl_66559	phaw_30_tra_m.021684	SMAR006495	TC004728	tetur20g00330
led3106	WBGene00003735	FBpp0290667	DAPPUDRAFT_311311	Trans=TR10305_c2_g1_i1	phaw_30_tra_m.000590	SMAR008665	TC002289	tetur06g06350
led3107	WBGene00003787	FBpp0087063	DAPPUDRAFT_306090	Trans=TR133850_c3_g1_i3	phaw_30_tra_m.014567	SMAR007588	TC001231	tetur18g00620
led3108	WBGene00003788	FBpp0085954	DAPPUDRAFT_306879	Trans=asmbl_46259	phaw_30_tra_m.019800	SMAR003659	TC005392	tetur03g06560
led3109	WBGene00003796	FBpp0306915	DAPPUDRAFT_198208	Trans=TR115028_c0_g5_i5	phaw_30_tra_m.021934	SMAR002936	TC013629	tetur01g06540
led3110	WBGene00003803	FBpp0071600	DAPPUDRAFT_305360	Trans=asmbl_93465	phaw_30_tra_m.023763	SMAR012931	TC009967	tetur03g06760
led3111	WBGene00003804	FBpp0087937	DAPPUDRAFT_301745	Trans=TR16507_c0_g2_i1	phaw_30_tra_m.006665	SMAR000871	TC009902	tetur03g09610
led3112	WBGene00003806	FBpp0311988	DAPPUDRAFT_221812	Trans=TR94530_c0_g5_i1	phaw_30_tra_m.000318	SMAR012021	TC009207	tetur07g00190
led3114	WBGene00022159	FBpp0087958	DAPPUDRAFT_303461	Trans=asmbl_70182	phaw_30_tra_m.021127	SMAR001914	TC011343	tetur02g11450
led3115	WBGene00003825	FBpp0311361	DAPPUDRAFT_213023	Trans=asmbl_5285	phaw_30_tra_m.007267	SMAR015132	TC009258	tetur19g03100
led3116	WBGene00003829	FBpp0297079	DAPPUDRAFT_307918	Trans=TR4905_c0_g1_i1	phaw_30_tra_m.004793	SMAR011449	TC013044	tetur39g00250
led3117	WBGene00003830	FBpp0308609	DAPPUDRAFT_46628	Trans=asmbl_14613	phaw_30_tra_m.010475	SMAR015601	TC012074	tetur26g01690
led3119	WBGene00003885	FBpp0309502	DAPPUDRAFT_308631	Trans=TR52591_c0_g1_i1	phaw_30_tra_m.020996	SMAR003669	TC003554	tetur15g00390
led3121	WBGene00003893	FBpp0306424	DAPPUDRAFT_48903	Trans=asmbl_84320	phaw_30_tra_m.019822	SMAR012293	TC000930	tetur11g05800
led3122	WBGene00003898	FBpp0306037	DAPPUDRAFT_314446	Trans=asmbl_10098	phaw_30_tra_m.003547	SMAR003796	TC011840	tetur07g01010
led3123	WBGene00003901	FBpp0308836	DAPPUDRAFT_300165	Trans=TR21534_c0_g1_i2	phaw_30_tra_m.010081	SMAR008186	TC012508	tetur12g01960
led3124	WBGene00003904	FBpp0087863	DAPPUDRAFT_206317	Trans=asmbl_67075	phaw_30_tra_m.000225	SMAR008743	TC009984	tetur28g02200
led3125	WBGene00003909	FBpp0311570	DAPPUDRAFT_113216	Trans=asmbl_39784	phaw_30_tra_m.016697	SMAR005599	TC012906	tetur16g01570
led3126	WBGene00003916	FBpp0303278	DAPPUDRAFT_313175	Trans=TR133818_c0_g1_i19	phaw_30_tra_m.023647	SMAR013257	TC002567	tetur31g00270
led3127	WBGene00003918	FBpp0310322	DAPPUDRAFT_31747	Trans=asmbl_62597	phaw_30_tra_m.023428	SMAR011645	TC012086	tetur03g03780
led3128	WBGene00003919	FBpp0290703	DAPPUDRAFT_189230	Trans=TR81065_c0_g1_i3	phaw_30_tra_m.010846	SMAR014449	TC012166	tetur01g08460
led3129	WBGene00003923	FBpp0082062	DAPPUDRAFT_230922	Trans=asmbl_93845	phaw_30_tra_m.012671	SMAR015443	TC004868	tetur05g04890
led3130	WBGene00003924	FBpp0071451	DAPPUDRAFT_231772	Trans=asmbl_14593	phaw_30_tra_m.023592	SMAR002105	TC008727	tetur04g05160
led3131	WBGene00003925	FBpp0073989	DAPPUDRAFT_231056	Trans=asmbl_52964	phaw_30_tra_m.014453	SMAR008738	TC014574	tetur01g14360
led3132	WBGene00003926	FBpp0086066	DAPPUDRAFT_231717	Trans=TR27695_c2_g2_i1	phaw_30_tra_m.011658	SMAR014223	TC008671	tetur22g02630
led3133	WBGene00003928	FBpp0089041	DAPPUDRAFT_306433	Trans=TR57502_c0_g5_i5	phaw_30_tra_m.017890	SMAR015510	TC008015	tetur05g00750
led3134	WBGene00003937	FBpp0110325	DAPPUDRAFT_307722	Trans=TR29299_c0_g1_i1	phaw_30_tra_m.011101	SMAR007866	TC008838	tetur18g01460
led3135	WBGene00003949	FBpp0081488	DAPPUDRAFT_231791	Trans=asmbl_57032	phaw_30_tra_m.010225	SMAR015231	TC015205	tetur05g06500
led3136	WBGene00003952	FBpp0075119	DAPPUDRAFT_230628	Trans=TR4228_c0_g1_i1	phaw_30_tra_m.024043	SMAR009528	TC000069	tetur07g02570
led3137	WBGene00003953	FBpp0078448	DAPPUDRAFT_99667	Trans=asmbl_29470	phaw_30_tra_m.006891	SMAR015063	TC008617	tetur02g08550
led3138	WBGene00003954	FBpp0308602	DAPPUDRAFT_47356	Trans=asmbl_18388	phaw_30_tra_m.001195	SMAR004911	TC007209	tetur04g06610
led3139	WBGene00003955	FBpp0085619	DAPPUDRAFT_309373	Trans=asmbl_20203	phaw_30_aug_m.028423	SMAR013089	TC008874	tetur20g01760
led3141	WBGene00003967	FBpp0077974	DAPPUDRAFT_221739	Trans=asmbl_48020	phaw_30_tra_m.010567	SMAR011388	TC013995	tetur08g04740
led3143	WBGene00003986	FBpp0311256	DAPPUDRAFT_326804	Trans=asmbl_69155	phaw_30_tra_m.020206	SMAR000224	TC001278	tetur06g05470
led3144	WBGene00004016	FBpp0078894	DAPPUDRAFT_219863	Trans=asmbl_25363	phaw_30_tra_m.010664	SMAR009814	TC008542	tetur01g06330
led3145	WBGene00004031	FBpp0075526	DAPPUDRAFT_56216	Trans=TR119075_c0_g2_i1	phaw_30_tra_m.010052	SMAR001174	TC015410	tetur04g06290
led3146	WBGene00004034	FBpp0302922	DAPPUDRAFT_319272	Trans=TR133000_c0_g3_i1	phaw_30_tra_m.011227	SMAR009568	TC005980	tetur33g01220
led3147	WBGene00004040	FBpp0307592	DAPPUDRAFT_56427	Trans=TR88522_c1_g1_i1	phaw_30_tra_m.014034	SMAR009807	TC007759	tetur02g00410
led3148	WBGene00004046	FBpp0302759	DAPPUDRAFT_95385	Trans=asmbl_47462	phaw_30_tra_m.024386	SMAR002751	TC015655	tetur11g03190
led3149	WBGene00004049	FBpp0112608	DAPPUDRAFT_55885	Trans=TR82403_c0_g1_i1	phaw_30_tra_m.023451	SMAR003383	TC003717	tetur04g08160
led3151	WBGene00004061	FBpp0300567	DAPPUDRAFT_347330	Trans=asmbl_2397	phaw_30_tra_m.017553	SMAR002191	TC015333	tetur05g06640
led3152	WBGene00004068	FBpp0298381	DAPPUDRAFT_299558	Trans=asmbl_19183	phaw_30_tra_m.004983	SMAR000793	TC004491	tetur30g01480
led3153	WBGene00004088	FBpp0099993	DAPPUDRAFT_307721	Trans=asmbl_88166	phaw_30_tra_m.004657	SMAR015558	TC015628	tetur03g04280
led3154	WBGene00004090	FBpp0086469	DAPPUDRAFT_309342	Trans=asmbl_71308	phaw_30_tra_m.018641	SMAR014170	TC012553	tetur01g09290
led3155	WBGene00004092	FBpp0311872	DAPPUDRAFT_308437	Trans=asmbl_28004	phaw_30_tra_m.010152	SMAR010131	TC011538	tetur10g02560
led3156	WBGene00004101	FBpp0088692	DAPPUDRAFT_187221	Trans=TR88530_c0_g2_i1	phaw_30_tra_m.023684	SMAR003447	TC015976	tetur09g02340
led3157	WBGene00004109	FBpp0079732	DAPPUDRAFT_305142	Trans=asmbl_86818	phaw_30_tra_m.023657	SMAR010487	TC014037	tetur05g08180
led3159	WBGene00004121	FBpp0304556	DAPPUDRAFT_52151	Trans=asmbl_41192	phaw_30_tra_m.021912	SMAR010606	TC014020	tetur02g06320
led3160	WBGene00004131	FBpp0304297	DAPPUDRAFT_13279	Trans=TR139026_c1_g1_i1	phaw_30_tra_m.015195	SMAR009404	TC000713	tetur05g06970
led3162	WBGene00004166	FBpp0307004	DAPPUDRAFT_221684	Trans=asmbl_33136	phaw_30_tra_m.021843	SMAR011361	TC004719	tetur08g06640
led3163	WBGene00004181	FBpp0077899	DAPPUDRAFT_299637	Trans=TR139017_c3_g4_i2	phaw_30_tra_m.000684	SMAR009153	TC012678	tetur22g01610
led3164	WBGene00004186	FBpp0311155	DAPPUDRAFT_52632	Trans=asmbl_54658	phaw_30_tra_m.023728	SMAR008688	TC010477	tetur27g00550
led3165	WBGene00004187	FBpp0087124	DAPPUDRAFT_300360	Trans=asmbl_60020	phaw_30_tra_m.006531	SMAR008823	TC010565	tetur09g01300
led3166	WBGene00004188	FBpp0082817	DAPPUDRAFT_196815	Trans=asmbl_9151	phaw_30_tra_m.023423	SMAR014474	TC004839	tetur03g03590
led3167	WBGene00004195	FBpp0308555	DAPPUDRAFT_114746	Trans=asmbl_60916	phaw_30_tra_m.003997	SMAR005039	TC002647	tetur21g02730
led3168	WBGene00004197	FBpp0305188	DAPPUDRAFT_301589	Trans=asmbl_22184	phaw_30_tra_m.006760	SMAR011381	TC014905	tetur02g04070
led3169	WBGene00004201	FBpp0309544	DAPPUDRAFT_305007	Trans=asmbl_24797	phaw_30_tra_m.010618	SMAR008193	TC015168	tetur01g12180
led3170	WBGene00004205	FBpp0303404	DAPPUDRAFT_216924	Trans=asmbl_87610	phaw_30_tra_m.023660	SMAR003513	TC014173	tetur18g01710
led3171	WBGene00004206	FBpp0293851	DAPPUDRAFT_305666	Trans=asmbl_43227	phaw_30_tra_m.023368	SMAR014058	TC015899	tetur17g00150
led3172	WBGene00004207	FBpp0312011	DAPPUDRAFT_302853	Trans=asmbl_43658	phaw_30_tra_m.021275	SMAR009490	TC011728	tetur31g01940
led3173	WBGene00004248	FBpp0291529	DAPPUDRAFT_12957	Trans=TR142170_c1_g1_i4	phaw_30_tra_m.003315	SMAR007213	TC004829	tetur28g00440
led3174	WBGene00004266	FBpp0083503	DAPPUDRAFT_223052	Trans=asmbl_78678	phaw_30_tra_m.014035	SMAR003012	TC009965	tetur19g02010
led3175	WBGene00004268	FBpp0303518	DAPPUDRAFT_230436	Trans=asmbl_22757	phaw_30_tra_m.006564	SMAR008893	TC014786	tetur07g01240
led3176	WBGene00004271	FBpp0300835	DAPPUDRAFT_231190	Trans=TR46410_c0_g1_i1	phaw_30_tra_m.010239	SMAR014183	TC006036	tetur26g00240
led3177	WBGene00004272	FBpp0300989	DAPPUDRAFT_106641	Trans=asmbl_85815	phaw_30_tra_m.015674	SMAR008252	TC014518	tetur07g03710
led3178	WBGene00004273	FBpp0077029	DAPPUDRAFT_301441	Trans=TR45503_c1_g3_i1	phaw_30_tra_u.022758	SMAR010035	TC002919	tetur27g01440
led3179	WBGene00004274	FBpp0083414	DAPPUDRAFT_304112	Trans=asmbl_53430	phaw_30_tra_m.010263	SMAR005178	TC004925	tetur15g01920
led3180	WBGene00004277	FBpp0070814	DAPPUDRAFT_301483	Trans=asmbl_68996	phaw_30_tra_m.011027	SMAR013231	TC014110	tetur38g00380
led3181	WBGene00004282	FBpp0301227	DAPPUDRAFT_95911	Trans=asmbl_4850	phaw_30_tra_m.013319	SMAR007484	TC007212	tetur10g02750
led3182	WBGene00004284	FBpp0305729	DAPPUDRAFT_195992	Trans=asmbl_51648	phaw_30_tra_m.006300	SMAR015600	TC015416	tetur01g00570
led3183	WBGene00004302	FBpp0309151	DAPPUDRAFT_305970	Trans=TR49609_c0_g1_i1	phaw_30_tra_m.006391	SMAR004591	TC012793	tetur27g01880
led3184	WBGene00004304	FBpp0076782	DAPPUDRAFT_206077	Trans=asmbl_24544	phaw_30_tra_m.014151	SMAR010139	TC003861	tetur06g01890
led3185	WBGene00004315	FBpp0076112	DAPPUDRAFT_306569	Trans=asmbl_3530	phaw_30_tra_m.022057	SMAR007884	TC003078	tetur31g01750
led3186	WBGene00004316	FBpp0304574	DAPPUDRAFT_442633	Trans=TR43398_c0_g2_i2	phaw_30_tra_m.001634	SMAR014209	TC015653	tetur04g00880
led3187	WBGene00004318	FBpp0079885	DAPPUDRAFT_299991	Trans=TR121991_c0_g2_i4	phaw_30_tra_m.018875	SMAR003065	TC012543	tetur07g04120
led3188	WBGene00004336	FBpp0304686	DAPPUDRAFT_108977	Trans=asmbl_84373	phaw_30_tra_m.002731	SMAR009292	TC008387	tetur04g01650
led3189	WBGene00004337	FBpp0099511	DAPPUDRAFT_318220	Trans=asmbl_4832	phaw_30_tra_m.018146	SMAR011627	TC013927	tetur08g07650
led3190	WBGene00004339	FBpp0311114	DAPPUDRAFT_190647	Trans=TR17842_c0_g1_i1	phaw_30_tra_m.023628	SMAR009099	TC006622	tetur15g01510
led3191	WBGene00004341	FBpp0086711	DAPPUDRAFT_198149	Trans=asmbl_16511	phaw_30_tra_m.023949	SMAR009884	TC004234	tetur06g04100
led3192	WBGene00004343	FBpp0311212	DAPPUDRAFT_204027	Trans=TR72625_c0_g1_i5	phaw_30_tra_m.017102	SMAR008767	TC011037	tetur02g00700
led3193	WBGene00004355	FBpp0085367	DAPPUDRAFT_347560	Trans=TR129149_c1_g2_i1	phaw_30_tra_m.023649	SMAR011298	TC003184	tetur26g02030
led3194	WBGene00004356	FBpp0304185	DAPPUDRAFT_230644	Trans=asmbl_78841	phaw_30_tra_m.003781	SMAR004563	TC006730	tetur03g01700
led3195	WBGene00004357	FBpp0086355	DAPPUDRAFT_301996	Trans=asmbl_7203	phaw_30_tra_m.004109	SMAR004479	TC009158	tetur02g06070
led3196	WBGene00004367	FBpp0311994	DAPPUDRAFT_303011	Trans=asmbl_62673	phaw_30_tra_m.024194	SMAR012000	TC010229	tetur11g00360
led3197	WBGene00004368	FBpp0293952	DAPPUDRAFT_194505	Trans=TR96396_c1_g1_i1	phaw_30_tra_m.015333	SMAR010383	TC002734	tetur14g01370
led3199	WBGene00004373	FBpp0082123	DAPPUDRAFT_304007	Trans=TR530_c0_g3_i1	phaw_30_tra_m.022666	SMAR003768	TC010765	tetur02g10090
led3202	WBGene00004389	FBpp0289646	DAPPUDRAFT_300177	Trans=asmbl_28934	phaw_30_tra_m.014076	SMAR000788	TC000381	tetur11g02310
led3204	WBGene00004404	FBpp0308636	DAPPUDRAFT_306013	Trans=asmbl_6748	phaw_30_tra_m.024337	SMAR014684	TC013516	tetur01g09070
led3205	WBGene00004412	FBpp0311303	DAPPUDRAFT_230893	Trans=TR115036_c2_g3_i1	phaw_30_tra_m.000191	SMAR013756	TC007324	tetur28g02400
led3206	WBGene00004415	FBpp0084617	DAPPUDRAFT_205304	Trans=asmbl_54094	phaw_30_tra_m.014217	SMAR006896	TC013168	tetur30g00470
led3207	WBGene00004416	FBpp0311121	DAPPUDRAFT_299917	Trans=asmbl_44069	phaw_30_tra_m.006539	SMAR003483	TC011241	tetur03g06680
led3208	WBGene00004418	FBpp0310250	DAPPUDRAFT_220840	Trans=asmbl_79384	phaw_30_tra_m.023605	SMAR011702	TC002951	tetur09g02880
led3209	WBGene00004419	FBpp0309987	DAPPUDRAFT_231352	Trans=asmbl_95047	phaw_30_tra_m.012435	SMAR010540	TC011182	tetur07g02820
led3210	WBGene00004421	FBpp0306039	DAPPUDRAFT_231299	Trans=TR4013_c0_g2_i1	phaw_30_tra_m.010192	SMAR009409	TC012375	tetur03g00100
led3211	WBGene00004429	FBpp0311459	DAPPUDRAFT_300212	Trans=asmbl_54799	phaw_30_tra_m.023511	SMAR012673	TC013536	tetur07g02770
led3212	WBGene00004430	FBpp0311286	DAPPUDRAFT_303528	Trans=asmbl_52306	phaw_30_tra_m.010172	SMAR015055	TC003672	tetur31g00160
led3213	WBGene00004432	FBpp0086103	DAPPUDRAFT_302788	Trans=asmbl_60409	phaw_30_tra_m.026702	SMAR005490	TC004468	tetur20g01710
led3214	WBGene00004433	FBpp0311640	DAPPUDRAFT_305566	Trans=asmbl_63106	phaw_30_tra_m.010070	SMAR004446	TC007932	tetur07g08179
led3215	WBGene00004434	FBpp0070143	DAPPUDRAFT_61794	Trans=asmbl_81169	phaw_30_tra_m.000139	SMAR005128	TC015654	tetur09g05430
led3216	WBGene00004436	FBpp0311573	DAPPUDRAFT_302765	Trans=asmbl_79658	phaw_30_tra_u.013117	SMAR008577	TC000180	tetur14g02940
led3217	WBGene00004441	FBpp0303780	DAPPUDRAFT_231081	Trans=asmbl_88808	phaw_30_tra_m.014086	SMAR007372	TC001671	tetur25g01940
led3219	WBGene00004450	FBpp0311481	DAPPUDRAFT_230277	Trans=TR41695_c1_g5_i11	phaw_30_tra_m.014714	SMAR013934	TC002985	tetur08g06530
led3221	WBGene00004461	FBpp0078278	DAPPUDRAFT_198904	Trans=TR5942_c2_g2_i9	phaw_30_tra_m.012222	SMAR007398	TC006260	tetur06g06430
led3222	WBGene00004462	FBpp0297513	DAPPUDRAFT_58294	Trans=TR19379_c0_g1_i1	phaw_30_tra_m.006403	SMAR011544	TC012621	tetur10g04010
led3223	WBGene00004464	FBpp0303270	DAPPUDRAFT_49603	Trans=asmbl_90412	phaw_30_tra_m.014146	SMAR015103	TC013318	tetur26g02250
led3224	WBGene00004465	FBpp0083860	DAPPUDRAFT_303048	Trans=TR139059_c0_g1_i2	phaw_30_tra_m.006557	SMAR013372	TC015728	tetur19g00510
led3225	WBGene00004466	FBpp0305644	DAPPUDRAFT_44914	Trans=asmbl_30559	phaw_30_tra_m.019769	SMAR004122	TC011476	tetur16g00580
led3226	WBGene00004469	FBpp0308666	DAPPUDRAFT_320706	Trans=TR130572_c1_g2_i6	phaw_30_tra_m.019599	SMAR013873	TC006550	tetur32g02010
led3227	WBGene00004472	FBpp0312066	DAPPUDRAFT_306633	Trans=asmbl_4827	phaw_30_tra_m.014007	SMAR007476	TC008261	tetur04g08030
led3228	WBGene00004473	FBpp0312080	DAPPUDRAFT_300650	Trans=asmbl_1213	phaw_30_tra_m.010038	SMAR013597	TC013431	tetur24g01600
led3229	WBGene00004475	FBpp0071088	DAPPUDRAFT_230511	Trans=TR9570_c0_g1_i2	phaw_30_tra_m.014299	SMAR002316	TC010830	tetur16g00320
led3232	WBGene00004479	FBpp0310720	DAPPUDRAFT_230146	Trans=asmbl_41914	phaw_30_tra_m.000023	SMAR014539	TC007928	tetur15g02050
led3233	WBGene00004484	FBpp0086270	DAPPUDRAFT_129273	Trans=asmbl_9998	phaw_30_tra_m.000394	SMAR012012	TC001004	tetur23g00960
led3234	WBGene00004487	FBpp0085585	DAPPUDRAFT_300691	Trans=asmbl_88873	phaw_30_aug_m.026957	SMAR006192	TC014405	tetur01g03850
led3235	WBGene00004492	FBpp0308991	DAPPUDRAFT_230600	Trans=TR43382_c0_g1_i3	phaw_30_tra_m.004122	SMAR004943	TC004462	tetur24g01900
led3236	WBGene00004494	FBpp0081846	DAPPUDRAFT_310174	Trans=asmbl_19665	phaw_30_tra_m.000275	SMAR008192	TC008875	tetur01g07020
led3237	WBGene00004501	FBpp0088021	DAPPUDRAFT_306359	Trans=asmbl_39872	phaw_30_aug_m.027056	SMAR000281	TC006492	tetur03g08530
led3238	WBGene00004505	FBpp0083843	DAPPUDRAFT_299812	Trans=TR32121_c0_g1_i1	phaw_30_tra_m.010020	SMAR005648	TC010100	tetur08g01260
led3239	WBGene00004679	FBpp0073965	DAPPUDRAFT_302451	Trans=TR109939_c0_g1_i1	phaw_30_tra_m.018140	SMAR003229	TC007521	tetur03g06360
led3240	WBGene00004680	FBpp0305960	DAPPUDRAFT_235532	Trans=TR115577_c1_g1_i1	phaw_30_tra_m.007173	SMAR004732	TC003711	tetur02g13790
led3241	WBGene00004682	FBpp0288790	DAPPUDRAFT_45458	Trans=asmbl_77398	phaw_30_tra_m.000559	SMAR012814	TC012168	tetur17g02690
led3242	WBGene00004700	FBpp0293269	DAPPUDRAFT_59706	Trans=asmbl_79615	phaw_30_tra_m.021152	SMAR014091	TC015810	tetur06g01780
led3244	WBGene00017825	FBpp0310621	DAPPUDRAFT_62606	Trans=TR85610_c0_g5_i3	phaw_30_tra_m.000507	SMAR013127	TC015990	tetur37g00130
led3245	WBGene00004719	FBpp0306196	DAPPUDRAFT_40070	Trans=asmbl_86632	phaw_30_aug_m.027704	SMAR011990	TC015323	tetur16g04036
led3246	WBGene00004727	FBpp0304464	DAPPUDRAFT_308031	Trans=asmbl_2069	phaw_30_tra_m.010107	SMAR007243	TC002475	tetur03g03300
led3247	WBGene00004752	FBpp0077208	DAPPUDRAFT_300804	Trans=asmbl_7163	phaw_30_tra_m.014179	SMAR008427	TC004683	tetur05g06510
led3248	WBGene00004753	FBpp0078326	DAPPUDRAFT_308944	Trans=asmbl_16220	phaw_30_tra_m.008500	SMAR000825	TC004382	tetur26g00960
led3249	WBGene00004754	FBpp0308424	DAPPUDRAFT_190968	Trans=asmbl_80813	phaw_30_tra_m.014058	SMAR003764	TC009191	tetur25g00020
led3250	WBGene00004756	FBpp0308496	DAPPUDRAFT_209148	Trans=asmbl_26009	phaw_30_tra_m.006376	SMAR007581	TC007422	tetur11g03970
led3251	WBGene00004758	FBpp0073551	DAPPUDRAFT_215363	Trans=asmbl_74404	phaw_30_tra_m.000563	SMAR004780	TC005618	tetur43g00210
led3252	WBGene00004759	FBpp0302807	DAPPUDRAFT_303934	Trans=TR45082_c0_g1_i11	phaw_30_tra_m.007301	SMAR002241	TC030712	tetur01g10340
led3253	WBGene00004766	FBpp0310166	DAPPUDRAFT_304000	Trans=asmbl_41390	phaw_30_tra_m.014332	SMAR005876	TC015633	tetur17g02090
led3254	WBGene00004767	FBpp0073102	DAPPUDRAFT_50336	Trans=asmbl_5505	phaw_30_tra_m.005394	SMAR002788	TC006451	tetur26g01760
led3255	WBGene00004768	FBpp0303146	DAPPUDRAFT_306803	Trans=asmbl_40314	phaw_30_tra_m.023784	SMAR003099	TC009927	tetur10g03180
led3256	WBGene00004769	FBpp0305665	DAPPUDRAFT_205191	Trans=asmbl_90360	phaw_30_tra_m.020392	SMAR015044	TC010178	tetur11g06430
led3257	WBGene00004786	FBpp0297287	DAPPUDRAFT_50546	Trans=TR49630_c2_g1_i1	phaw_30_tra_m.019916	SMAR006046	TC003935	tetur07g04810
led3258	WBGene00004788	FBpp0082571	DAPPUDRAFT_307341	Trans=asmbl_67331	phaw_30_aug_m.027692	SMAR005592	TC000161	tetur01g06970
led3260	WBGene00004830	FBpp0306411	DAPPUDRAFT_313756	Trans=TR132634_c0_g5_i9	phaw_30_tra_m.022468	SMAR005938	TC011288	tetur12g02000
led3262	WBGene00004858	FBpp0307959	DAPPUDRAFT_304115	Trans=TR74101_c0_g1_i1	phaw_30_tra_m.010337	SMAR013850	TC010848	tetur10g00400
led3264	WBGene00004873	FBpp0074065	DAPPUDRAFT_63318	Trans=asmbl_43918	phaw_30_tra_m.014049	SMAR012819	TC011028	tetur18g02260
led3265	WBGene00004874	FBpp0080489	DAPPUDRAFT_347345	Trans=TR111889_c1_g2_i3	phaw_30_tra_m.017472	SMAR008637	TC000075	tetur02g03120
led3266	WBGene00004880	FBpp0309612	DAPPUDRAFT_57163	Trans=asmbl_92532	phaw_30_tra_m.006671	SMAR009581	TC000192	tetur09g00390
led3267	WBGene00004886	FBpp0303126	DAPPUDRAFT_315194	Trans=asmbl_65817	phaw_30_tra_m.006626	SMAR001404	TC010994	tetur35g00750
led3268	WBGene00004888	FBpp0312327	DAPPUDRAFT_231336	Trans=asmbl_30129	phaw_30_tra_m.007054	SMAR010026	TC003790	tetur20g00900
led3269	WBGene00004895	FBpp0293233	DAPPUDRAFT_304030	Trans=asmbl_52841	phaw_30_aug_m.026980	SMAR015196	TC001051	tetur11g03520
led3270	WBGene00004897	FBpp0303879	DAPPUDRAFT_218600	Trans=asmbl_81152	phaw_30_tra_m.009625	SMAR004027	TC015183	tetur02g08480
led3271	WBGene00004917	FBpp0081234	DAPPUDRAFT_309154	Trans=TR12804_c0_g5_i1	phaw_30_tra_m.018270	SMAR013061	TC012054	tetur07g02160
led3273	WBGene00004921	FBpp0311487	DAPPUDRAFT_442623	Trans=TR43841_c1_g1_i1	phaw_30_tra_m.020490	SMAR013866	TC007227	tetur03g02500
led3274	WBGene00004924	FBpp0081097	DAPPUDRAFT_442626	Trans=TR43314_c0_g1_i1	phaw_30_tra_m.017907	SMAR012029	TC011462	tetur13g00970
led3275	WBGene00004929	FBpp0308614	DAPPUDRAFT_315899	Trans=asmbl_34492	phaw_30_tra_m.010254	SMAR002748	TC011315	tetur27g00390
led3276	WBGene00004947	FBpp0080118	DAPPUDRAFT_326268	Trans=TR137784_c1_g1_i1	phaw_30_tra_m.024157	SMAR010406	TC015124	tetur02g12640
led3279	WBGene00004975	FBpp0084899	DAPPUDRAFT_299612	Trans=TR123202_c0_g2_i1	phaw_30_tra_m.019566	SMAR011568	TC014243	tetur39g00450
led3280	WBGene00004978	FBpp0075013	DAPPUDRAFT_194014	Trans=TR124394_c3_g1_i1	phaw_30_tra_m.006714	SMAR000883	TC002463	tetur06g04690
led3283	WBGene00005015	FBpp0085716	DAPPUDRAFT_303545	Trans=asmbl_7949	phaw_30_tra_m.004397	SMAR003290	TC015626	tetur20g03437
led3284	WBGene00005019	FBpp0076413	DAPPUDRAFT_304366	Trans=asmbl_74378	phaw_30_tra_m.024164	SMAR008636	TC002096	tetur08g03880
led3285	WBGene00005020	FBpp0087807	DAPPUDRAFT_65862	Trans=asmbl_23111	phaw_30_tra_m.021648	SMAR015267	TC014260	tetur28g01580
led3286	WBGene00005021	FBpp0084130	DAPPUDRAFT_48345	Trans=asmbl_33015	phaw_30_tra_m.020849	SMAR007199	TC012167	tetur08g02690
led3287	WBGene00005022	FBpp0076647	DAPPUDRAFT_306816	Trans=TR50059_c0_g5_i3	phaw_30_tra_m.007215	SMAR006129	TC003239	tetur10g04290
led3288	WBGene00005024	FBpp0072782	DAPPUDRAFT_39893	Trans=TR122589_c0_g2_i9	phaw_30_tra_m.000807	SMAR002572	TC002371	tetur26g00200
led3289	WBGene00005026	FBpp0070612	DAPPUDRAFT_306759	Trans=asmbl_81584	phaw_30_tra_m.007632	SMAR007061	TC007027	tetur26g02560
led3290	WBGene00005077	FBpp0310444	DAPPUDRAFT_305164	Trans=asmbl_28431	phaw_30_tra_m.014685	SMAR006943	TC002522	tetur07g01370
led3292	WBGene00005662	FBpp0306656	DAPPUDRAFT_44560	Trans=TR117402_c0_g2_i1	phaw_30_tra_m.024174	SMAR003746	TC011377	tetur01g00100
led3293	WBGene00005663	FBpp0307454	DAPPUDRAFT_187913	Trans=TR89100_c0_g1_i1	phaw_30_tra_m.004165	SMAR012930	TC009786	tetur10g04120
led3294	WBGene00006061	FBpp0304305	DAPPUDRAFT_299792	Trans=TR93315_c1_g6_i1	phaw_30_tra_m.010533	SMAR005660	TC009914	tetur06g06260
led3295	WBGene00006307	FBpp0297503	DAPPUDRAFT_303263	Trans=asmbl_37030	phaw_30_tra_m.019301	SMAR008972	TC015727	tetur07g02580
led3297	WBGene00006331	FBpp0305484	DAPPUDRAFT_4034	Trans=asmbl_84775	phaw_30_tra_m.010816	SMAR011648	TC005341	tetur04g07340
led3298	WBGene00006352	FBpp0311386	DAPPUDRAFT_213768	Trans=asmbl_51563	phaw_30_tra_m.021207	SMAR000619	TC012273	tetur21g02310
led3299	WBGene00006367	FBpp0297603	DAPPUDRAFT_202511	Trans=TR15630_c0_g2_i1	phaw_30_tra_m.022654	SMAR001883	TC009268	tetur16g02800
led3300	WBGene00006373	FBpp0080389	DAPPUDRAFT_41202	Trans=asmbl_75610	phaw_30_tra_m.024104	SMAR012910	TC007975	tetur11g04240
led3301	WBGene00006383	FBpp0304934	DAPPUDRAFT_307126	Trans=asmbl_26514	phaw_30_tra_m.012163	SMAR012428	TC011774	tetur06g03710
led3302	WBGene00006386	FBpp0087335	DAPPUDRAFT_307153	Trans=asmbl_22759	phaw_30_tra_m.000668	SMAR008891	TC013143	tetur32g00290
led3303	WBGene00006390	FBpp0074288	DAPPUDRAFT_194178	Trans=TR41726_c0_g5_i4	phaw_30_tra_m.024545	SMAR001258	TC009938	tetur12g01160
led3304	WBGene00006396	FBpp0307200	DAPPUDRAFT_302673	Trans=asmbl_5120	phaw_30_tra_m.023667	SMAR006150	TC007989	tetur03g04740
led3305	WBGene00006397	FBpp0080872	DAPPUDRAFT_92781	Trans=asmbl_19864	phaw_30_tra_m.009243	SMAR015479	TC001068	tetur09g02500
led3306	WBGene00006410	FBpp0305189	DAPPUDRAFT_306711	Trans=asmbl_27000	phaw_30_tra_m.007900	SMAR004929	TC013803	tetur09g01340
led3307	WBGene00006414	FBpp0081491	DAPPUDRAFT_301559	Trans=TR93386_c0_g3_i3	phaw_30_tra_m.007784	SMAR008768	TC010924	tetur12g01430
led3309	WBGene00006424	FBpp0306583	DAPPUDRAFT_304733	Trans=TR38718_c1_g2_i2	phaw_30_tra_m.010453	SMAR007211	TC012453	tetur11g02280
led3310	WBGene00006433	FBpp0085489	DAPPUDRAFT_231048	Trans=TR76901_c0_g1_i1	phaw_30_tra_m.000136	SMAR014996	TC011988	tetur01g15710
led3311	WBGene00006447	FBpp0080257	DAPPUDRAFT_45556	Trans=asmbl_55351	phaw_30_tra_m.000061	SMAR006437	TC010427	tetur05g02590
led3312	WBGene00006448	FBpp0308695	DAPPUDRAFT_307475	Trans=asmbl_6318	phaw_30_tra_m.004330	SMAR015464	TC010680	tetur16g02150
led3313	WBGene00006460	FBpp0301180	DAPPUDRAFT_307949	Trans=asmbl_46966	phaw_30_tra_m.007313	SMAR003078	TC015925	tetur24g01750
led3314	WBGene00006461	FBpp0292326	DAPPUDRAFT_305622	Trans=asmbl_76818	phaw_30_tra_m.021859	SMAR010443	TC003637	tetur08g03840
led3315	WBGene00006465	FBpp0082737	DAPPUDRAFT_194107	Trans=TR124357_c2_g5_i14	phaw_30_tra_m.020441	SMAR004625	TC010122	tetur01g14260
led3316	WBGene00006467	FBpp0309127	DAPPUDRAFT_192312	Trans=TR139910_c0_g1_i2	phaw_30_tra_m.006751	SMAR003371	TC007820	tetur07g06550
led3317	WBGene00021914	FBpp0308566	DAPPUDRAFT_98778	Trans=TR119151_c1_g2_i12	phaw_30_tra_m.018791	SMAR013138	TC003628	tetur24g01670
led3318	WBGene00006472	FBpp0307148	DAPPUDRAFT_200371	Trans=asmbl_36219	phaw_30_tra_u.024300	SMAR002446	TC013542	tetur15g03340
led3319	WBGene00006473	FBpp0071700	DAPPUDRAFT_323292	Trans=asmbl_36529	phaw_30_tra_m.012610	SMAR009474	TC030541	tetur28g02020
led3320	WBGene00006474	FBpp0300790	DAPPUDRAFT_330675	Trans=asmbl_88540	phaw_30_tra_m.010008	SMAR003493	TC000986	tetur08g04250
led3322	WBGene00006503	FBpp0082111	DAPPUDRAFT_108679	Trans=asmbl_86268	phaw_30_tra_m.022165	SMAR014193	TC000739	tetur30g00130
led3323	WBGene00006510	FBpp0307944	DAPPUDRAFT_308706	Trans=TR132668_c5_g1_i5	phaw_30_tra_m.005035	SMAR012801	TC002078	tetur10g05310
led3325	WBGene00006516	FBpp0081459	DAPPUDRAFT_63503	Trans=asmbl_32124	phaw_30_tra_m.006351	SMAR004977	TC001384	tetur04g01380
led3327	WBGene00006518	FBpp0291602	DAPPUDRAFT_300984	Trans=TR128522_c0_g2_i2	phaw_30_tra_m.017858	SMAR011945	TC000711	tetur10g00490
led3328	WBGene00006520	FBpp0288475	DAPPUDRAFT_305475	Trans=asmbl_23657	phaw_30_tra_m.021930	SMAR008044	TC008122	tetur09g01110
led3330	WBGene00006566	FBpp0077636	DAPPUDRAFT_188045	Trans=asmbl_55370	phaw_30_tra_m.011456	SMAR006190	TC010418	tetur26g02540
led3331	WBGene00006572	FBpp0309846	DAPPUDRAFT_306756	Trans=asmbl_45590	phaw_30_tra_m.022535	SMAR003007	TC008195	tetur09g01900
led3333	WBGene00006575	FBpp0293533	DAPPUDRAFT_47049	Trans=asmbl_80942	phaw_30_tra_m.011675	SMAR009215	TC012668	tetur10g03800
led3334	WBGene00006577	FBpp0305892	DAPPUDRAFT_304868	Trans=asmbl_54253	phaw_30_tra_m.004768	SMAR014284	TC014666	tetur03g05960
led3335	WBGene00006579	FBpp0311479	DAPPUDRAFT_302378	Trans=asmbl_36199	phaw_30_tra_m.022315	SMAR010678	TC008538	tetur13g02710
led3336	WBGene00006595	FBpp0309379	DAPPUDRAFT_109061	Trans=asmbl_58112	phaw_30_tra_m.000306	SMAR008685	TC010428	tetur25g00370
led3337	WBGene00006596	FBpp0080787	DAPPUDRAFT_324341	Trans=asmbl_36266	phaw_30_tra_m.010010	SMAR007530	TC006688	tetur41g00370
led3338	WBGene00006613	FBpp0079949	DAPPUDRAFT_54762	Trans=asmbl_90807	phaw_30_tra_m.014414	SMAR007017	TC006307	tetur07g04450
led3340	WBGene00006617	FBpp0312095	DAPPUDRAFT_127463	Trans=TR123152_c1_g1_i1	phaw_30_tra_m.006551	SMAR011601	TC008604	tetur25g01910
led3344	WBGene00023491	FBpp0303596	DAPPUDRAFT_70156	Trans=TR19428_c2_g1_i2	phaw_30_tra_m.017899	SMAR006053	TC007935	tetur19g01830
led3345	WBGene00006634	FBpp0303197	DAPPUDRAFT_303112	Trans=TR37214_c2_g2_i1	phaw_30_tra_m.000040	SMAR006060	TC004920	tetur13g04390
led3347	WBGene00006648	FBpp0305673	DAPPUDRAFT_325996	Trans=asmbl_2719	phaw_30_tra_m.004420	SMAR009716	TC010900	tetur27g01760
led3348	WBGene00006655	FBpp0309666	DAPPUDRAFT_62287	Trans=TR38902_c0_g1_i1	phaw_30_tra_m.016287	SMAR011029	TC007804	tetur06g05510
led3349	WBGene00006700	FBpp0076457	DAPPUDRAFT_300104	Trans=asmbl_48554	phaw_30_tra_m.014041	SMAR007710	TC002294	tetur24g02170
led3350	WBGene00006701	FBpp0297243	DAPPUDRAFT_299959	Trans=asmbl_71681	phaw_30_tra_m.010213	SMAR006639	TC011188	tetur01g14610
led3351	WBGene00006702	FBpp0304405	DAPPUDRAFT_300279	Trans=TR73405_c2_g1_i1	phaw_30_tra_m.006513	SMAR005639	TC009432	tetur04g05650
led3352	WBGene00006705	FBpp0071068	DAPPUDRAFT_302154	Trans=asmbl_7621	phaw_30_tra_m.020489	SMAR013657	TC005175	tetur11g00580
led3354	WBGene00006708	FBpp0305067	DAPPUDRAFT_309332	Trans=TR3960_c4_g1_i9	phaw_30_tra_m.012370	SMAR003148	TC001755	tetur02g09420
led3356	WBGene00006711	FBpp0308551	DAPPUDRAFT_211776	Trans=TR47338_c0_g1_i1	phaw_30_tra_m.003747	SMAR012584	TC002937	tetur18g01200
led3357	WBGene00006713	FBpp0088522	DAPPUDRAFT_56112	Trans=asmbl_49040	phaw_30_tra_m.004597	SMAR015030	TC015328	tetur04g01150
led3358	WBGene00006720	FBpp0311475	DAPPUDRAFT_215319	Trans=TR58161_c1_g1_i1	phaw_30_tra_m.004368	SMAR002114	TC030776	tetur07g06590
led3359	WBGene00006730	FBpp0311276	DAPPUDRAFT_299912	Trans=TR56047_c1_g1_i2	phaw_30_aug_m.027877	SMAR014236	TC010380	tetur29g01590
led3360	WBGene00006733	FBpp0075952	DAPPUDRAFT_231070	Trans=asmbl_93359	phaw_30_tra_m.014183	SMAR004254	TC015491	tetur15g02350
led3361	WBGene00006734	FBpp0290465	DAPPUDRAFT_228520	Trans=asmbl_22421	phaw_30_tra_m.000888	SMAR004031	TC005767	tetur01g13930
led3362	WBGene00006735	FBpp0303606	DAPPUDRAFT_301131	Trans=TR53985_c0_g1_i1	phaw_30_tra_m.010410	SMAR014415	TC003419	tetur04g08230
led3363	WBGene00006752	FBpp0311224	DAPPUDRAFT_60333	Trans=TR119082_c1_g2_i1	phaw_30_tra_m.021058	SMAR006227	TC004071	tetur28g00790
led3365	WBGene00006757	FBpp0302752	DAPPUDRAFT_306883	Trans=TR101411_c0_g10_i1	phaw_30_tra_m.022705	SMAR004887	TC011120	tetur13g00570
led3366	WBGene00006763	FBpp0300559	DAPPUDRAFT_308625	Trans=TR119245_c0_g1_i1	phaw_30_tra_m.006954	SMAR004607	TC004712	tetur30g02210
led3367	WBGene00006776	FBpp0308711	DAPPUDRAFT_197333	Trans=asmbl_50977	phaw_30_tra_m.019842	SMAR007029	TC009930	tetur23g01000
led3368	WBGene00006777	FBpp0310837	DAPPUDRAFT_44736	Trans=TR29090_c0_g1_i3	phaw_30_tra_m.018634	SMAR012145	TC007752	tetur11g01740
led3369	WBGene00006779	FBpp0305830	DAPPUDRAFT_198415	Trans=TR42860_c1_g1_i20	phaw_30_tra_m.014627	SMAR002672	TC002587	tetur04g00840
led3370	WBGene00006783	FBpp0086703	DAPPUDRAFT_23032	Trans=TR50036_c0_g2_i1	phaw_30_tra_m.024839	SMAR011262	TC009185	tetur03g01240
led3371	WBGene00006785	FBpp0081434	DAPPUDRAFT_221851	Trans=TR118186_c0_g5_i2	phaw_30_tra_m.021383	SMAR015677	TC001757	tetur11g05980
led3372	WBGene00006788	FBpp0307716	DAPPUDRAFT_45426	Trans=asmbl_59303	phaw_30_tra_m.020015	SMAR011497	TC016085	tetur01g13530
led3373	WBGene00006790	FBpp0303610	DAPPUDRAFT_311322	Trans=TR4848_c0_g1_i1	phaw_30_tra_m.019988	SMAR008270	TC001722	tetur04g01460
led3374	WBGene00006791	FBpp0306589	DAPPUDRAFT_189558	Trans=TR143168_c0_g1_i1	phaw_30_tra_m.020516	SMAR014561	TC004801	tetur05g07440
led3376	WBGene00006796	FBpp0310558	DAPPUDRAFT_347503	Trans=TR57496_c1_g3_i1	phaw_30_tra_m.006380	SMAR011555	TC008629	tetur01g02110
led3377	WBGene00006798	FBpp0292260	DAPPUDRAFT_442635	Trans=TR48143_c1_g2_i3	phaw_30_tra_m.007250	SMAR004590	TC011694	tetur02g04290
led3379	WBGene00006823	FBpp0307552	DAPPUDRAFT_57303	Trans=TR109364_c0_g3_i6	phaw_30_tra_m.010499	SMAR008527	TC011298	tetur30g01620
led3380	WBGene00006843	FBpp0312199	DAPPUDRAFT_231640	Trans=TR91632_c0_g2_i1	phaw_30_tra_m.004846	SMAR013700	TC015415	tetur01g13690
led3381	WBGene00006844	FBpp0309973	DAPPUDRAFT_8703	Trans=TR46608_c2_g1_i3	phaw_30_tra_m.010910	SMAR003014	TC004911	tetur02g05030
led3382	WBGene00006853	FBpp0071809	DAPPUDRAFT_28765	Trans=asmbl_48088	phaw_30_tra_m.025785	SMAR000486	TC015957	tetur22g00300
led3383	WBGene00006856	FBpp0304059	DAPPUDRAFT_129179	Trans=asmbl_39795	phaw_30_tra_m.023523	SMAR005807	TC009042	tetur01g14480
led3384	WBGene00006868	FBpp0290500	DAPPUDRAFT_104369	Trans=TR66348_c0_g3_i3	phaw_30_tra_m.000199	SMAR002974	TC006032	tetur38g00020
led3385	WBGene00006875	FBpp0310734	DAPPUDRAFT_306558	Trans=TR57519_c3_g1_i4	phaw_30_tra_m.003188	SMAR014163	TC012654	tetur02g03110
led3386	WBGene00006882	FBpp0292768	DAPPUDRAFT_98029	Trans=TR76240_c2_g2_i7	phaw_30_tra_m.022439	SMAR004541	TC004585	tetur02g10430
led3387	WBGene00006917	FBpp0311965	DAPPUDRAFT_230423	Trans=asmbl_61237	phaw_30_tra_m.020910	SMAR008869	TC010367	tetur41g00530
led3388	WBGene00006918	FBpp0086474	DAPPUDRAFT_308028	Trans=asmbl_39360	phaw_30_tra_m.006412	SMAR004142	TC000874	tetur01g06890
led3389	WBGene00006920	FBpp0288471	DAPPUDRAFT_205240	Trans=TR4061_c0_g1_i3	phaw_30_tra_m.023904	SMAR007429	TC009631	tetur08g03920
led3390	WBGene00006922	FBpp0304693	DAPPUDRAFT_299820	Trans=TR11249_c1_g3_i15	phaw_30_tra_m.000162	SMAR009629	TC009209	tetur26g00320
led3391	WBGene00006932	FBpp0071973	DAPPUDRAFT_188071	Trans=asmbl_3142	phaw_30_tra_m.010667	SMAR012345	TC000620	tetur13g03280
led3392	WBGene00006933	FBpp0071685	DAPPUDRAFT_315698	Trans=asmbl_31696	phaw_30_tra_m.006426	SMAR003972	TC008602	tetur02g05530
led3393	WBGene00006934	FBpp0079409	DAPPUDRAFT_323315	Trans=asmbl_73430	phaw_30_tra_m.024173	SMAR010241	TC012073	tetur01g13070
led3394	WBGene00006937	FBpp0303507	DAPPUDRAFT_189511	Trans=asmbl_49846	phaw_30_tra_m.002711	SMAR008318	TC007190	tetur11g03690
led3397	WBGene00006946	FBpp0304196	DAPPUDRAFT_198965	Trans=asmbl_32595	phaw_30_tra_m.024841	SMAR010854	TC013308	tetur10g03220
led3398	WBGene00006964	FBpp0304602	DAPPUDRAFT_194028	Trans=asmbl_38146	phaw_30_tra_m.010322	SMAR009061	TC009846	tetur21g00640
led3401	WBGene00006993	FBpp0110579	DAPPUDRAFT_305787	Trans=TR51269_c0_g2_i3	phaw_30_tra_m.001026	SMAR002887	TC016079	tetur07g06640
led3403	WBGene00007008	FBpp0310889	DAPPUDRAFT_188104	Trans=TR129183_c0_g1_i3	phaw_30_tra_m.023994	SMAR009422	TC012098	tetur05g01220
led3404	WBGene00007010	FBpp0084610	DAPPUDRAFT_127356	Trans=TR41647_c0_g1_i3	phaw_30_tra_m.019526	SMAR012187	TC000807	tetur10g01170
led3405	WBGene00007012	FBpp0076599	DAPPUDRAFT_304415	Trans=asmbl_74668	phaw_30_tra_m.020607	SMAR013412	TC001257	tetur13g04020
led3406	WBGene00007013	FBpp0085609	DAPPUDRAFT_301758	Trans=asmbl_92606	phaw_30_tra_m.000290	SMAR003520	TC009839	tetur11g00070
led3407	WBGene00007015	FBpp0074821	DAPPUDRAFT_59321	Trans=asmbl_76466	phaw_30_tra_m.004952	SMAR008383	TC014428	tetur01g14200
led3408	WBGene00007017	FBpp0082980	DAPPUDRAFT_307686	Trans=TR18608_c0_g1_i1	phaw_30_tra_u.009783	SMAR013030	TC007640	tetur13g00260
led3409	WBGene00007018	FBpp0112946	DAPPUDRAFT_217150	Trans=asmbl_96857	phaw_30_tra_m.023508	SMAR012353	TC010359	tetur07g01380
led3410	WBGene00007020	FBpp0302978	DAPPUDRAFT_59294	Trans=TR39564_c0_g1_i2	phaw_30_tra_m.010750	SMAR003273	TC013006	tetur01g03270
led3411	WBGene00007021	FBpp0300838	DAPPUDRAFT_300640	Trans=TR22781_c0_g1_i1	phaw_30_tra_m.024626	SMAR012004	TC007631	tetur04g03070
led3412	WBGene00007022	FBpp0070160	DAPPUDRAFT_67650	Trans=TR92463_c1_g3_i1	phaw_30_tra_m.005086	SMAR010542	TC011045	tetur02g04500
led3414	WBGene00007030	FBpp0303472	DAPPUDRAFT_214661	Trans=asmbl_48280	phaw_30_tra_m.021938	SMAR010839	TC008956	tetur05g02870
led3415	WBGene00007050	FBpp0071744	DAPPUDRAFT_306572	Trans=asmbl_62135	phaw_30_tra_m.015567	SMAR011495	TC002360	tetur23g00630
led3416	WBGene00007102	FBpp0079218	DAPPUDRAFT_200780	Trans=asmbl_58282	phaw_30_tra_m.021273	SMAR003548	TC030570	tetur05g08590
led3417	WBGene00007105	FBpp0310325	DAPPUDRAFT_198826	Trans=asmbl_57791	phaw_30_tra_m.016326	SMAR008932	TC006644	tetur01g13560
led3418	WBGene00007107	FBpp0076858	DAPPUDRAFT_196440	Trans=asmbl_23711	phaw_30_tra_m.004419	SMAR007627	TC012083	tetur25g01750
led3419	WBGene00007108	FBpp0309476	DAPPUDRAFT_48979	Trans=TR43692_c1_g1_i1	phaw_30_tra_m.011542	SMAR009875	TC013648	tetur15g03240
led3420	WBGene00007122	FBpp0292854	DAPPUDRAFT_302347	Trans=asmbl_40140	phaw_30_tra_m.006787	SMAR004157	TC009501	tetur17g01780
led3421	WBGene00007137	FBpp0294011	DAPPUDRAFT_301561	Trans=asmbl_5121	phaw_30_tra_m.000691	SMAR013639	TC000811	tetur20g03150
led3422	WBGene00007144	FBpp0305218	DAPPUDRAFT_309135	Trans=TR109868_c2_g8_i1	phaw_30_tra_m.000189	SMAR010096	TC001325	tetur02g09480
led3423	WBGene00007145	FBpp0311993	DAPPUDRAFT_306430	Trans=TR124396_c0_g1_i1	phaw_30_tra_m.006554	SMAR004781	TC013182	tetur02g08490
led3424	WBGene00007184	FBpp0072561	DAPPUDRAFT_204585	Trans=TR123179_c0_g3_i1	phaw_30_tra_m.014092	SMAR006830	TC005228	tetur06g05270
led3425	WBGene00007188	FBpp0306036	DAPPUDRAFT_306900	Trans=TR51226_c0_g2_i10	phaw_30_tra_m.011585	SMAR008993	TC004582	tetur09g03290
led3426	WBGene00007194	FBpp0083673	DAPPUDRAFT_331033	Trans=TR40816_c1_g2_i1	phaw_30_tra_m.006455	SMAR012475	TC014546	tetur05g08130
led3427	WBGene00007201	FBpp0306796	DAPPUDRAFT_213979	Trans=asmbl_7081	phaw_30_tra_m.006977	SMAR009894	TC009968	tetur12g01180
led3428	WBGene00007202	FBpp0293077	DAPPUDRAFT_307189	Trans=TR128442_c0_g4_i6	phaw_30_tra_m.007523	SMAR007747	TC000790	tetur27g02070
led3429	WBGene00007215	FBpp0076001	DAPPUDRAFT_193442	Trans=TR134231_c0_g1_i1	phaw_30_tra_m.019423	SMAR014880	TC001816	tetur06g04780
led3430	WBGene00007216	FBpp0076869	DAPPUDRAFT_303881	Trans=asmbl_73442	phaw_30_tra_m.024689	SMAR006142	TC005451	tetur05g05510
led3431	WBGene00007235	FBpp0085258	DAPPUDRAFT_216884	Trans=asmbl_49341	phaw_30_tra_m.018026	SMAR005765	TC004918	tetur08g00200
led3432	WBGene00007237	FBpp0301156	DAPPUDRAFT_63170	Trans=TR24813_c0_g1_i2	phaw_30_tra_m.020341	SMAR013313	TC030591	tetur29g01710
led3434	WBGene00007260	FBpp0309206	DAPPUDRAFT_6901	Trans=TR93326_c6_g2_i1	phaw_30_tra_m.022022	SMAR003482	TC001146	tetur26g02070
led3436	WBGene00007284	FBpp0076429	DAPPUDRAFT_331217	Trans=asmbl_22436	phaw_30_tra_m.010546	SMAR001441	TC006412	tetur01g13810
led3437	WBGene00007333	FBpp0310466	DAPPUDRAFT_308935	Trans=asmbl_63380	phaw_30_tra_m.004505	SMAR009609	TC001920	tetur04g08580
led3438	WBGene00007387	FBpp0303819	DAPPUDRAFT_303848	Trans=asmbl_25618	phaw_30_tra_m.006583	SMAR008599	TC000138	tetur02g15187
led3440	WBGene00007413	FBpp0081001	DAPPUDRAFT_322760	Trans=asmbl_60949	phaw_30_tra_m.006937	SMAR008443	TC005421	tetur01g05680
led3441	WBGene00007429	FBpp0083854	DAPPUDRAFT_92597	Trans=asmbl_78384	phaw_30_tra_m.000184	SMAR009302	TC008587	tetur03g00410
led3442	WBGene00007434	FBpp0073983	DAPPUDRAFT_305499	Trans=asmbl_48896	phaw_30_tra_m.024024	SMAR002640	TC008881	tetur37g00290
led3444	WBGene00007443	FBpp0309825	DAPPUDRAFT_100476	Trans=asmbl_77811	phaw_30_tra_m.004403	SMAR004633	TC010530	tetur02g05580
led3445	WBGene00007444	FBpp0271517	DAPPUDRAFT_63551	Trans=TR139908_c1_g1_i2	phaw_30_tra_m.020945	SMAR013209	TC012348	tetur28g02410
led3449	WBGene00007581	FBpp0071849	DAPPUDRAFT_306906	Trans=asmbl_39345	phaw_30_tra_m.003175	SMAR008299	TC007671	tetur37g00960
led3451	WBGene00007606	FBpp0081618	DAPPUDRAFT_301398	Trans=asmbl_88938	phaw_30_tra_m.021656	SMAR011676	TC001043	tetur20g00820
led3452	WBGene00007616	FBpp0083564	DAPPUDRAFT_303407	Trans=asmbl_69929	phaw_30_tra_m.014768	SMAR009740	TC005003	tetur19g01290
led3453	WBGene00007617	FBpp0076738	DAPPUDRAFT_307435	Trans=asmbl_10334	phaw_30_tra_m.000586	SMAR000105	TC030596	tetur04g01750
led3454	WBGene00007620	FBpp0304837	DAPPUDRAFT_209751	Trans=asmbl_272	phaw_30_tra_m.001282	SMAR005183	TC012081	tetur08g06610
led3455	WBGene00007623	FBpp0071194	DAPPUDRAFT_308779	Trans=TR84888_c0_g1_i1	phaw_30_tra_m.012396	SMAR008390	TC001348	tetur05g07660
led3456	WBGene00007666	FBpp0112110	DAPPUDRAFT_306061	Trans=TR11544_c1_g1_i2	phaw_30_tra_m.012522	SMAR013685	TC002100	tetur08g04880
led3457	WBGene00007683	FBpp0310307	DAPPUDRAFT_71021	Trans=asmbl_6266	phaw_30_tra_m.007198	SMAR001688	TC006360	tetur22g01990
led3458	WBGene00007698	FBpp0310009	DAPPUDRAFT_196799	Trans=TR129230_c0_g3_i2	phaw_30_tra_m.009256	SMAR015482	TC007403	tetur04g01780
led3459	WBGene00007712	FBpp0071993	DAPPUDRAFT_230221	Trans=asmbl_56436	phaw_30_tra_m.014289	SMAR003301	TC004871	tetur03g09420
led3460	WBGene00007742	FBpp0086020	DAPPUDRAFT_313770	Trans=TR21548_c1_g4_i1	phaw_30_tra_m.023373	SMAR013386	TC014503	tetur17g02050
led3461	WBGene00007744	FBpp0304005	DAPPUDRAFT_44178	Trans=TR116845_c1_g4_i1	phaw_30_tra_m.006896	SMAR015761	TC014309	tetur04g09070
led3463	WBGene00007784	FBpp0081704	DAPPUDRAFT_308835	Trans=TR115625_c0_g4_i2	phaw_30_tra_m.014158	SMAR001082	TC012184	tetur01g12020
led3465	WBGene00007860	FBpp0304571	DAPPUDRAFT_63109	Trans=TR130552_c5_g1_i1	phaw_30_tra_m.018126	SMAR003819	TC006030	tetur07g00520
led3466	WBGene00007877	FBpp0308004	DAPPUDRAFT_232836	Trans=TR143168_c1_g4_i3	phaw_30_tra_m.007026	SMAR003060	TC002003	tetur14g01540
led3470	WBGene00007922	FBpp0303847	DAPPUDRAFT_303396	Trans=asmbl_7172	phaw_30_tra_m.012470	SMAR010572	TC011181	tetur08g00280
led3471	WBGene00007924	FBpp0309704	DAPPUDRAFT_200985	Trans=asmbl_65797	phaw_30_tra_m.010303	SMAR014532	TC004946	tetur09g02730
led3472	WBGene00007927	FBpp0086795	DAPPUDRAFT_305539	Trans=asmbl_73371	phaw_30_tra_m.004017	SMAR006442	TC005006	tetur01g02140
led3473	WBGene00007956	FBpp0080933	DAPPUDRAFT_63758	Trans=TR120310_c0_g1_i1	phaw_30_tra_m.022980	SMAR009400	TC005555	tetur26g02440
led3475	WBGene00007971	FBpp0080121	DAPPUDRAFT_313021	Trans=asmbl_1087	phaw_30_tra_m.022786	SMAR007707	TC010438	tetur01g01740
led3476	WBGene00007972	FBpp0074971	DAPPUDRAFT_299967	Trans=TR130735_c2_g3_i2	phaw_30_tra_m.000653	SMAR009522	TC000271	tetur18g00300
led3478	WBGene00007993	FBpp0290012	DAPPUDRAFT_303613	Trans=TR139855_c0_g2_i6	phaw_30_tra_m.005078	SMAR003181	TC012587	tetur13g01460
led3482	WBGene00008052	FBpp0310702	DAPPUDRAFT_48516	Trans=asmbl_66189	phaw_30_tra_m.005007	SMAR008959	TC016287	tetur12g02410
led3484	WBGene00008119	FBpp0076003	DAPPUDRAFT_306483	Trans=asmbl_9282	phaw_30_tra_m.021900	SMAR004304	TC006173	tetur04g01180
led3485	WBGene00008131	FBpp0302670	DAPPUDRAFT_204649	Trans=asmbl_68302	phaw_30_tra_m.010915	SMAR011440	TC014372	tetur32g00370
led3486	WBGene00008140	FBpp0310174	DAPPUDRAFT_331812	Trans=asmbl_14512	phaw_30_tra_m.010326	SMAR009330	TC013011	tetur08g07640
led3487	WBGene00008151	FBpp0080052	DAPPUDRAFT_205172	Trans=TR101436_c1_g2_i1	phaw_30_tra_m.014348	SMAR013710	TC014963	tetur14g02190
led3488	WBGene00008165	FBpp0081508	DAPPUDRAFT_303766	Trans=asmbl_26813	phaw_30_tra_m.025972	SMAR009484	TC012164	tetur08g04390
led3489	WBGene00008183	FBpp0307843	DAPPUDRAFT_41981	Trans=asmbl_26504	phaw_30_tra_m.020926	SMAR010586	TC007758	tetur04g00990
led3490	WBGene00008225	FBpp0084839	DAPPUDRAFT_302444	Trans=asmbl_28745	phaw_30_tra_m.010659	SMAR013015	TC030622	tetur05g05340
led3491	WBGene00008236	FBpp0077873	DAPPUDRAFT_307185	Trans=asmbl_30042	phaw_30_tra_m.004628	SMAR015738	TC013123	tetur09g02890
led3493	WBGene00008281	FBpp0086426	DAPPUDRAFT_307050	Trans=TR52717_c1_g1_i2	phaw_30_tra_u.003597	SMAR011686	TC005372	tetur02g00750
led3495	WBGene00008314	FBpp0309601	DAPPUDRAFT_314454	Trans=TR109949_c0_g1_i1	phaw_30_tra_m.022024	SMAR011363	TC030754	tetur13g01750
led3496	WBGene00008317	FBpp0303943	DAPPUDRAFT_332220	Trans=asmbl_22848	phaw_30_tra_m.004999	SMAR002959	TC010883	tetur14g00670
led3497	WBGene00008320	FBpp0304055	DAPPUDRAFT_41538	Trans=asmbl_8023	phaw_30_tra_m.023443	SMAR005685	TC012546	tetur28g01690
led3499	WBGene00008338	FBpp0306920	DAPPUDRAFT_302221	Trans=asmbl_3081	phaw_30_tra_m.010574	SMAR013633	TC000801	tetur22g00850
led3500	WBGene00008380	FBpp0087663	DAPPUDRAFT_199058	Trans=TR115557_c1_g1_i1	phaw_30_tra_m.014228	SMAR013098	TC009710	tetur04g08060
led3501	WBGene00008386	FBpp0289951	DAPPUDRAFT_311294	Trans=asmbl_76775	phaw_30_tra_m.014262	SMAR008447	TC011382	tetur18g02920
led3502	WBGene00008398	FBpp0075238	DAPPUDRAFT_208840	Trans=TR102960_c1_g5_i3	phaw_30_tra_m.023497	SMAR008696	TC002123	tetur43g00170
led3503	WBGene00008402	FBpp0293060	DAPPUDRAFT_324817	Trans=asmbl_68548	phaw_30_tra_m.000555	SMAR008630	TC013032	tetur09g05120
led3504	WBGene00008407	FBpp0308634	DAPPUDRAFT_442629	Trans=asmbl_83435	phaw_30_tra_m.025118	SMAR007069	TC009236	tetur04g04910
led3505	WBGene00008410	FBpp0310095	DAPPUDRAFT_315084	Trans=asmbl_69864	phaw_30_tra_m.024275	SMAR005609	TC008565	tetur26g01600
led3506	WBGene00008412	FBpp0310666	DAPPUDRAFT_302881	Trans=asmbl_149	phaw_30_tra_m.019904	SMAR012031	TC004428	tetur33g00280
led3507	WBGene00008414	FBpp0309370	DAPPUDRAFT_45152	Trans=TR53823_c0_g3_i1	phaw_30_tra_u.019594	SMAR007582	TC001945	tetur02g08520
led3509	WBGene00008425	FBpp0085430	DAPPUDRAFT_299808	Trans=asmbl_49308	phaw_30_tra_m.018135	SMAR014639	TC012411	tetur11g03620
led3510	WBGene00008426	FBpp0078732	DAPPUDRAFT_199801	Trans=TR30983_c0_g1_i3	phaw_30_tra_m.004591	SMAR015238	TC002995	tetur09g02660
led3511	WBGene00008428	FBpp0070336	DAPPUDRAFT_62668	Trans=asmbl_36420	phaw_30_tra_m.010854	SMAR015078	TC008441	tetur26g00350
led3512	WBGene00008429	FBpp0072169	DAPPUDRAFT_187989	Trans=TR115063_c0_g1_i1	phaw_30_tra_m.019471	SMAR008798	TC013932	tetur05g05680
led3513	WBGene00008430	FBpp0309778	DAPPUDRAFT_330465	Trans=asmbl_871	phaw_30_tra_m.003262	SMAR013025	TC008477	tetur01g15180
led3514	WBGene00008452	FBpp0110438	DAPPUDRAFT_98818	Trans=TR66319_c0_g1_i1	phaw_30_tra_m.010196	SMAR003044	TC009847	tetur14g03000
led3515	WBGene00008457	FBpp0082916	DAPPUDRAFT_64795	Trans=asmbl_38339	phaw_30_tra_m.014765	SMAR012906	TC013253	tetur05g05330
led3518	WBGene00008488	FBpp0312417	DAPPUDRAFT_228773	Trans=TR100918_c2_g1_i1	phaw_30_tra_m.000506	SMAR015704	TC015981	tetur08g07290
led3520	WBGene00008514	FBpp0085460	DAPPUDRAFT_303340	Trans=asmbl_94211	phaw_30_tra_m.014145	SMAR008531	TC010120	tetur21g01050
led3524	WBGene00008624	FBpp0303486	DAPPUDRAFT_188272	Trans=asmbl_65624	phaw_30_tra_m.011104	SMAR000371	TC005174	tetur10g02720
led3525	WBGene00008639	FBpp0312513	DAPPUDRAFT_202160	Trans=TR78034_c0_g1_i1	phaw_30_tra_m.023492	SMAR001094	TC000584	tetur10g01670
led3526	WBGene00008646	FBpp0294034	DAPPUDRAFT_305234	Trans=asmbl_26849	phaw_30_tra_m.015203	SMAR006817	TC007447	tetur43g00470
led3527	WBGene00008664	FBpp0080448	DAPPUDRAFT_328248	Trans=TR129228_c0_g2_i1	phaw_30_tra_m.006763	SMAR004672	TC003307	tetur26g01140
led3529	WBGene00008683	FBpp0075676	DAPPUDRAFT_226064	Trans=asmbl_42922	phaw_30_tra_m.023491	SMAR013997	TC007585	tetur01g15440
led3530	WBGene00008684	FBpp0298337	DAPPUDRAFT_218894	Trans=TR142208_c1_g1_i3	phaw_30_tra_m.000929	SMAR013175	TC005337	tetur35g00500
led3531	WBGene00008686	FBpp0303918	DAPPUDRAFT_113026	Trans=TR25989_c0_g3_i1	phaw_30_aug_m.027316	SMAR006512	TC011233	tetur04g03060
led3532	WBGene00008687	FBpp0292321	DAPPUDRAFT_304182	Trans=asmbl_95379	phaw_30_tra_m.024303	SMAR002292	TC012661	tetur07g03570
led3535	WBGene00008729	FBpp0307918	DAPPUDRAFT_196656	Trans=TR91663_c4_g1_i1	phaw_30_tra_m.000252	SMAR015533	TC003582	tetur07g01050
led3536	WBGene00008745	FBpp0309317	DAPPUDRAFT_52875	Trans=TR24832_c4_g1_i19	phaw_30_tra_m.023518	SMAR015504	TC013379	tetur21g01870
led3537	WBGene00008764	FBpp0082996	DAPPUDRAFT_230974	Trans=asmbl_58762	phaw_30_tra_m.006514	SMAR003419	TC009745	tetur16g00920
led3538	WBGene00008768	FBpp0306412	DAPPUDRAFT_304277	Trans=asmbl_43465	phaw_30_tra_m.021832	SMAR012784	TC003305	tetur29g01630
led3539	WBGene00008775	FBpp0298826	DAPPUDRAFT_314562	Trans=asmbl_26997	phaw_30_tra_m.012709	SMAR004045	TC011354	tetur04g05040
led3540	WBGene00008781	FBpp0077714	DAPPUDRAFT_333503	Trans=TR41681_c0_g1_i1	phaw_30_tra_m.024235	SMAR008162	TC006301	tetur03g05460
led3544	WBGene00008918	FBpp0071123	DAPPUDRAFT_302380	Trans=asmbl_8045	phaw_30_tra_m.018143	SMAR007071	TC013150	tetur07g06930
led3545	WBGene00008974	FBpp0077621	DAPPUDRAFT_40846	Trans=TR46663_c0_g1_i1	phaw_30_tra_m.022289	SMAR005581	TC007702	tetur25g00350
led3546	WBGene00009004	FBpp0303214	DAPPUDRAFT_111574	Trans=asmbl_64643	phaw_30_tra_m.012481	SMAR004771	TC000098	tetur07g05560
led3547	WBGene00009006	FBpp0075699	DAPPUDRAFT_306844	Trans=asmbl_75624	phaw_30_tra_m.014328	SMAR000780	TC011920	tetur04g07120
led3548	WBGene00009007	FBpp0075358	DAPPUDRAFT_314827	Trans=TR44683_c0_g1_i1	phaw_30_tra_m.019782	SMAR013812	TC014563	tetur04g03980
led3549	WBGene00009010	FBpp0081343	DAPPUDRAFT_46356	Trans=asmbl_86907	phaw_30_tra_m.004086	SMAR008430	TC009034	tetur13g03440
led3550	WBGene00009011	FBpp0309343	DAPPUDRAFT_196580	Trans=asmbl_15821	phaw_30_tra_m.010017	SMAR011341	TC014561	tetur10g02070
led3551	WBGene00009012	FBpp0076872	DAPPUDRAFT_325390	Trans=TR116439_c5_g3_i4	phaw_30_tra_m.023576	SMAR003369	TC002574	tetur17g03110
led3552	WBGene00009045	FBpp0080690	DAPPUDRAFT_303443	Trans=asmbl_44129	phaw_30_tra_m.006651	SMAR013859	TC013949	tetur03g07770
led3553	WBGene00009050	FBpp0310739	DAPPUDRAFT_199969	Trans=asmbl_87404	phaw_30_tra_m.000119	SMAR005834	TC004368	tetur23g01550
led3554	WBGene00009064	FBpp0310922	DAPPUDRAFT_303562	Trans=asmbl_69560	phaw_30_tra_m.024134	SMAR007841	TC030598	tetur22g01640
led3555	WBGene00009065	FBpp0303569	DAPPUDRAFT_197198	Trans=asmbl_7988	phaw_30_tra_m.010752	SMAR008612	TC013407	tetur36g00230
led3556	WBGene00009082	FBpp0304795	DAPPUDRAFT_188759	Trans=TR123148_c1_g1_i1	phaw_30_tra_m.019700	SMAR009563	TC005597	tetur11g02780
led3559	WBGene00009116	FBpp0309512	DAPPUDRAFT_301932	Trans=asmbl_18628	phaw_30_tra_m.000945	SMAR000584	TC000177	tetur19g00430
led3560	WBGene00009118	FBpp0071818	DAPPUDRAFT_307352	Trans=asmbl_32562	phaw_30_tra_m.002746	SMAR007671	TC002922	tetur16g00230
led3561	WBGene00009120	FBpp0311285	DAPPUDRAFT_40354	Trans=TR88487_c0_g6_i1	phaw_30_tra_m.022164	SMAR006800	TC009441	tetur32g00210
led3562	WBGene00009124	FBpp0304672	DAPPUDRAFT_128417	Trans=asmbl_4499	phaw_30_tra_m.024221	SMAR012538	TC007666	tetur16g03120
led3563	WBGene00009128	FBpp0071462	DAPPUDRAFT_49671	Trans=TR56292_c1_g2_i1	phaw_30_tra_m.000344	SMAR013236	TC001025	tetur02g01040
led3564	WBGene00009131	FBpp0077043	DAPPUDRAFT_210151	Trans=asmbl_19551	phaw_30_tra_u.019884	SMAR002680	TC012861	tetur07g03560
led3565	WBGene00009141	FBpp0082973	DAPPUDRAFT_231808	Trans=asmbl_71786	phaw_30_tra_m.000216	SMAR013766	TC013348	tetur28g00410
led3566	WBGene00009145	FBpp0082458	DAPPUDRAFT_262533	Trans=asmbl_65573	phaw_30_tra_m.006540	SMAR005169	TC030671	tetur03g00420
led3567	WBGene00009163	FBpp0087926	DAPPUDRAFT_442	Trans=asmbl_55881	phaw_30_tra_m.015433	SMAR002320	TC016208	tetur12g00910
led3568	WBGene00009177	FBpp0084759	DAPPUDRAFT_306988	Trans=TR77324_c0_g1_i4	phaw_30_tra_m.021875	SMAR008243	TC000542	tetur01g00170
led3569	WBGene00009187	FBpp0087187	DAPPUDRAFT_306743	Trans=asmbl_27232	phaw_30_tra_m.019242	SMAR002119	TC004703	tetur08g00680
led3570	WBGene00009189	FBpp0308450	DAPPUDRAFT_301067	Trans=TR102990_c1_g2_i1	phaw_30_tra_m.006722	SMAR005852	TC000028	tetur10g04050
led3571	WBGene00009200	FBpp0088854	DAPPUDRAFT_60693	Trans=asmbl_67227	phaw_30_tra_m.018626	SMAR003352	TC008355	tetur16g01200
led3572	WBGene00009201	FBpp0303615	DAPPUDRAFT_303586	Trans=asmbl_23038	phaw_30_tra_m.022151	SMAR008392	TC004667	tetur13g03580
led3573	WBGene00009207	FBpp0083844	DAPPUDRAFT_93684	Trans=asmbl_49654	phaw_30_tra_m.019995	SMAR004440	TC030675	tetur24g01150
led3575	WBGene00009246	FBpp0079041	DAPPUDRAFT_312968	Trans=asmbl_43358	phaw_30_tra_m.022476	SMAR015561	TC030724	tetur01g14070
led3577	WBGene00009264	FBpp0292309	DAPPUDRAFT_302360	Trans=asmbl_34619	phaw_30_tra_m.010735	SMAR007713	TC009264	tetur08g04400
led3578	WBGene00009276	FBpp0303199	DAPPUDRAFT_301183	Trans=TR122518_c2_g2_i4	phaw_30_tra_m.015536	SMAR014976	TC003966	tetur07g06520
led3579	WBGene00009285	FBpp0312382	DAPPUDRAFT_305741	Trans=TR122569_c0_g2_i1	phaw_30_tra_m.003853	SMAR001180	TC005447	tetur02g03290
led3580	WBGene00009319	FBpp0300203	DAPPUDRAFT_302840	Trans=asmbl_61013	phaw_30_tra_m.018542	SMAR006754	TC013543	tetur01g07310
led3581	WBGene00009320	FBpp0083131	DAPPUDRAFT_300689	Trans=asmbl_11771	phaw_30_aug_m.026945	SMAR011390	TC001041	tetur05g02530
led3582	WBGene00009322	FBpp0083411	DAPPUDRAFT_300107	Trans=TR11420_c0_g1_i2	phaw_30_tra_m.002540	SMAR005467	TC010881	tetur10g00640
led3583	WBGene00009330	FBpp0076533	DAPPUDRAFT_216425	Trans=asmbl_71755	phaw_30_tra_m.014198	SMAR014644	TC000082	tetur08g04940
led3584	WBGene00009335	FBpp0080807	DAPPUDRAFT_215326	Trans=TR10235_c1_g1_i1	phaw_30_tra_m.018127	SMAR012331	TC000390	tetur04g03460
led3585	WBGene00009336	FBpp0080011	DAPPUDRAFT_189944	Trans=TR4773_c0_g1_i2	phaw_30_tra_m.014386	SMAR006108	TC008446	tetur12g03460
led3586	WBGene00009341	FBpp0081350	DAPPUDRAFT_307424	Trans=asmbl_54869	phaw_30_tra_m.000300	SMAR000803	TC000095	tetur28g00050
led3587	WBGene00009352	FBpp0086629	DAPPUDRAFT_43964	Trans=TR109028_c0_g1_i1	phaw_30_tra_m.023764	SMAR000835	TC005649	tetur28g00150
led3588	WBGene00009353	FBpp0083857	DAPPUDRAFT_306337	Trans=asmbl_42883	phaw_30_tra_m.017590	SMAR015033	TC009618	tetur20g00790
led3589	WBGene00009366	FBpp0075896	DAPPUDRAFT_53387	Trans=TR101398_c0_g1_i1	phaw_30_tra_m.004641	SMAR009355	TC004359	tetur03g01120
led3591	WBGene00009372	FBpp0070175	DAPPUDRAFT_302385	Trans=TR92478_c0_g2_i4	phaw_30_tra_m.007259	SMAR004255	TC015858	tetur01g00110
led3593	WBGene00009441	FBpp0304695	DAPPUDRAFT_195062	Trans=asmbl_96525	phaw_30_tra_m.014405	SMAR014636	TC008107	tetur08g04670
led3595	WBGene00009452	FBpp0307923	DAPPUDRAFT_305459	Trans=TR27720_c0_g2_i1	phaw_30_tra_m.018115	SMAR007504	TC010522	tetur08g00490
led3596	WBGene00009460	FBpp0308671	DAPPUDRAFT_346921	Trans=asmbl_10091	phaw_30_tra_m.014110	SMAR011626	TC014081	tetur14g01790
led3597	WBGene00009478	FBpp0078007	DAPPUDRAFT_195372	Trans=TR49349_c0_g2_i4	phaw_30_tra_m.012431	SMAR000186	TC030634	tetur19g00580
led3601	WBGene00009521	FBpp0073336	DAPPUDRAFT_300824	Trans=asmbl_18419	phaw_30_tra_m.000052	SMAR005909	TC007993	tetur08g01610
led3602	WBGene00009532	FBpp0311375	DAPPUDRAFT_9312	Trans=TR466_c0_g1_i1	phaw_30_tra_m.014368	SMAR009063	TC007496	tetur37g00610
led3604	WBGene00009542	FBpp0080048	DAPPUDRAFT_220713	Trans=asmbl_13034	phaw_30_tra_m.019513	SMAR001694	TC013867	tetur24g00150
led3605	WBGene00009552	FBpp0304365	DAPPUDRAFT_303261	Trans=asmbl_62897	phaw_30_tra_m.023406	SMAR010377	TC011116	tetur01g11100
led3606	WBGene00009553	FBpp0070111	DAPPUDRAFT_58732	Trans=asmbl_72355	phaw_30_tra_m.022802	SMAR015608	TC030762	tetur05g01870
led3607	WBGene00009557	FBpp0084012	DAPPUDRAFT_300302	Trans=asmbl_21433	phaw_30_tra_m.000966	SMAR005652	TC004613	tetur37g00970
led3608	WBGene00009650	FBpp0310472	DAPPUDRAFT_299526	Trans=TR81232_c0_g1_i3	phaw_30_tra_m.004845	SMAR003347	TC000577	tetur16g01730
led3609	WBGene00009654	FBpp0307162	DAPPUDRAFT_303233	Trans=asmbl_34401	phaw_30_tra_m.014641	SMAR013003	TC007530	tetur12g01790
led3610	WBGene00009664	FBpp0307649	DAPPUDRAFT_222251	Trans=asmbl_47704	phaw_30_tra_m.000270	SMAR004908	TC004962	tetur12g00780
led3611	WBGene00009666	FBpp0310687	DAPPUDRAFT_129893	Trans=asmbl_9227	phaw_30_tra_m.018341	SMAR014274	TC013217	tetur02g11720
led3612	WBGene00009668	FBpp0110163	DAPPUDRAFT_202691	Trans=asmbl_75390	phaw_30_tra_m.014241	SMAR000874	TC010485	tetur08g06180
led3613	WBGene00009671	FBpp0072720	DAPPUDRAFT_61045	Trans=TR91920_c0_g5_i5	phaw_30_tra_m.021877	SMAR009475	TC000456	tetur19g02510
led3617	WBGene00009731	FBpp0080675	DAPPUDRAFT_110118	Trans=TR123144_c1_g1_i2	phaw_30_tra_m.006744	SMAR010411	TC001970	tetur06g02100
led3618	WBGene00009732	FBpp0078891	DAPPUDRAFT_300959	Trans=asmbl_92823	phaw_30_tra_m.004179	SMAR011812	TC001210	tetur08g03990
led3619	WBGene00009735	FBpp0083225	DAPPUDRAFT_306870	Trans=TR67936_c3_g1_i1	phaw_30_tra_m.018555	SMAR003694	TC006724	tetur10g02630
led3620	WBGene00009738	FBpp0292727	DAPPUDRAFT_41772	Trans=asmbl_79602	phaw_30_tra_m.022082	SMAR007986	TC011808	tetur04g05140
led3622	WBGene00009769	FBpp0309866	DAPPUDRAFT_46890	Trans=TR21483_c0_g1_i1	phaw_30_tra_m.020985	SMAR007419	TC005168	tetur14g02960
led3623	WBGene00009776	FBpp0311588	DAPPUDRAFT_210830	Trans=asmbl_34002	phaw_30_tra_m.004138	SMAR015597	TC007353	tetur14g03710
led3624	WBGene00009829	FBpp0084133	DAPPUDRAFT_222816	Trans=asmbl_38313	phaw_30_tra_m.010199	SMAR004080	TC016304	tetur26g02130
led3628	WBGene00009925	FBpp0075693	DAPPUDRAFT_299547	Trans=asmbl_56726	phaw_30_tra_m.007329	SMAR001508	TC005557	tetur18g02660
led3629	WBGene00009926	FBpp0309063	DAPPUDRAFT_305719	Trans=TR8276_c0_g1_i1	phaw_30_tra_m.023380	SMAR004774	TC000163	tetur06g00480
led3630	WBGene00009930	FBpp0306683	DAPPUDRAFT_24937	Trans=TR75631_c0_g1_i1	phaw_30_tra_m.021522	SMAR008388	TC002099	tetur38g00200
led3632	WBGene00009958	FBpp0308276	DAPPUDRAFT_20190	Trans=TR91640_c0_g2_i10	phaw_30_tra_m.008305	SMAR009502	TC009960	tetur18g03180
led3633	WBGene00009966	FBpp0308781	DAPPUDRAFT_222167	Trans=TR77388_c1_g2_i1	phaw_30_tra_m.014538	SMAR005117	TC012663	tetur36g00990
led3634	WBGene00009976	FBpp0308582	DAPPUDRAFT_301020	Trans=TR72583_c0_g1_i1	phaw_30_tra_m.014308	SMAR014432	TC012028	tetur20g03390
led3635	WBGene00009987	FBpp0085690	DAPPUDRAFT_308954	Trans=asmbl_89310	phaw_30_tra_m.018217	SMAR003042	TC000467	tetur13g02050
led3636	WBGene00009992	FBpp0309486	DAPPUDRAFT_231246	Trans=TR79595_c1_g2_i1	phaw_30_tra_m.010639	SMAR008689	TC003690	tetur01g14250
led3637	WBGene00010015	FBpp0297140	DAPPUDRAFT_306868	Trans=asmbl_67270	phaw_30_tra_m.004279	SMAR004026	TC014695	tetur36g01220
led3639	WBGene00010040	FBpp0081840	DAPPUDRAFT_59193	Trans=asmbl_13017	phaw_30_tra_m.023891	SMAR006474	TC001620	tetur02g13130
led3642	WBGene00010094	FBpp0080547	DAPPUDRAFT_228533	Trans=TR53934_c1_g3_i1	phaw_30_tra_m.023989	SMAR012238	TC013107	tetur18g03170
led3643	WBGene00010097	FBpp0076244	DAPPUDRAFT_220901	Trans=TR102939_c0_g1_i1	phaw_30_tra_m.000013	SMAR007554	TC006613	tetur27g02460
led3644	WBGene00010109	FBpp0309219	DAPPUDRAFT_91808	Trans=asmbl_33307	phaw_30_tra_m.000767	SMAR007298	TC012424	tetur30g00330
led3645	WBGene00010130	FBpp0086468	DAPPUDRAFT_230767	Trans=TR19399_c1_g1_i2	phaw_30_tra_m.010153	SMAR014044	TC007903	tetur20g03050
led3647	WBGene00010159	FBpp0306844	DAPPUDRAFT_227256	Trans=TR44249_c0_g1_i11	phaw_30_tra_m.006481	SMAR002947	TC011685	tetur01g13020
led3648	WBGene00010178	FBpp0084409	DAPPUDRAFT_216637	Trans=TR88523_c0_g1_i6	phaw_30_tra_m.020077	SMAR010959	TC010181	tetur13g03380
led3649	WBGene00010230	FBpp0307611	DAPPUDRAFT_40279	Trans=TR77424_c0_g7_i1	phaw_30_tra_m.025436	SMAR011211	TC007243	tetur02g13800
led3650	WBGene00010232	FBpp0077369	DAPPUDRAFT_306003	Trans=TR105858_c0_g3_i1	phaw_30_tra_m.010581	SMAR009877	TC012308	tetur03g09370
led3651	WBGene00010283	FBpp0073036	DAPPUDRAFT_205294	Trans=asmbl_89694	phaw_30_tra_u.022780	SMAR012864	TC003316	tetur02g02300
led3653	WBGene00010290	FBpp0303063	DAPPUDRAFT_319571	Trans=TR74391_c0_g1_i3	phaw_30_tra_m.010866	SMAR004525	TC004766	tetur01g03800
led3654	WBGene00010303	FBpp0086051	DAPPUDRAFT_93573	Trans=asmbl_73956	phaw_30_tra_m.004772	SMAR009211	TC010563	tetur10g04280
led3655	WBGene00010308	FBpp0311839	DAPPUDRAFT_307072	Trans=TR119230_c0_g2_i3	phaw_30_tra_m.014649	SMAR001315	TC007801	tetur02g11640
led3657	WBGene00010326	FBpp0077209	DAPPUDRAFT_230203	Trans=asmbl_67211	phaw_30_tra_m.024106	SMAR007507	TC006357	tetur36g00330
led3658	WBGene00010333	FBpp0075112	DAPPUDRAFT_231254	Trans=TR116406_c0_g1_i4	phaw_30_tra_m.019285	SMAR014679	TC009027	tetur29g00830
led3661	WBGene00010386	FBpp0303533	DAPPUDRAFT_304713	Trans=asmbl_38816	phaw_30_tra_m.010721	SMAR010868	TC013339	tetur04g06190
led3662	WBGene00010397	FBpp0074426	DAPPUDRAFT_46334	Trans=TR139037_c2_g1_i1	phaw_30_tra_m.000005	SMAR002618	TC000220	tetur03g03470
led3664	WBGene00010405	FBpp0311174	DAPPUDRAFT_194753	Trans=asmbl_87229	phaw_30_tra_m.006647	SMAR007890	TC006729	tetur13g03230
led3665	WBGene00010406	FBpp0309600	DAPPUDRAFT_327206	Trans=TR129191_c1_g2_i2	phaw_30_tra_m.003530	SMAR007491	TC005316	tetur08g07270
led3666	WBGene00010408	FBpp0312493	DAPPUDRAFT_300124	Trans=TR111952_c2_g3_i1	phaw_30_tra_m.023885	SMAR007648	TC014471	tetur08g02890
led3667	WBGene00010420	FBpp0073058	DAPPUDRAFT_105731	Trans=asmbl_82348	phaw_30_tra_m.007821	SMAR003664	TC003716	tetur09g06530
led3668	WBGene00010427	FBpp0078371	DAPPUDRAFT_308604	Trans=asmbl_28654	phaw_30_tra_m.014794	SMAR009158	TC012395	tetur20g01450
led3669	WBGene00010428	FBpp0304267	DAPPUDRAFT_258927	Trans=asmbl_53367	phaw_30_aug_m.026813	SMAR002492	TC013916	tetur06g03830
led3670	WBGene00010439	FBpp0078279	DAPPUDRAFT_325917	Trans=TR56064_c0_g1_i2	phaw_30_tra_m.010810	SMAR002879	TC007171	tetur04g02640
led3671	WBGene00010444	FBpp0309676	DAPPUDRAFT_43635	Trans=TR36152_c0_g1_i2	phaw_30_tra_m.004074	SMAR012260	TC013622	tetur14g00610
led3672	WBGene00010450	FBpp0077335	DAPPUDRAFT_207481	Trans=asmbl_43399	phaw_30_tra_m.019384	SMAR009957	TC030563	tetur07g01110
led3673	WBGene00010465	FBpp0311873	DAPPUDRAFT_47172	Trans=TR56310_c0_g1_i1	phaw_30_tra_m.005464	SMAR009680	TC010944	tetur19g00600
led3674	WBGene00010476	FBpp0083244	DAPPUDRAFT_302909	Trans=asmbl_89318	phaw_30_tra_m.005101	SMAR004141	TC009871	tetur02g02390
led3676	WBGene00010496	FBpp0078842	DAPPUDRAFT_45234	Trans=asmbl_26130	phaw_30_tra_m.014759	SMAR013282	TC014725	tetur01g03170
led3677	WBGene00010537	FBpp0070794	DAPPUDRAFT_347563	Trans=asmbl_37748	phaw_30_tra_m.023931	SMAR009691	TC003573	tetur30g00500
led3678	WBGene00010540	FBpp0310483	DAPPUDRAFT_305821	Trans=TR136511_c0_g4_i1	phaw_30_tra_m.019339	SMAR011370	TC008407	tetur08g07660
led3679	WBGene00010556	FBpp0311572	DAPPUDRAFT_231635	Trans=asmbl_19110	phaw_30_aug_m.027330	SMAR005707	TC006776	tetur14g03740
led3680	WBGene00010557	FBpp0310207	DAPPUDRAFT_303592	Trans=asmbl_62293	phaw_30_tra_m.004474	SMAR002675	TC005313	tetur17g03680
led3681	WBGene00010560	FBpp0075700	DAPPUDRAFT_308414	Trans=asmbl_69774	phaw_30_tra_m.012320	SMAR014176	TC004029	tetur01g07400
led3682	WBGene00010582	FBpp0305742	DAPPUDRAFT_97204	Trans=asmbl_27663	phaw_30_tra_m.018142	SMAR008702	TC003293	tetur08g04490
led3683	WBGene00010610	FBpp0289872	DAPPUDRAFT_117255	Trans=asmbl_80415	phaw_30_tra_m.023280	SMAR008995	TC030662	tetur02g05010
led3684	WBGene00010615	FBpp0307617	DAPPUDRAFT_188369	Trans=asmbl_70683	phaw_30_tra_m.024455	SMAR008145	TC005959	tetur15g01960
led3685	WBGene00010627	FBpp0083625	DAPPUDRAFT_299559	Trans=asmbl_93082	phaw_30_tra_m.010281	SMAR015684	TC012306	tetur16g01940
led3686	WBGene00010631	FBpp0297143	DAPPUDRAFT_208467	Trans=TR73379_c4_g2_i4	phaw_30_tra_m.022047	SMAR005612	TC007565	tetur34g00530
led3687	WBGene00010697	FBpp0304732	DAPPUDRAFT_307947	Trans=asmbl_57344	phaw_30_tra_m.013406	SMAR007275	TC008016	tetur22g00900
led3688	WBGene00010713	FBpp0309148	DAPPUDRAFT_223164	Trans=asmbl_46403	phaw_30_tra_m.003758	SMAR006014	TC006352	tetur02g01010
led3689	WBGene00010768	FBpp0083546	DAPPUDRAFT_104548	Trans=TR142182_c0_g4_i4	phaw_30_tra_m.007504	SMAR000621	TC012016	tetur29g00470
led3690	WBGene00010778	FBpp0305432	DAPPUDRAFT_51324	Trans=TR54583_c0_g1_i1	phaw_30_tra_m.022974	SMAR010168	TC000688	tetur09g06290
led3691	WBGene00010794	FBpp0304195	DAPPUDRAFT_197043	Trans=asmbl_44860	phaw_30_tra_m.024192	SMAR006510	TC006823	tetur10g03230
led3692	WBGene00010805	FBpp0079327	DAPPUDRAFT_203237	Trans=TR124434_c0_g2_i1	phaw_30_tra_m.019297	SMAR013472	TC014754	tetur24g02370
led3696	WBGene00010875	FBpp0308971	DAPPUDRAFT_232516	Trans=TR15501_c2_g1_i1	phaw_30_tra_m.019335	SMAR003113	TC007191	tetur19g00070
led3697	WBGene00010882	FBpp0085891	DAPPUDRAFT_302357	Trans=asmbl_43146	phaw_30_tra_m.012255	SMAR007013	TC010974	tetur04g02140
led3698	WBGene00010889	FBpp0289202	DAPPUDRAFT_57150	Trans=asmbl_61943	phaw_30_tra_m.013503	SMAR012207	TC030759	tetur30g00980
led3699	WBGene00010890	FBpp0082177	DAPPUDRAFT_303245	Trans=asmbl_13756	phaw_30_tra_m.010110	SMAR008369	TC010010	tetur10g02110
led3700	WBGene00010891	FBpp0081652	DAPPUDRAFT_112386	Trans=asmbl_49480	phaw_30_tra_m.006996	SMAR013654	TC006114	tetur02g11150
led3701	WBGene00010908	FBpp0312047	DAPPUDRAFT_2216	Trans=asmbl_29380	phaw_30_tra_m.012459	SMAR011706	TC013744	tetur04g05280
led3702	WBGene00010909	FBpp0305158	DAPPUDRAFT_231372	Trans=asmbl_67868	phaw_30_tra_m.007539	SMAR011646	TC014918	tetur02g07200
led3704	WBGene00011037	FBpp0081990	DAPPUDRAFT_222611	Trans=TR27742_c0_g1_i2	phaw_30_tra_m.011517	SMAR002638	TC012509	tetur14g01010
led3705	WBGene00011043	FBpp0072239	DAPPUDRAFT_232196	Trans=asmbl_10004	phaw_30_tra_m.014511	SMAR011028	TC007421	tetur20g00240
led3708	WBGene00011058	FBpp0087266	DAPPUDRAFT_313317	Trans=asmbl_47736	phaw_30_tra_m.012302	SMAR002512	TC009257	tetur05g07470
led3709	WBGene00011067	FBpp0070045	DAPPUDRAFT_312065	Trans=TR111997_c1_g3_i2	phaw_30_tra_m.014572	SMAR004009	TC005586	tetur12g01080
led3710	WBGene00011071	FBpp0078164	DAPPUDRAFT_303735	Trans=asmbl_77547	phaw_30_tra_m.004834	SMAR009326	TC009376	tetur01g09740
led3711	WBGene00011083	FBpp0312215	DAPPUDRAFT_305892	Trans=asmbl_73785	phaw_30_tra_m.021637	SMAR010476	TC014165	tetur19g00930
led3714	WBGene00011142	FBpp0084051	DAPPUDRAFT_190512	Trans=asmbl_9620	phaw_30_tra_m.000531	SMAR004428	TC002339	tetur09g04130
led3715	WBGene00011147	FBpp0082813	DAPPUDRAFT_300506	Trans=asmbl_24808	phaw_30_tra_m.000852	SMAR006987	TC004550	tetur01g13670
led3716	WBGene00011193	FBpp0084782	DAPPUDRAFT_308239	Trans=asmbl_5009	phaw_30_tra_m.001770	SMAR008238	TC001172	tetur23g00340
led3717	WBGene00011216	FBpp0083704	DAPPUDRAFT_308438	Trans=TR68006_c0_g1_i1	phaw_30_tra_m.024434	SMAR015157	TC007573	tetur09g02740
led3718	WBGene00011224	FBpp0308769	DAPPUDRAFT_58831	Trans=asmbl_67258	phaw_30_tra_m.005215	SMAR006657	TC009022	tetur08g03970
led3719	WBGene00011239	FBpp0075118	DAPPUDRAFT_56335	Trans=asmbl_50779	phaw_30_tra_m.023482	SMAR005236	TC003180	tetur04g04990
led3721	WBGene00011253	FBpp0082066	DAPPUDRAFT_304101	Trans=asmbl_23032	phaw_30_tra_m.020362	SMAR004974	TC004865	tetur03g10053
led3722	WBGene00011268	FBpp0288678	DAPPUDRAFT_328284	Trans=TR85357_c0_g2_i2	phaw_30_tra_m.000433	SMAR008904	TC014029	tetur35g00450
led3723	WBGene00011280	FBpp0079444	DAPPUDRAFT_223147	Trans=asmbl_83100	phaw_30_tra_m.011085	SMAR007788	TC001682	tetur22g02290
led3724	WBGene00011281	FBpp0082832	DAPPUDRAFT_309098	Trans=asmbl_40022	phaw_30_tra_m.019503	SMAR007427	TC008754	tetur07g08199
led3725	WBGene00011283	FBpp0311183	DAPPUDRAFT_52038	Trans=TR67777_c0_g1_i4	phaw_30_tra_m.020230	SMAR003054	TC030641	tetur07g01340
led3726	WBGene00011304	FBpp0082009	DAPPUDRAFT_306600	Trans=asmbl_9494	phaw_30_tra_m.018230	SMAR001838	TC010495	tetur06g01990
led3728	WBGene00011308	FBpp0112122	DAPPUDRAFT_225597	Trans=asmbl_782	phaw_30_tra_m.000658	SMAR013846	TC030729	tetur28g02010
led3729	WBGene00011334	FBpp0311888	DAPPUDRAFT_230537	Trans=asmbl_33281	phaw_30_tra_m.006638	SMAR015187	TC030556	tetur08g03500
led3731	WBGene00011368	FBpp0080700	DAPPUDRAFT_310750	Trans=TR106466_c2_g4_i1	phaw_30_tra_m.015047	SMAR007316	TC010945	tetur01g09480
led3732	WBGene00011391	FBpp0300988	DAPPUDRAFT_47251	Trans=TR29054_c1_g4_i1	phaw_30_tra_u.026111	SMAR012923	TC007491	tetur02g13620
led3733	WBGene00011392	FBpp0100150	DAPPUDRAFT_309672	Trans=asmbl_8267	phaw_30_tra_m.022742	SMAR003050	TC008457	tetur25g00440
led3734	WBGene00011398	FBpp0099973	DAPPUDRAFT_127519	Trans=asmbl_40659	phaw_30_tra_m.019624	SMAR014187	TC004773	tetur36g01050
led3736	WBGene00011437	FBpp0087489	DAPPUDRAFT_194402	Trans=TR64835_c0_g2_i2	phaw_30_tra_m.006994	SMAR014572	TC010525	tetur32g01640
led3737	WBGene00011441	FBpp0311638	DAPPUDRAFT_214831	Trans=asmbl_45485	phaw_30_tra_m.013731	SMAR012892	TC003142	tetur14g00240
led3738	WBGene00011449	FBpp0113010	DAPPUDRAFT_313245	Trans=TR37364_c0_g1_i2	phaw_30_tra_m.009298	SMAR000769	TC010866	tetur03g06540
led3740	WBGene00011480	FBpp0084623	DAPPUDRAFT_309186	Trans=asmbl_16808	phaw_30_tra_m.006669	SMAR002273	TC012185	tetur09g05150
led3741	WBGene00011481	FBpp0077740	DAPPUDRAFT_303875	Trans=TR61212_c0_g2_i2	phaw_30_tra_m.000513	SMAR014214	TC009780	tetur05g02990
led3742	WBGene00011482	FBpp0070333	DAPPUDRAFT_326467	Trans=asmbl_74829	phaw_30_tra_m.006661	SMAR013808	TC009622	tetur01g10630
led3743	WBGene00011488	FBpp0079578	DAPPUDRAFT_299998	Trans=asmbl_43774	phaw_30_tra_m.019775	SMAR014616	TC008691	tetur04g05250
led3744	WBGene00011510	FBpp0070678	DAPPUDRAFT_304437	Trans=TR114486_c2_g3_i1	phaw_30_tra_m.010494	SMAR011374	TC002948	tetur04g09090
led3745	WBGene00011526	FBpp0072117	DAPPUDRAFT_299821	Trans=asmbl_57426	phaw_30_tra_m.014500	SMAR006547	TC000219	tetur23g01030
led3746	WBGene00011527	FBpp0307185	DAPPUDRAFT_302793	Trans=asmbl_28330	phaw_30_tra_m.002721	SMAR009488	TC011725	tetur04g00650
led3747	WBGene00011528	FBpp0079675	DAPPUDRAFT_93478	Trans=TR69466_c0_g1_i1	phaw_30_tra_m.017578	SMAR009434	TC014240	tetur08g00970
led3748	WBGene00011580	FBpp0304166	DAPPUDRAFT_306525	Trans=asmbl_7939	phaw_30_tra_m.003228	SMAR004032	TC014047	tetur12g02190
led3749	WBGene00011604	FBpp0305593	DAPPUDRAFT_327275	Trans=TR91810_c0_g3_i1	phaw_30_tra_m.020963	SMAR007832	TC012042	tetur01g15240
led3750	WBGene00011605	FBpp0304617	DAPPUDRAFT_328912	Trans=TR129234_c0_g1_i1	phaw_30_tra_m.000212	SMAR005248	TC012382	tetur26g01770
led3751	WBGene00011625	FBpp0083022	DAPPUDRAFT_219389	Trans=asmbl_6763	phaw_30_tra_m.004088	SMAR003349	TC007012	tetur06g04180
led3752	WBGene00011638	FBpp0071279	DAPPUDRAFT_319543	Trans=asmbl_54240	phaw_30_tra_m.006377	SMAR000991	TC010678	tetur10g03840
led3753	WBGene00011648	FBpp0308005	DAPPUDRAFT_189492	Trans=asmbl_55333	phaw_30_tra_m.003653	SMAR005687	TC013453	tetur04g06580
led3754	WBGene00011687	FBpp0071259	DAPPUDRAFT_300592	Trans=asmbl_77631	phaw_30_tra_m.023992	SMAR006739	TC013408	tetur37g00620
led3755	WBGene00011722	FBpp0078624	DAPPUDRAFT_202081	Trans=TR80665_c3_g4_i1	phaw_30_tra_m.000237	SMAR002899	TC006411	tetur32g00560
led3756	WBGene00011734	FBpp0300803	DAPPUDRAFT_442801	Trans=asmbl_82031	phaw_30_tra_m.018233	SMAR009747	TC008661	tetur01g07650
led3758	WBGene00011740	FBpp0079304	DAPPUDRAFT_51462	Trans=asmbl_64845	phaw_30_tra_m.007302	SMAR014130	TC000768	tetur30g00080
led3761	WBGene00011755	FBpp0310371	DAPPUDRAFT_307309	Trans=asmbl_73872	phaw_30_tra_m.018775	SMAR004347	TC009173	tetur23g00200
led3762	WBGene00011761	FBpp0073557	DAPPUDRAFT_315834	Trans=asmbl_87989	phaw_30_tra_m.004220	SMAR004516	TC001566	tetur37g00990
led3763	WBGene00011776	FBpp0308257	DAPPUDRAFT_61607	Trans=asmbl_43218	phaw_30_tra_m.006686	SMAR006879	TC014607	tetur20g03100
led3764	WBGene00011815	FBpp0306413	DAPPUDRAFT_53888	Trans=asmbl_3952	phaw_30_aug_m.027219	SMAR012787	TC000632	tetur02g00490
led3765	WBGene00011828	FBpp0075983	DAPPUDRAFT_302907	Trans=asmbl_28465	phaw_30_tra_m.004638	SMAR000879	TC010342	tetur32g00460
led3767	WBGene00011872	FBpp0290948	DAPPUDRAFT_92087	Trans=asmbl_33739	phaw_30_tra_m.024561	SMAR010926	TC012623	tetur07g00280
led3768	WBGene00011883	FBpp0076601	DAPPUDRAFT_308816	Trans=TR32718_c1_g1_i2	phaw_30_tra_m.004804	SMAR001179	TC006690	tetur15g02340
led3770	WBGene00011912	FBpp0080532	DAPPUDRAFT_302014	Trans=asmbl_89755	phaw_30_tra_m.023603	SMAR002240	TC007045	tetur08g02410
led3771	WBGene00011914	FBpp0079294	DAPPUDRAFT_302528	Trans=TR12843_c0_g1_i3	phaw_30_tra_m.007299	SMAR008661	TC010108	tetur02g11240
led3773	WBGene00011955	FBpp0304060	DAPPUDRAFT_299532	Trans=TR82359_c0_g1_i1	phaw_30_tra_m.020299	SMAR011547	TC005715	tetur04g04970
led3774	WBGene00011969	FBpp0306051	DAPPUDRAFT_305639	Trans=asmbl_60120	phaw_30_tra_m.025189	SMAR004776	TC003173	tetur02g04540
led3775	WBGene00011975	FBpp0084013	DAPPUDRAFT_305656	Trans=TR133824_c2_g2_i4	phaw_30_tra_m.014632	SMAR012983	TC004294	tetur10g04530
led3776	WBGene00012000	FBpp0304751	DAPPUDRAFT_53771	Trans=asmbl_89758	phaw_30_tra_m.004036	SMAR009155	TC014756	tetur01g12260
led3779	WBGene00012033	FBpp0075085	DAPPUDRAFT_303755	Trans=TR61951_c1_g2_i1	phaw_30_tra_m.006577	SMAR006443	TC006662	tetur03g02540
led3780	WBGene00012037	FBpp0307396	DAPPUDRAFT_5678	Trans=asmbl_85971	phaw_30_tra_m.014373	SMAR011435	TC011029	tetur01g03840
led3781	WBGene00012073	FBpp0309132	DAPPUDRAFT_250728	Trans=asmbl_88831	phaw_30_tra_m.012111	SMAR009219	TC015532	tetur30g02130
led3782	WBGene00019074	FBpp0308861	DAPPUDRAFT_53984	Trans=asmbl_34582	phaw_30_tra_m.001223	SMAR007778	TC005500	tetur05g03460
led3783	WBGene00012097	FBpp0309269	DAPPUDRAFT_304799	Trans=TR85672_c2_g1_i1	phaw_30_tra_m.014184	SMAR015181	TC013884	tetur20g02610
led3784	WBGene00012105	FBpp0072907	DAPPUDRAFT_318357	Trans=asmbl_29855	phaw_30_tra_m.014603	SMAR008858	TC007396	tetur07g06030
led3788	WBGene00012193	FBpp0087774	DAPPUDRAFT_301860	Trans=TR82420_c0_g1_i1	phaw_30_tra_m.024458	SMAR015146	TC009858	tetur30g00940
led3789	WBGene00012203	FBpp0306217	DAPPUDRAFT_304228	Trans=TR50758_c0_g1_i1	phaw_30_tra_m.021947	SMAR011018	TC002732	tetur01g02220
led3790	WBGene00012205	FBpp0070317	DAPPUDRAFT_191515	Trans=asmbl_87603	phaw_30_tra_m.004535	SMAR011078	TC012665	tetur05g09150
led3791	WBGene00012351	FBpp0304031	DAPPUDRAFT_231033	Trans=asmbl_17917	phaw_30_aug_m.028164	SMAR003339	TC001224	tetur17g01680
led3793	WBGene00012366	FBpp0084110	DAPPUDRAFT_191245	Trans=asmbl_50179	phaw_30_tra_m.010821	SMAR007212	TC011953	tetur11g04960
led3794	WBGene00012370	FBpp0077702	DAPPUDRAFT_304656	Trans=TR17835_c0_g2_i2	phaw_30_tra_m.006730	SMAR009396	TC012311	tetur28g00370
led3795	WBGene00012386	FBpp0080114	DAPPUDRAFT_214164	Trans=asmbl_83178	phaw_30_tra_m.000263	SMAR001367	TC002423	tetur02g11070
led3797	WBGene00012458	FBpp0297301	DAPPUDRAFT_309084	Trans=asmbl_71533	phaw_30_tra_m.026689	SMAR002687	TC011210	tetur02g08900
led3798	WBGene00012459	FBpp0077912	DAPPUDRAFT_96363	Trans=asmbl_68539	phaw_30_tra_m.018600	SMAR008940	TC006236	tetur04g03880
led3799	WBGene00012463	FBpp0301828	DAPPUDRAFT_318645	Trans=asmbl_91094	phaw_30_tra_m.011565	SMAR011065	TC009227	tetur32g00180
led3800	WBGene00012469	FBpp0310438	DAPPUDRAFT_63026	Trans=TR94533_c0_g1_i2	phaw_30_tra_m.018139	SMAR000992	TC011992	tetur07g03540
led3802	WBGene00012484	FBpp0304882	DAPPUDRAFT_319965	Trans=TR117366_c0_g1_i5	phaw_30_tra_m.002700	SMAR000885	TC010381	tetur21g02180
led3803	WBGene00012497	FBpp0087883	DAPPUDRAFT_306613	Trans=TR91699_c0_g3_i2	phaw_30_tra_m.020234	SMAR014577	TC002777	tetur08g03850
led3806	WBGene00012555	FBpp0309826	DAPPUDRAFT_58991	Trans=asmbl_2322	phaw_30_tra_m.010407	SMAR004673	TC007213	tetur41g00250
led3807	WBGene00012556	FBpp0082512	DAPPUDRAFT_301800	Trans=TR120335_c3_g4_i1	phaw_30_tra_m.010226	SMAR013059	TC007889	tetur21g00950
led3808	WBGene00012558	FBpp0077775	DAPPUDRAFT_323316	Trans=asmbl_30153	phaw_30_tra_m.015020	SMAR009314	TC002059	tetur15g03810
led3809	WBGene00012560	FBpp0309820	DAPPUDRAFT_317366	Trans=asmbl_24959	phaw_30_tra_m.007121	SMAR001177	TC006689	tetur06g05660
led3811	WBGene00012639	FBpp0303233	DAPPUDRAFT_40822	Trans=asmbl_55860	phaw_30_tra_m.001487	SMAR013549	TC004673	tetur01g01260
led3812	WBGene00012650	FBpp0088033	DAPPUDRAFT_194189	Trans=TR50497_c0_g1_i1	phaw_30_tra_m.024345	SMAR013796	TC008879	tetur05g02570
led3813	WBGene00012652	FBpp0070646	DAPPUDRAFT_188726	Trans=TR27781_c1_g3_i1	phaw_30_tra_m.006900	SMAR007614	TC009996	tetur13g00400
led3814	WBGene00015767	FBpp0307572	DAPPUDRAFT_198128	Trans=asmbl_43734	phaw_30_tra_m.023020	SMAR005033	TC012248	tetur05g06530
led3815	WBGene00012665	FBpp0304082	DAPPUDRAFT_196725	Trans=asmbl_90118	phaw_30_tra_m.000536	SMAR005044	TC008963	tetur07g06830
led3816	WBGene00012666	FBpp0304862	DAPPUDRAFT_303520	Trans=TR141310_c0_g7_i2	phaw_30_tra_m.014282	SMAR014169	TC011316	tetur21g01770
led3817	WBGene00012676	FBpp0087709	DAPPUDRAFT_303148	Trans=asmbl_5468	phaw_30_tra_m.003314	SMAR010012	TC003433	tetur06g06470
led3818	WBGene00012697	FBpp0290840	DAPPUDRAFT_302746	Trans=asmbl_35998	phaw_30_tra_m.003782	SMAR012164	TC003669	tetur04g02790
led3819	WBGene00012713	FBpp0081545	DAPPUDRAFT_301077	Trans=asmbl_19703	phaw_30_tra_m.000864	SMAR003366	TC004386	tetur07g06920
led3820	WBGene00012756	FBpp0309945	DAPPUDRAFT_305636	Trans=asmbl_80542	phaw_30_tra_m.023844	SMAR003092	TC008696	tetur15g03420
led3821	WBGene00012765	FBpp0301157	DAPPUDRAFT_228988	Trans=asmbl_21558	phaw_30_tra_m.024554	SMAR012899	TC007892	tetur22g00150
led3823	WBGene00012796	FBpp0081659	DAPPUDRAFT_188723	Trans=TR143159_c0_g2_i1	phaw_30_tra_m.006559	SMAR012806	TC014203	tetur13g00250
led3824	WBGene00012829	FBpp0289335	DAPPUDRAFT_307786	Trans=asmbl_40819	phaw_30_tra_m.014214	SMAR006047	TC000766	tetur13g02410
led3827	WBGene00012885	FBpp0081412	DAPPUDRAFT_300869	Trans=asmbl_38103	phaw_30_tra_m.004324	SMAR003234	TC010045	tetur16g00250
led3828	WBGene00012887	FBpp0082231	DAPPUDRAFT_303234	Trans=asmbl_66478	phaw_30_tra_m.011562	SMAR009485	TC000478	tetur09g02150
led3829	WBGene00012895	FBpp0079582	DAPPUDRAFT_57149	Trans=asmbl_76717	phaw_30_tra_m.004442	SMAR005963	TC011818	tetur03g08690
led3830	WBGene00012897	FBpp0073875	DAPPUDRAFT_305782	Trans=asmbl_52102	phaw_30_tra_m.025505	SMAR007855	TC015176	tetur22g01290
led3831	WBGene00012903	FBpp0084340	DAPPUDRAFT_215551	Trans=TR129233_c0_g2_i2	phaw_30_tra_m.019401	SMAR003127	TC007124	tetur02g02730
led3832	WBGene00012911	FBpp0303401	DAPPUDRAFT_46406	Trans=TR100938_c0_g1_i1	phaw_30_tra_m.022179	SMAR009291	TC008962	tetur03g06450
led3833	WBGene00012920	FBpp0075763	DAPPUDRAFT_100794	Trans=asmbl_69621	phaw_30_tra_m.012423	SMAR007432	TC006115	tetur07g00470
led3834	WBGene00012929	FBpp0305462	DAPPUDRAFT_23503	Trans=asmbl_68587	phaw_30_tra_m.010391	SMAR001186	TC011817	tetur01g14060
led3835	WBGene00012936	FBpp0083514	DAPPUDRAFT_304346	Trans=asmbl_1671	phaw_30_tra_m.005236	SMAR006773	TC013712	tetur14g02460
led3836	WBGene00012948	FBpp0308957	DAPPUDRAFT_219600	Trans=asmbl_15383	phaw_30_tra_m.019453	SMAR004784	TC014595	tetur04g06090
led3837	WBGene00012950	FBpp0070457	DAPPUDRAFT_304186	Trans=asmbl_458	phaw_30_tra_m.014489	SMAR010355	TC016125	tetur12g03800
led3838	WBGene00012964	FBpp0305289	DAPPUDRAFT_227585	Trans=TR80546_c0_g1_i1	phaw_30_tra_m.010445	SMAR014986	TC012019	tetur17g02100
led3839	WBGene00012966	FBpp0079813	DAPPUDRAFT_305166	Trans=asmbl_63930	phaw_30_tra_m.014967	SMAR000846	TC015397	tetur12g01170
led3840	WBGene00012984	FBpp0312007	DAPPUDRAFT_301631	Trans=asmbl_33827	phaw_30_tra_m.017514	SMAR008733	TC003224	tetur28g00120
led3841	WBGene00012987	FBpp0303602	DAPPUDRAFT_304539	Trans=asmbl_63435	phaw_30_tra_m.010147	SMAR003524	TC000100	tetur01g08590
led3842	WBGene00012990	FBpp0303084	DAPPUDRAFT_62513	Trans=TR1148_c2_g3_i10	phaw_30_tra_m.010706	SMAR010467	TC014241	tetur19g00560
led3846	WBGene00012999	FBpp0086640	DAPPUDRAFT_323145	Trans=asmbl_9624	phaw_30_tra_m.014512	SMAR011086	TC015082	tetur02g04700
led3847	WBGene00013001	FBpp0085924	DAPPUDRAFT_313052	Trans=asmbl_44059	phaw_30_tra_m.014174	SMAR004055	TC012448	tetur28g00730
led3849	WBGene00013016	FBpp0304615	DAPPUDRAFT_241093	Trans=asmbl_41290	phaw_30_tra_m.007208	SMAR009750	TC007868	tetur03g01400
led3850	WBGene00013029	FBpp0073806	DAPPUDRAFT_302234	Trans=asmbl_80407	phaw_30_tra_m.014099	SMAR007829	TC008371	tetur01g14710
led3852	WBGene00013082	FBpp0304408	DAPPUDRAFT_325817	Trans=TR129232_c0_g1_i1	phaw_30_tra_m.010048	SMAR010990	TC011433	tetur05g01010
led3853	WBGene00013123	FBpp0085713	DAPPUDRAFT_52230	Trans=TR122539_c1_g2_i2	phaw_30_tra_m.011981	SMAR009406	TC005424	tetur04g09210
led3854	WBGene00013131	FBpp0310553	DAPPUDRAFT_306215	Trans=TR9794_c0_g1_i1	phaw_30_tra_m.023776	SMAR008821	TC015071	tetur02g11650
led3855	WBGene00013132	FBpp0300967	DAPPUDRAFT_308268	Trans=TR84576_c0_g2_i1	phaw_30_tra_m.024540	SMAR003747	TC009500	tetur20g02300
led3856	WBGene00013136	FBpp0292322	DAPPUDRAFT_218891	Trans=TR96406_c7_g1_i1	phaw_30_tra_m.018247	SMAR015672	TC013062	tetur13g00680
led3857	WBGene00013143	FBpp0087461	DAPPUDRAFT_325988	Trans=asmbl_41547	phaw_30_tra_m.023697	SMAR002398	TC006390	tetur08g04410
led3858	WBGene00013151	FBpp0289234	DAPPUDRAFT_317133	Trans=asmbl_46213	phaw_30_tra_m.014706	SMAR000996	TC012481	tetur01g10490
led3859	WBGene00013167	FBpp0307917	DAPPUDRAFT_43475	Trans=TR122535_c0_g1_i1	phaw_30_tra_m.019393	SMAR008301	TC001747	tetur02g05070
led3860	WBGene00013168	FBpp0082121	DAPPUDRAFT_203872	Trans=asmbl_95070	phaw_30_tra_m.010012	SMAR004044	TC030579	tetur01g09350
led3861	WBGene00013197	FBpp0304849	DAPPUDRAFT_48184	Trans=asmbl_31289	phaw_30_tra_m.009432	SMAR005683	TC015856	tetur19g01020
led3862	WBGene00013200	FBpp0304957	DAPPUDRAFT_309019	Trans=TR53406_c0_g1_i2	phaw_30_tra_m.014682	SMAR000789	TC005129	tetur02g07170
led3863	WBGene00013201	FBpp0308524	DAPPUDRAFT_300841	Trans=asmbl_71848	phaw_30_tra_u.000438	SMAR014962	TC014107	tetur07g04280
led3864	WBGene00013202	FBpp0312425	DAPPUDRAFT_50862	Trans=TR33684_c0_g1_i1	phaw_30_tra_m.020280	SMAR006556	TC014542	tetur13g03850
led3865	WBGene00013213	FBpp0309989	DAPPUDRAFT_231461	Trans=asmbl_67002	phaw_30_tra_m.018163	SMAR000553	TC010447	tetur08g06680
led3868	WBGene00013223	FBpp0306627	DAPPUDRAFT_307660	Trans=TR134234_c0_g1_i1	phaw_30_tra_m.021925	SMAR007957	TC011095	tetur29g00980
led3871	WBGene00013259	FBpp0086599	DAPPUDRAFT_309327	Trans=TR52770_c1_g4_i1	phaw_30_tra_m.014613	SMAR015326	TC002333	tetur25g01140
led3872	WBGene00013261	FBpp0086616	DAPPUDRAFT_327533	Trans=TR85344_c0_g1_i4	phaw_30_tra_m.024197	SMAR009721	TC004969	tetur07g02110
led3873	WBGene00013308	FBpp0304269	DAPPUDRAFT_231213	Trans=asmbl_88984	phaw_30_tra_m.025460	SMAR015583	TC002691	tetur15g02720
led3875	WBGene00013323	FBpp0303185	DAPPUDRAFT_92217	Trans=asmbl_63904	phaw_30_tra_m.023156	SMAR013262	TC012812	tetur08g00080
led3876	WBGene00013324	FBpp0304503	DAPPUDRAFT_206542	Trans=TR57474_c0_g3_i1	phaw_30_tra_m.014149	SMAR014793	TC006605	tetur02g09580
led3877	WBGene00013332	FBpp0070308	DAPPUDRAFT_196010	Trans=asmbl_52298	phaw_30_tra_m.007734	SMAR006983	TC005882	tetur10g01930
led3878	WBGene00013343	FBpp0312391	DAPPUDRAFT_303888	Trans=asmbl_60281	phaw_30_tra_m.006868	SMAR015292	TC005794	tetur02g12010
led3880	WBGene00013355	FBpp0310694	DAPPUDRAFT_197940	Trans=asmbl_17054	phaw_30_tra_m.010449	SMAR015026	TC014335	tetur02g03890
led3882	WBGene00013361	FBpp0086720	DAPPUDRAFT_206483	Trans=asmbl_7516	phaw_30_tra_m.003250	SMAR014726	TC010176	tetur05g05850
led3883	WBGene00013362	FBpp0080017	DAPPUDRAFT_194239	Trans=asmbl_61133	phaw_30_tra_m.002671	SMAR015603	TC007854	tetur01g00560
led3884	WBGene00013378	FBpp0079711	DAPPUDRAFT_231825	Trans=asmbl_84716	phaw_30_tra_m.017822	SMAR003975	TC000094	tetur03g01250
led3885	WBGene00013379	FBpp0076185	DAPPUDRAFT_300856	Trans=TR10496_c0_g1_i1	phaw_30_tra_m.023711	SMAR000359	TC007208	tetur11g03050
led3886	WBGene00013434	FBpp0304016	DAPPUDRAFT_302813	Trans=asmbl_4570	phaw_30_tra_m.024423	SMAR006159	TC014571	tetur02g05740
led3887	WBGene00013441	FBpp0113091	DAPPUDRAFT_300803	Trans=asmbl_64543	phaw_30_tra_m.004447	SMAR009998	TC003167	tetur34g00890
led3888	WBGene00013446	FBpp0071535	DAPPUDRAFT_307172	Trans=asmbl_61476	phaw_30_tra_m.013037	SMAR002561	TC030656	tetur03g07380
led3889	WBGene00013447	FBpp0086205	DAPPUDRAFT_307813	Trans=asmbl_13680	phaw_30_tra_m.013878	SMAR007486	TC007211	tetur10g03000
led3890	WBGene00013462	FBpp0111941	DAPPUDRAFT_202030	Trans=asmbl_38711	phaw_30_tra_m.007185	SMAR002697	TC014040	tetur14g03440
led3891	WBGene00013464	FBpp0085393	DAPPUDRAFT_107701	Trans=TR70813_c1_g7_i1	phaw_30_tra_m.021194	SMAR006753	TC006380	tetur18g01570
led3894	WBGene00013529	FBpp0075348	DAPPUDRAFT_210868	Trans=asmbl_54361	phaw_30_tra_m.014881	SMAR005212	TC015892	tetur20g00890
led3896	WBGene00013544	FBpp0079305	DAPPUDRAFT_196099	Trans=asmbl_55744	phaw_30_tra_m.006746	SMAR012432	TC005922	tetur19g00730
led3897	WBGene00013550	FBpp0081087	DAPPUDRAFT_309440	Trans=asmbl_49516	phaw_30_tra_m.011958	SMAR014752	TC015199	tetur15g03720
led3898	WBGene00013557	FBpp0297987	DAPPUDRAFT_324239	Trans=TR83716_c0_g2_i4	phaw_30_tra_m.007130	SMAR007794	TC014935	tetur19g02200
led3899	WBGene00013577	FBpp0071274	DAPPUDRAFT_190063	Trans=TR11230_c2_g1_i3	phaw_30_tra_m.010123	SMAR010013	TC000972	tetur04g05030
led3901	WBGene00013597	FBpp0087761	DAPPUDRAFT_302344	Trans=asmbl_89085	phaw_30_tra_m.004383	SMAR008692	TC030755	tetur02g00660
led3902	WBGene00013666	FBpp0291703	DAPPUDRAFT_210791	Trans=asmbl_84259	phaw_30_tra_m.010578	SMAR011438	TC014808	tetur16g00900
led3903	WBGene00013677	FBpp0075168	DAPPUDRAFT_304445	Trans=asmbl_73783	phaw_30_tra_m.019343	SMAR014945	TC013181	tetur13g04400
led3904	WBGene00013678	FBpp0312479	DAPPUDRAFT_319387	Trans=asmbl_90508	phaw_30_tra_m.025168	SMAR005369	TC012029	tetur03g04040
led3905	WBGene00013683	FBpp0293847	DAPPUDRAFT_308707	Trans=TR62978_c0_g1_i4	phaw_30_tra_m.023693	SMAR009888	TC006063	tetur33g01420
led3906	WBGene00013688	FBpp0084191	DAPPUDRAFT_53510	Trans=asmbl_96170	phaw_30_tra_m.004040	SMAR011058	TC003655	tetur04g09729
led3907	WBGene00013708	FBpp0309891	DAPPUDRAFT_187016	Trans=asmbl_20390	phaw_30_tra_m.014859	SMAR012033	TC008903	tetur37g00070
led3908	WBGene00013737	FBpp0302580	DAPPUDRAFT_209116	Trans=TR84843_c6_g3_i2	phaw_30_tra_m.014890	SMAR010446	TC012060	tetur20g02740
led3909	WBGene00013738	FBpp0087307	DAPPUDRAFT_309080	Trans=asmbl_71871	phaw_30_tra_m.024049	SMAR007985	TC012601	tetur11g03250
led3910	WBGene00013789	FBpp0307682	DAPPUDRAFT_307386	Trans=asmbl_63148	phaw_30_tra_m.019560	SMAR003673	TC015362	tetur23g02060
led3911	WBGene00013790	FBpp0074107	DAPPUDRAFT_300514	Trans=asmbl_44760	phaw_30_tra_m.012167	SMAR004797	TC013254	tetur02g02210
led3913	WBGene00013804	FBpp0303527	DAPPUDRAFT_39815	Trans=asmbl_47235	phaw_30_tra_m.006423	SMAR007495	TC013923	tetur05g01390
led3915	WBGene00013857	FBpp0080120	DAPPUDRAFT_309083	Trans=TR93380_c1_g2_i5	phaw_30_tra_m.012836	SMAR015333	TC012706	tetur06g04820
led3916	WBGene00013869	FBpp0302009	DAPPUDRAFT_209917	Trans=TR75588_c1_g2_i1	phaw_30_tra_m.013569	SMAR007239	TC000228	tetur10g04990
led3918	WBGene00013892	FBpp0078856	DAPPUDRAFT_221137	Trans=asmbl_67150	phaw_30_tra_m.011319	SMAR011163	TC010334	tetur41g00220
led3921	WBGene00013970	FBpp0311501	DAPPUDRAFT_7203	Trans=asmbl_8869	phaw_30_tra_m.010914	SMAR002322	TC002783	tetur10g02530
led3922	WBGene00013983	FBpp0081355	DAPPUDRAFT_195959	Trans=asmbl_20704	phaw_30_tra_m.024165	SMAR015350	TC006038	tetur32g00920
led3923	WBGene00013994	FBpp0086697	DAPPUDRAFT_45699	Trans=TR12699_c0_g1_i1	phaw_30_tra_m.020988	SMAR000297	TC010386	tetur11g02540
led3924	WBGene00013997	FBpp0084123	DAPPUDRAFT_305261	Trans=asmbl_96176	phaw_30_tra_m.004018	SMAR011177	TC010332	tetur01g11940
led3925	WBGene00013998	FBpp0075839	DAPPUDRAFT_44338	Trans=asmbl_5340	phaw_30_tra_m.010886	SMAR010215	TC013870	tetur01g02740
led3926	WBGene00014011	FBpp0083082	DAPPUDRAFT_225552	Trans=TR89154_c0_g1_i1	phaw_30_tra_m.000443	SMAR005682	TC011256	tetur15g01570
led3928	WBGene00014015	FBpp0304423	DAPPUDRAFT_61690	Trans=asmbl_46231	phaw_30_tra_m.021364	SMAR011486	TC000137	tetur03g02970
led3931	WBGene00014025	FBpp0088029	DAPPUDRAFT_305381	Trans=TR121324_c2_g1_i1	phaw_30_tra_m.007387	SMAR008947	TC007151	tetur03g04950
led3933	WBGene00014034	FBpp0074598	DAPPUDRAFT_190827	Trans=TR24832_c4_g1_i12	phaw_30_tra_m.003223	SMAR008302	TC005604	tetur05g01750
led3935	WBGene00014054	FBpp0073781	DAPPUDRAFT_192475	Trans=asmbl_73985	phaw_30_tra_m.015348	SMAR002386	TC014209	tetur16g01060
led3936	WBGene00014058	FBpp0308469	DAPPUDRAFT_206791	Trans=asmbl_6312	phaw_30_tra_m.003182	SMAR007423	TC009374	tetur08g07310
led3937	WBGene00014075	FBpp0308508	DAPPUDRAFT_311398	Trans=TR3351_c0_g1_i1	phaw_30_tra_m.014203	SMAR002952	TC001983	tetur07g04550
led3938	WBGene00014081	FBpp0077734	DAPPUDRAFT_223065	Trans=asmbl_15208	phaw_30_tra_m.018380	SMAR015020	TC005770	tetur05g00360
led3939	WBGene00014083	FBpp0084144	DAPPUDRAFT_100904	Trans=asmbl_18945	phaw_30_tra_m.010189	SMAR005577	TC012561	tetur02g03640
led3941	WBGene00014111	FBpp0303920	DAPPUDRAFT_41099	Trans=TR61510_c0_g1_i1	phaw_30_tra_m.022787	SMAR007526	TC000127	tetur03g06610
led3942	WBGene00014112	FBpp0306862	DAPPUDRAFT_329420	Trans=asmbl_48311	phaw_30_tra_m.000352	SMAR010580	TC008520	tetur12g03890
led3944	WBGene00014151	FBpp0305822	DAPPUDRAFT_45609	Trans=asmbl_36587	phaw_30_tra_m.008431	SMAR004010	TC012433	tetur11g03450
led3945	WBGene00014176	FBpp0073982	DAPPUDRAFT_304531	Trans=asmbl_15575	phaw_30_tra_m.005644	SMAR009847	TC006049	tetur39g00480
led3946	WBGene00014177	FBpp0074616	DAPPUDRAFT_303869	Trans=asmbl_84875	phaw_30_tra_m.006827	SMAR010656	TC011566	tetur14g02860
led3947	WBGene00014203	FBpp0305544	DAPPUDRAFT_187801	Trans=TR143183_c0_g1_i8	phaw_30_tra_m.018504	SMAR005637	TC003858	tetur02g10600
led3948	WBGene00014205	FBpp0111303	DAPPUDRAFT_126903	Trans=asmbl_23241	phaw_30_tra_m.014141	SMAR010775	TC004823	tetur09g01480
led3949	WBGene00014215	FBpp0297588	DAPPUDRAFT_225360	Trans=TR21546_c0_g1_i1	phaw_30_tra_m.015269	SMAR006836	TC016041	tetur01g12920
led3950	WBGene00014222	FBpp0088818	DAPPUDRAFT_307915	Trans=TR52756_c0_g1_i1	phaw_30_tra_m.010312	SMAR011437	TC014009	tetur08g06510
led3951	WBGene00014230	FBpp0077650	DAPPUDRAFT_224195	Trans=TR130766_c1_g4_i2	phaw_30_tra_m.024281	SMAR009278	TC011739	tetur03g01510
led3952	WBGene00014234	FBpp0077625	DAPPUDRAFT_93995	Trans=TR121657_c2_g7_i2	phaw_30_tra_m.018151	SMAR009266	TC015687	tetur03g02510
led3953	WBGene00014249	FBpp0296964	DAPPUDRAFT_194601	Trans=asmbl_60000	phaw_30_tra_m.020282	SMAR006078	TC000537	tetur06g01900
led3954	WBGene00014250	FBpp0085801	DAPPUDRAFT_48162	Trans=TR91985_c0_g1_i1	phaw_30_tra_m.000509	SMAR004352	TC011186	tetur09g06510
led3955	WBGene00015001	FBpp0076832	DAPPUDRAFT_316553	Trans=asmbl_24335	phaw_30_tra_m.006784	SMAR000014	TC016322	tetur15g01730
led3956	WBGene00015010	FBpp0088417	DAPPUDRAFT_230142	Trans=asmbl_4416	phaw_30_tra_m.015078	SMAR013536	TC015575	tetur09g02800
led3957	WBGene00015021	FBpp0079874	DAPPUDRAFT_46336	Trans=asmbl_54966	phaw_30_tra_m.000127	SMAR006282	TC014434	tetur10g02330
led3959	WBGene00015029	FBpp0311496	DAPPUDRAFT_310542	Trans=asmbl_91353	phaw_30_tra_m.010287	SMAR012680	TC002915	tetur04g09220
led3962	WBGene00015074	FBpp0302739	DAPPUDRAFT_50945	Trans=asmbl_39861	phaw_30_tra_m.007153	SMAR002223	TC008129	tetur19g02560
led3963	WBGene00015099	FBpp0077316	DAPPUDRAFT_220648	Trans=asmbl_66097	phaw_30_tra_m.014413	SMAR006463	TC001418	tetur16g01490
led3964	WBGene00015101	FBpp0296955	DAPPUDRAFT_313516	Trans=asmbl_2919	phaw_30_tra_m.014251	SMAR005409	TC007198	tetur08g00320
led3965	WBGene00015125	FBpp0072135	DAPPUDRAFT_50689	Trans=TR69410_c0_g1_i1	phaw_30_tra_m.004290	SMAR006925	TC008872	tetur24g01190
led3966	WBGene00015133	FBpp0082412	DAPPUDRAFT_99708	Trans=asmbl_81783	phaw_30_tra_m.005001	SMAR014346	TC009555	tetur05g04880
led3967	WBGene00015156	FBpp0309306	DAPPUDRAFT_306814	Trans=TR116899_c0_g2_i3	phaw_30_tra_m.000607	SMAR013504	TC007615	tetur12g03150
led3968	WBGene00015164	FBpp0071049	DAPPUDRAFT_304483	Trans=asmbl_45296	phaw_30_tra_m.022361	SMAR013423	TC013212	tetur09g04020
led3969	WBGene00015168	FBpp0311643	DAPPUDRAFT_306380	Trans=asmbl_68249	phaw_30_tra_m.010651	SMAR010968	TC004723	tetur04g01630
led3971	WBGene00015173	FBpp0072906	DAPPUDRAFT_301372	Trans=TR85362_c1_g3_i6	phaw_30_tra_m.009984	SMAR005883	TC012669	tetur08g07050
led3972	WBGene00015186	FBpp0084813	DAPPUDRAFT_302191	Trans=asmbl_8230	phaw_30_tra_m.004392	SMAR015379	TC006414	tetur03g08570
led3973	WBGene00015207	FBpp0311537	DAPPUDRAFT_222176	Trans=asmbl_91705	phaw_30_tra_m.006453	SMAR011161	TC005987	tetur01g00800
led3976	WBGene00015266	FBpp0306620	DAPPUDRAFT_243159	Trans=asmbl_47817	phaw_30_tra_m.014396	SMAR003336	TC009329	tetur04g03510
led3977	WBGene00015267	FBpp0070751	DAPPUDRAFT_44407	Trans=asmbl_11261	phaw_30_tra_m.010933	SMAR004970	TC009490	tetur10g01380
led3978	WBGene00015282	FBpp0308603	DAPPUDRAFT_304751	Trans=asmbl_84763	phaw_30_tra_m.007305	SMAR010560	TC014789	tetur03g02440
led3980	WBGene00015297	FBpp0078688	DAPPUDRAFT_307706	Trans=TR73356_c0_g1_i1	phaw_30_tra_m.024245	SMAR010379	TC030680	tetur05g08160
led3981	WBGene00015326	FBpp0076375	DAPPUDRAFT_53968	Trans=asmbl_45216	phaw_30_tra_m.010531	SMAR010281	TC030576	tetur04g04890
led3982	WBGene00015346	FBpp0083213	DAPPUDRAFT_187388	Trans=asmbl_28098	phaw_30_tra_m.015935	SMAR001916	TC005461	tetur16g00980
led3983	WBGene00015347	FBpp0072787	DAPPUDRAFT_304906	Trans=asmbl_3762	phaw_30_tra_m.000749	SMAR007706	TC006993	tetur21g01240
led3984	WBGene00015350	FBpp0303483	DAPPUDRAFT_208061	Trans=TR37382_c0_g2_i2	phaw_30_tra_m.023637	SMAR006467	TC013252	tetur10g00210
led3985	WBGene00015413	FBpp0084737	DAPPUDRAFT_327265	Trans=TR110489_c1_g3_i1	phaw_30_tra_m.003844	SMAR015751	TC011159	tetur01g02450
led3986	WBGene00015463	FBpp0306532	DAPPUDRAFT_323341	Trans=TR37406_c2_g1_i6	phaw_30_tra_m.020571	SMAR000428	TC009541	tetur03g08600
led3987	WBGene00015483	FBpp0071406	DAPPUDRAFT_190185	Trans=asmbl_28383	phaw_30_tra_m.001315	SMAR010181	TC030659	tetur08g00130
led3988	WBGene00015492	FBpp0308451	DAPPUDRAFT_222859	Trans=asmbl_62289	phaw_30_tra_m.010878	SMAR004158	TC009502	tetur02g12150
led3989	WBGene00015525	FBpp0309621	DAPPUDRAFT_300465	Trans=asmbl_66706	phaw_30_tra_m.000253	SMAR009269	TC015731	tetur07g06720
led3990	WBGene00015548	FBpp0310665	DAPPUDRAFT_252093	Trans=TR114484_c0_g3_i7	phaw_30_tra_m.017967	SMAR008650	TC013034	tetur33g00160
led3991	WBGene00015554	FBpp0079091	DAPPUDRAFT_7774	Trans=TR37203_c1_g1_i1	phaw_30_tra_m.018769	SMAR004102	TC003641	tetur01g09540
led3992	WBGene00015555	FBpp0293859	DAPPUDRAFT_307453	Trans=asmbl_85080	phaw_30_tra_m.006530	SMAR006139	TC000331	tetur17g01410
led3993	WBGene00015561	FBpp0303973	DAPPUDRAFT_304789	Trans=asmbl_55828	phaw_30_tra_m.014668	SMAR007497	TC003525	tetur02g06240
led3996	WBGene00015733	FBpp0307439	DAPPUDRAFT_302155	Trans=asmbl_56719	phaw_30_tra_m.012114	SMAR001580	TC008460	tetur03g00550
led3997	WBGene00015743	FBpp0307216	DAPPUDRAFT_112212	Trans=TR116427_c0_g1_i2	phaw_30_tra_m.004113	SMAR003327	TC004631	tetur29g00460
led3998	WBGene00015754	FBpp0309977	DAPPUDRAFT_190561	Trans=TR100924_c0_g4_i11	phaw_30_tra_m.004644	SMAR010646	TC007200	tetur15g00240
led3999	WBGene00015793	FBpp0308981	DAPPUDRAFT_317126	Trans=asmbl_2607	phaw_30_tra_m.020798	SMAR001119	TC013385	tetur01g09990
led4000	WBGene00015800	FBpp0288766	DAPPUDRAFT_65535	Trans=asmbl_57822	phaw_30_tra_m.022203	SMAR008153	TC003548	tetur05g03440
led4002	WBGene00015809	FBpp0306150	DAPPUDRAFT_194021	Trans=asmbl_72680	phaw_30_tra_m.010161	SMAR003376	TC007176	tetur01g06150
led4003	WBGene00015810	FBpp0309567	DAPPUDRAFT_198715	Trans=asmbl_93218	phaw_30_tra_m.021345	SMAR003969	TC009080	tetur13g02780
led4004	WBGene00015811	FBpp0311991	DAPPUDRAFT_301797	Trans=TR109349_c1_g1_i1	phaw_30_tra_m.014541	SMAR013963	TC000795	tetur02g08510
led4005	WBGene00015866	FBpp0309118	DAPPUDRAFT_312713	Trans=asmbl_68314	phaw_30_tra_m.013024	SMAR013418	TC007350	tetur38g00290
led4006	WBGene00015915	FBpp0308258	DAPPUDRAFT_315212	Trans=TR112007_c0_g2_i1	phaw_30_tra_m.020285	SMAR013593	TC012354	tetur20g01670
led4007	WBGene00015916	FBpp0307645	DAPPUDRAFT_306258	Trans=asmbl_75806	phaw_30_tra_m.010626	SMAR007553	TC030628	tetur10g05210
led4008	WBGene00015920	FBpp0075754	DAPPUDRAFT_223934	Trans=TR124348_c1_g1_i2	phaw_30_tra_m.022744	SMAR006441	TC003034	tetur20g02710
led4009	WBGene00015934	FBpp0302730	DAPPUDRAFT_32500	Trans=TR6529_c0_g2_i2	phaw_30_tra_m.024522	SMAR002755	TC004129	tetur31g00520
led4011	WBGene00016029	FBpp0297063	DAPPUDRAFT_190601	Trans=asmbl_44640	phaw_30_tra_m.018557	SMAR010869	TC004816	tetur14g01410
led4013	WBGene00016073	FBpp0310396	DAPPUDRAFT_109408	Trans=TR96438_c0_g1_i9	phaw_30_tra_m.020439	SMAR006549	TC001089	tetur17g02370
led4015	WBGene00016103	FBpp0071273	DAPPUDRAFT_202177	Trans=TR121971_c2_g1_i15	phaw_30_tra_m.020215	SMAR004452	TC010364	tetur06g06000
led4016	WBGene00016118	FBpp0306219	DAPPUDRAFT_57515	Trans=asmbl_70651	phaw_30_tra_m.010630	SMAR014139	TC004388	tetur35g01400
led4017	WBGene00016124	FBpp0088018	DAPPUDRAFT_305847	Trans=asmbl_96060	phaw_30_tra_m.023328	SMAR012458	TC011388	tetur01g14790
led4018	WBGene00016128	FBpp0309927	DAPPUDRAFT_307809	Trans=asmbl_54180	phaw_30_tra_m.000474	SMAR010619	TC030599	tetur04g08080
led4019	WBGene00016131	FBpp0303752	DAPPUDRAFT_54851	Trans=asmbl_71951	phaw_30_tra_m.020169	SMAR010556	TC010441	tetur19g02180
led4021	WBGene00016142	FBpp0073906	DAPPUDRAFT_212601	Trans=asmbl_73480	phaw_30_tra_m.023878	SMAR002211	TC014311	tetur15g03030
led4024	WBGene00016166	FBpp0302559	DAPPUDRAFT_221497	Trans=asmbl_9380	phaw_30_tra_m.014387	SMAR014494	TC014857	tetur14g00280
led4026	WBGene00016171	FBpp0075833	DAPPUDRAFT_309103	Trans=TR115632_c2_g1_i2	phaw_30_tra_m.024146	SMAR008615	TC000849	tetur10g03490
led4027	WBGene00016188	FBpp0083436	DAPPUDRAFT_127521	Trans=asmbl_3005	phaw_30_tra_m.022564	SMAR000755	TC011021	tetur03g08680
led4028	WBGene00019832	FBpp0310948	DAPPUDRAFT_250988	Trans=asmbl_44786	phaw_30_tra_m.012251	SMAR007474	TC001759	tetur18g01880
led4029	WBGene00016238	FBpp0297918	DAPPUDRAFT_300171	Trans=asmbl_69697	phaw_30_tra_m.000614	SMAR015037	TC012571	tetur21g03326
led4030	WBGene00016250	FBpp0293000	DAPPUDRAFT_229110	Trans=asmbl_19310	phaw_30_tra_m.014053	SMAR011452	TC007971	tetur03g00440
led4031	WBGene00016260	FBpp0083248	DAPPUDRAFT_53422	Trans=TR56352_c0_g2_i2	phaw_30_tra_m.020325	SMAR010856	TC006151	tetur06g00940
led4032	WBGene00016261	FBpp0292314	DAPPUDRAFT_332348	Trans=asmbl_75178	phaw_30_tra_m.010249	SMAR008014	TC001347	tetur06g04610
led4033	WBGene00016278	FBpp0074022	DAPPUDRAFT_306744	Trans=asmbl_9455	phaw_30_tra_m.022683	SMAR007757	TC001643	tetur16g00160
led4034	WBGene00016292	FBpp0303287	DAPPUDRAFT_196636	Trans=asmbl_6255	phaw_30_tra_m.014311	SMAR015452	TC014024	tetur03g02250
led4037	WBGene00016326	FBpp0312009	DAPPUDRAFT_314139	Trans=asmbl_21744	phaw_30_tra_m.010685	SMAR012878	TC007434	tetur26g00090
led4038	WBGene00016331	FBpp0304288	DAPPUDRAFT_317077	Trans=TR132966_c0_g1_i1	phaw_30_tra_m.005009	SMAR001251	TC010026	tetur32g01370
led4039	WBGene00016374	FBpp0079266	DAPPUDRAFT_300247	Trans=asmbl_45857	phaw_30_tra_m.023971	SMAR005099	TC014755	tetur28g02210
led4041	WBGene00016384	FBpp0312164	DAPPUDRAFT_315618	Trans=asmbl_39061	phaw_30_tra_m.025058	SMAR013088	TC014743	tetur20g01750
led4043	WBGene00016400	FBpp0290363	DAPPUDRAFT_299803	Trans=asmbl_9216	phaw_30_tra_m.010545	SMAR007499	TC003329	tetur29g00300
led4044	WBGene00016408	FBpp0088811	DAPPUDRAFT_308857	Trans=asmbl_65180	phaw_30_tra_m.018088	SMAR013508	TC003689	tetur01g11060
led4045	WBGene00016411	FBpp0305723	DAPPUDRAFT_301795	Trans=asmbl_4293	phaw_30_tra_m.005039	SMAR003785	TC004104	tetur33g01350
led4046	WBGene00016418	FBpp0310025	DAPPUDRAFT_304709	Trans=TR888_c0_g1_i5	phaw_30_tra_m.009664	SMAR015243	TC010431	tetur20g02680
led4047	WBGene00016446	FBpp0311843	DAPPUDRAFT_300330	Trans=asmbl_60096	phaw_30_tra_m.006562	SMAR009265	TC015732	tetur32g01700
led4048	WBGene00016496	FBpp0089140	DAPPUDRAFT_222844	Trans=TR12740_c2_g1_i6	phaw_30_tra_m.004095	SMAR003373	TC007510	tetur01g12280
led4049	WBGene00016508	FBpp0081117	DAPPUDRAFT_304678	Trans=asmbl_1025	phaw_30_tra_m.010223	SMAR003299	TC030595	tetur03g03640
led4050	WBGene00016509	FBpp0083395	DAPPUDRAFT_300994	Trans=asmbl_79913	phaw_30_tra_m.025624	SMAR013049	TC015922	tetur04g04900
led4051	WBGene00016524	FBpp0083969	DAPPUDRAFT_328680	Trans=TR68128_c0_g2_i5	phaw_30_tra_m.014285	SMAR007481	TC030768	tetur28g02180
led4052	WBGene00016540	FBpp0309048	DAPPUDRAFT_65421	Trans=TR109877_c0_g3_i1	phaw_30_tra_m.023067	SMAR013605	TC001623	tetur27g02020
led4054	WBGene00016567	FBpp0298282	DAPPUDRAFT_231300	Trans=asmbl_8798	phaw_30_tra_m.007759	SMAR008265	TC030544	tetur37g00980
led4055	WBGene00016580	FBpp0305865	DAPPUDRAFT_323991	Trans=asmbl_35226	phaw_30_tra_m.022271	SMAR008211	TC016037	tetur07g04080
led4056	WBGene00016582	FBpp0076695	DAPPUDRAFT_305042	Trans=TR115049_c0_g3_i1	phaw_30_tra_m.026211	SMAR004858	TC003699	tetur01g07320
led4057	WBGene00016583	FBpp0311383	DAPPUDRAFT_101964	Trans=asmbl_71426	phaw_30_tra_m.005274	SMAR015612	TC015659	tetur02g12110
led4058	WBGene00016602	FBpp0070165	DAPPUDRAFT_304957	Trans=asmbl_19636	phaw_30_tra_m.004520	SMAR010050	TC005007	tetur15g01040
led4059	WBGene00016603	FBpp0290774	DAPPUDRAFT_319776	Trans=TR115205_c0_g1_i1	phaw_30_tra_m.010304	SMAR002837	TC014310	tetur15g00050
led4060	WBGene00016607	FBpp0084082	DAPPUDRAFT_300325	Trans=asmbl_89790	phaw_30_tra_m.024101	SMAR003996	TC006900	tetur10g03500
led4061	WBGene00016611	FBpp0303259	DAPPUDRAFT_328899	Trans=asmbl_69022	phaw_30_tra_m.006938	SMAR002093	TC009111	tetur23g00620
led4062	WBGene00016621	FBpp0083515	DAPPUDRAFT_305817	Trans=TR48669_c0_g1_i2	phaw_30_tra_m.011158	SMAR011710	TC014269	tetur18g03370
led4063	WBGene00016622	FBpp0311225	DAPPUDRAFT_105183	Trans=asmbl_72343	phaw_30_tra_m.020176	SMAR007630	TC014322	tetur03g05220
led4065	WBGene00016624	FBpp0293195	DAPPUDRAFT_328086	Trans=TR51308_c0_g2_i19	phaw_30_tra_m.020751	SMAR003023	TC002855	tetur18g03684
led4066	WBGene00016643	FBpp0081548	DAPPUDRAFT_186897	Trans=TR91970_c2_g2_i2	phaw_30_tra_m.014327	SMAR001205	TC002297	tetur27g02430
led4067	WBGene00016653	FBpp0080906	DAPPUDRAFT_225247	Trans=asmbl_5113	phaw_30_tra_m.012242	SMAR004860	TC013519	tetur04g08740
led4069	WBGene00016725	FBpp0309008	DAPPUDRAFT_17968	Trans=TR109017_c0_g3_i8	phaw_30_tra_m.022944	SMAR009413	TC002730	tetur01g00470
led4070	WBGene00016735	FBpp0297587	DAPPUDRAFT_198277	Trans=TR43155_c0_g1_i2	phaw_30_tra_m.010122	SMAR000423	TC003980	tetur23g00300
led4071	WBGene00016740	FBpp0086096	DAPPUDRAFT_213273	Trans=TR43165_c0_g2_i1	phaw_30_tra_m.007454	SMAR001137	TC016093	tetur27g01350
led4072	WBGene00016808	FBpp0076723	DAPPUDRAFT_230136	Trans=asmbl_60900	phaw_30_tra_m.010018	SMAR009350	TC012538	tetur38g00320
led4074	WBGene00016844	FBpp0311088	DAPPUDRAFT_306482	Trans=asmbl_55916	phaw_30_tra_m.006489	SMAR005108	TC005166	tetur03g02660
led4075	WBGene00016866	FBpp0304278	DAPPUDRAFT_309060	Trans=TR92573_c0_g1_i4	phaw_30_tra_m.010522	SMAR000679	TC007700	tetur14g02930
led4076	WBGene00016867	FBpp0077578	DAPPUDRAFT_311546	Trans=TR91748_c3_g1_i2	phaw_30_tra_u.006431	SMAR002220	TC007919	tetur02g03860
led4077	WBGene00016889	FBpp0072619	DAPPUDRAFT_219947	Trans=asmbl_52830	phaw_30_tra_m.022111	SMAR002149	TC007707	tetur14g03310
led4078	WBGene00016907	FBpp0308653	DAPPUDRAFT_309652	Trans=TR84889_c0_g6_i1	phaw_30_tra_m.023851	SMAR008449	TC013937	tetur11g05840
led4079	WBGene00016918	FBpp0307957	DAPPUDRAFT_237928	Trans=TR4538_c0_g1_i1	phaw_30_tra_m.022032	SMAR014856	TC004567	tetur03g05950
led4081	WBGene00016964	FBpp0079574	DAPPUDRAFT_320008	Trans=asmbl_26832	phaw_30_tra_m.023746	SMAR010145	TC015920	tetur09g04240
led4083	WBGene00016966	FBpp0303439	DAPPUDRAFT_325741	Trans=asmbl_63933	phaw_30_tra_m.001014	SMAR009222	TC002337	tetur06g04470
led4084	WBGene00016973	FBpp0084089	DAPPUDRAFT_300887	Trans=TR130726_c0_g1_i1	phaw_30_tra_m.010015	SMAR010342	TC012778	tetur01g16290
led4086	WBGene00016983	FBpp0100038	DAPPUDRAFT_305190	Trans=asmbl_40705	phaw_30_tra_m.010440	SMAR010954	TC008846	tetur30g02489
led4087	WBGene00016992	FBpp0078673	DAPPUDRAFT_210135	Trans=asmbl_74127	phaw_30_tra_m.010151	SMAR015272	TC010523	tetur08g07300
led4088	WBGene00017004	FBpp0309673	DAPPUDRAFT_14394	Trans=TR58940_c0_g2_i3	phaw_30_tra_m.008127	SMAR007386	TC010693	tetur31g01140
led4089	WBGene00017010	FBpp0303864	DAPPUDRAFT_301201	Trans=TR130730_c1_g1_i3	phaw_30_tra_m.022812	SMAR005349	TC006494	tetur10g04300
led4090	WBGene00017016	FBpp0074609	DAPPUDRAFT_188735	Trans=TR20299_c3_g4_i2	phaw_30_tra_m.004500	SMAR010963	TC013571	tetur06g05400
led4092	WBGene00017046	FBpp0305602	DAPPUDRAFT_695	Trans=asmbl_33785	phaw_30_tra_m.023771	SMAR014189	TC004698	tetur20g01090
led4093	WBGene00017062	FBpp0080044	DAPPUDRAFT_229030	Trans=TR14321_c0_g1_i2	phaw_30_tra_m.024291	SMAR000277	TC000304	tetur27g01100
led4094	WBGene00017063	FBpp0312419	DAPPUDRAFT_213473	Trans=TR72580_c1_g3_i2	phaw_30_tra_m.020536	SMAR012709	TC014537	tetur08g06520
led4096	WBGene00017066	FBpp0302571	DAPPUDRAFT_322995	Trans=TR71063_c0_g1_i1	phaw_30_tra_m.001015	SMAR006151	TC005588	tetur29g00420
led4097	WBGene00017070	FBpp0309815	DAPPUDRAFT_308871	Trans=TR93329_c2_g2_i2	phaw_30_tra_m.021545	SMAR009885	TC016173	tetur16g02280
led4098	WBGene00017075	FBpp0297132	DAPPUDRAFT_299973	Trans=asmbl_44302	phaw_30_tra_m.004155	SMAR014396	TC007471	tetur01g04390
led4100	WBGene00017087	FBpp0308797	DAPPUDRAFT_198635	Trans=asmbl_4961	phaw_30_tra_m.024025	SMAR011439	TC007678	tetur05g00290
led4101	WBGene00017088	FBpp0304976	DAPPUDRAFT_308735	Trans=TR139218_c2_g1_i1	phaw_30_tra_m.014068	SMAR011400	TC014377	tetur01g01360
led4102	WBGene00017119	FBpp0311388	DAPPUDRAFT_307357	Trans=asmbl_48304	phaw_30_tra_m.006762	SMAR009886	TC001322	tetur18g03220
led4103	WBGene00017144	FBpp0304474	DAPPUDRAFT_47474	Trans=asmbl_67032	phaw_30_tra_m.014264	SMAR007805	TC015510	tetur11g04670
led4104	WBGene00017161	FBpp0071563	DAPPUDRAFT_301185	Trans=TR109004_c1_g1_i5	phaw_30_tra_m.006621	SMAR012859	TC006665	tetur07g02080
led4105	WBGene00017164	FBpp0074206	DAPPUDRAFT_310328	Trans=TR79605_c0_g1_i3	phaw_30_tra_m.003525	SMAR006212	TC030739	tetur07g03860
led4106	WBGene00017217	FBpp0303207	DAPPUDRAFT_300346	Trans=TR134274_c1_g1_i1	phaw_30_tra_m.007037	SMAR005225	TC007817	tetur11g04330
led4107	WBGene00017240	FBpp0305719	DAPPUDRAFT_217669	Trans=TR76885_c0_g1_i2	phaw_30_tra_m.024155	SMAR006919	TC014005	tetur02g09440
led4108	WBGene00017245	FBpp0083319	DAPPUDRAFT_309061	Trans=TR84592_c0_g2_i1	phaw_30_tra_m.004274	SMAR003309	TC012172	tetur07g00770
led4109	WBGene00017269	FBpp0099670	DAPPUDRAFT_301396	Trans=asmbl_56018	phaw_30_tra_m.002392	SMAR009947	TC009742	tetur05g09395
led4110	WBGene00017272	FBpp0301728	DAPPUDRAFT_308929	Trans=TR100510_c0_g1_i1	phaw_30_tra_m.018211	SMAR004140	TC011438	tetur02g08560
led4111	WBGene00017283	FBpp0312210	DAPPUDRAFT_302490	Trans=asmbl_80738	phaw_30_tra_m.014004	SMAR009493	TC012896	tetur21g01320
led4112	WBGene00017284	FBpp0085888	DAPPUDRAFT_303543	Trans=TR110471_c3_g1_i2	phaw_30_tra_m.000920	SMAR011583	TC006514	tetur01g10600
led4113	WBGene00017293	FBpp0088027	DAPPUDRAFT_307758	Trans=TR11521_c1_g3_i19	phaw_30_tra_m.007698	SMAR007108	TC000405	tetur12g01420
led4114	WBGene00017298	FBpp0297492	DAPPUDRAFT_332246	Trans=TR64793_c2_g5_i1	phaw_30_tra_m.022775	SMAR009714	TC011292	tetur12g01990
led4115	WBGene00017301	FBpp0082546	DAPPUDRAFT_46163	Trans=TR24847_c0_g4_i6	phaw_30_tra_m.007283	SMAR010843	TC011207	tetur32g00130
led4116	WBGene00017313	FBpp0084726	DAPPUDRAFT_58164	Trans=asmbl_65348	phaw_30_tra_m.000215	SMAR007152	TC014506	tetur04g08250
led4118	WBGene00017320	FBpp0302750	DAPPUDRAFT_56378	Trans=TR115515_c0_g4_i6	phaw_30_tra_m.011005	SMAR004962	TC009584	tetur20g02260
led4119	WBGene00017328	FBpp0074150	DAPPUDRAFT_308237	Trans=asmbl_24748	phaw_30_tra_m.010725	SMAR008529	TC004435	tetur17g00950
led4120	WBGene00017339	FBpp0083412	DAPPUDRAFT_303762	Trans=TR57505_c0_g1_i1	phaw_30_tra_m.023719	SMAR000778	TC001773	tetur30g02230
led4121	WBGene00017342	FBpp0289643	DAPPUDRAFT_44682	Trans=asmbl_63971	phaw_30_tra_m.021901	SMAR013187	TC000216	tetur29g01420
led4122	WBGene00017349	FBpp0304368	DAPPUDRAFT_302834	Trans=asmbl_55865	phaw_30_tra_m.004363	SMAR010859	TC010759	tetur11g02580
led4124	WBGene00017440	FBpp0081276	DAPPUDRAFT_306977	Trans=asmbl_67262	phaw_30_tra_m.019342	SMAR002867	TC015857	tetur03g03000
led4125	WBGene00017480	FBpp0070840	DAPPUDRAFT_303089	Trans=asmbl_27610	phaw_30_tra_m.022619	SMAR009880	TC001443	tetur32g01820
led4128	WBGene00017534	FBpp0308563	DAPPUDRAFT_302134	Trans=asmbl_54023	phaw_30_tra_m.001159	SMAR013096	TC009553	tetur09g04030
led4129	WBGene00017608	FBpp0075250	DAPPUDRAFT_303892	Trans=asmbl_78005	phaw_30_tra_m.000491	SMAR014317	TC006621	tetur15g00990
led4131	WBGene00017642	FBpp0074178	DAPPUDRAFT_13857	Trans=asmbl_79232	phaw_30_tra_m.015397	SMAR001097	TC008518	tetur10g02050
led4132	WBGene00017646	FBpp0075727	DAPPUDRAFT_39904	Trans=asmbl_3746	phaw_30_tra_m.014118	SMAR014465	TC003420	tetur30g00190
led4133	WBGene00017671	FBpp0312237	DAPPUDRAFT_327379	Trans=TR124372_c0_g3_i1	phaw_30_tra_m.011761	SMAR012693	TC009284	tetur01g04470
led4135	WBGene00017683	FBpp0077900	DAPPUDRAFT_321168	Trans=asmbl_14511	phaw_30_tra_m.004026	SMAR008188	TC003004	tetur03g00240
led4136	WBGene00017686	FBpp0308802	DAPPUDRAFT_186919	Trans=TR137744_c1_g1_i4	phaw_30_tra_m.021931	SMAR006025	TC004702	tetur01g09400
led4137	WBGene00017724	FBpp0083841	DAPPUDRAFT_305323	Trans=TR115578_c2_g1_i1	phaw_30_tra_m.009190	SMAR015082	TC004115	tetur01g01970
led4138	WBGene00017733	FBpp0076470	DAPPUDRAFT_304431	Trans=asmbl_81519	phaw_30_tra_m.014401	SMAR003386	TC012540	tetur01g15210
led4139	WBGene00017734	FBpp0084902	DAPPUDRAFT_305476	Trans=TR22353_c0_g1_i1	phaw_30_tra_m.023530	SMAR004441	TC008707	tetur11g01320
led4140	WBGene00017735	FBpp0311533	DAPPUDRAFT_231406	Trans=asmbl_17625	phaw_30_tra_m.010129	SMAR005189	TC013690	tetur17g01660
led4141	WBGene00017763	FBpp0303777	DAPPUDRAFT_42520	Trans=asmbl_3883	phaw_30_tra_m.014755	SMAR013017	TC030658	tetur02g10530
led4142	WBGene00017765	FBpp0079697	DAPPUDRAFT_308047	Trans=asmbl_78881	phaw_30_tra_m.024384	SMAR011921	TC015522	tetur08g07490
led4143	WBGene00017766	FBpp0111820	DAPPUDRAFT_307221	Trans=asmbl_85932	phaw_30_tra_m.022077	SMAR013063	TC009672	tetur07g04160
led4144	WBGene00017777	FBpp0312046	DAPPUDRAFT_205741	Trans=asmbl_53880	phaw_30_tra_m.011931	SMAR013534	TC000540	tetur02g06570
led4145	WBGene00017797	FBpp0078372	DAPPUDRAFT_321741	Trans=asmbl_13777	phaw_30_tra_m.022713	SMAR011959	TC010414	tetur25g00200
led4146	WBGene00017799	FBpp0271779	DAPPUDRAFT_302199	Trans=asmbl_42121	phaw_30_tra_m.014359	SMAR003052	TC030566	tetur11g00270
led4148	WBGene00017837	FBpp0081397	DAPPUDRAFT_61068	Trans=TR121294_c3_g2_i4	phaw_30_tra_m.000492	SMAR014383	TC009544	tetur09g04210
led4149	WBGene00017885	FBpp0293868	DAPPUDRAFT_309070	Trans=TR101465_c0_g6_i3	phaw_30_tra_m.003259	SMAR007755	TC010545	tetur11g06100
led4153	WBGene00017924	FBpp0307436	DAPPUDRAFT_304201	Trans=asmbl_90950	phaw_30_tra_m.014161	SMAR003498	TC006524	tetur07g02810
led4154	WBGene00017931	FBpp0077331	DAPPUDRAFT_301960	Trans=asmbl_9402	phaw_30_tra_m.024376	SMAR015638	TC007625	tetur17g01690
led4155	WBGene00017951	FBpp0308411	DAPPUDRAFT_314726	Trans=asmbl_49958	phaw_30_tra_m.010334	SMAR012302	TC006714	tetur27g00200
led4156	WBGene00017974	FBpp0310509	DAPPUDRAFT_306524	Trans=asmbl_62116	phaw_30_tra_m.000414	SMAR011753	TC015204	tetur32g02120
led4157	WBGene00017981	FBpp0303790	DAPPUDRAFT_322816	Trans=asmbl_81985	phaw_30_tra_m.000721	SMAR012815	TC016198	tetur02g13490
led4159	WBGene00017983	FBpp0293601	DAPPUDRAFT_54951	Trans=asmbl_67540	phaw_30_tra_m.019816	SMAR014174	TC007886	tetur02g01150
led4161	WBGene00017988	FBpp0078568	DAPPUDRAFT_222134	Trans=TR11812_c1_g2_i4	phaw_30_tra_m.008738	SMAR010975	TC013053	tetur03g07370
led4162	WBGene00018006	FBpp0070795	DAPPUDRAFT_317365	Trans=asmbl_73810	phaw_30_tra_m.018254	SMAR008691	TC008869	tetur03g01810
led4163	WBGene00018014	FBpp0080383	DAPPUDRAFT_303698	Trans=asmbl_9138	phaw_30_tra_m.006532	SMAR008797	TC014787	tetur24g01650
led4165	WBGene00018064	FBpp0289644	DAPPUDRAFT_57230	Trans=TR120269_c1_g1_i1	phaw_30_tra_m.019428	SMAR009662	TC011263	tetur26g00750
led4166	WBGene00018072	FBpp0305239	DAPPUDRAFT_54916	Trans=asmbl_66167	phaw_30_tra_m.007077	SMAR014477	TC012039	tetur01g14190
led4167	WBGene00018076	FBpp0305064	DAPPUDRAFT_324178	Trans=asmbl_26639	phaw_30_tra_m.023578	SMAR000402	TC011124	tetur27g00120
led4168	WBGene00018131	FBpp0073085	DAPPUDRAFT_65805	Trans=TR111867_c0_g3_i1	phaw_30_tra_m.010210	SMAR013441	TC002972	tetur02g04320
led4169	WBGene00018132	FBpp0293290	DAPPUDRAFT_204269	Trans=TR33588_c0_g1_i1	phaw_30_tra_m.020601	SMAR007796	TC005495	tetur24g01060
led4170	WBGene00018150	FBpp0077104	DAPPUDRAFT_305344	Trans=asmbl_42539	phaw_30_tra_m.004619	SMAR004434	TC008317	tetur34g00990
led4171	WBGene00018154	FBpp0310515	DAPPUDRAFT_40604	Trans=asmbl_48977	phaw_30_tra_m.010700	SMAR008135	TC007574	tetur11g04290
led4172	WBGene00018159	FBpp0076589	DAPPUDRAFT_302042	Trans=asmbl_33831	phaw_30_tra_m.012198	SMAR007104	TC000621	tetur13g03300
led4174	WBGene00018181	FBpp0078636	DAPPUDRAFT_31031	Trans=asmbl_75998	phaw_30_tra_m.004195	SMAR009449	TC013726	tetur25g00210
led4175	WBGene00018187	FBpp0082352	DAPPUDRAFT_188107	Trans=asmbl_29604	phaw_30_tra_m.024505	SMAR002284	TC012105	tetur05g05760
led4178	WBGene00018290	FBpp0305334	DAPPUDRAFT_307757	Trans=asmbl_13774	phaw_30_tra_m.022052	SMAR015661	TC004434	tetur11g03300
led4179	WBGene00018328	FBpp0072703	DAPPUDRAFT_309336	Trans=TR25957_c1_g4_i2	phaw_30_tra_m.024183	SMAR004393	TC004358	tetur04g02820
led4180	WBGene00018361	FBpp0083126	DAPPUDRAFT_200659	Trans=asmbl_17113	phaw_30_tra_m.010769	SMAR012625	TC030690	tetur02g08890
led4181	WBGene00018367	FBpp0297282	DAPPUDRAFT_49826	Trans=TR80499_c0_g2_i1	phaw_30_tra_m.007558	SMAR012805	TC009504	tetur32g00350
led4182	WBGene00018371	FBpp0071145	DAPPUDRAFT_194635	Trans=asmbl_20635	phaw_30_tra_m.022247	SMAR007830	TC014923	tetur01g15640
led4183	WBGene00018393	FBpp0303209	DAPPUDRAFT_330996	Trans=TR77313_c1_g2_i1	phaw_30_tra_m.003181	SMAR006438	TC005676	tetur14g03230
led4186	WBGene00018474	FBpp0308686	DAPPUDRAFT_312005	Trans=asmbl_28402	phaw_30_tra_m.003054	SMAR008446	TC011922	tetur12g00800
led4187	WBGene00018491	FBpp0311560	DAPPUDRAFT_308915	Trans=TR23585_c3_g2_i2	phaw_30_tra_m.018434	SMAR012920	TC008177	tetur12g04290
led4188	WBGene00018508	FBpp0310176	DAPPUDRAFT_260966	Trans=asmbl_46319	phaw_30_tra_m.020433	SMAR005830	TC010200	tetur02g08610
led4189	WBGene00018514	FBpp0079501	DAPPUDRAFT_314156	Trans=asmbl_52738	phaw_30_tra_m.012208	SMAR013996	TC002994	tetur01g13900
led4191	WBGene00018547	FBpp0308723	DAPPUDRAFT_247827	Trans=asmbl_61839	phaw_30_tra_m.021274	SMAR006007	TC000871	tetur21g01660
led4192	WBGene00018612	FBpp0072388	DAPPUDRAFT_229774	Trans=TR111928_c0_g6_i2	phaw_30_tra_m.000466	SMAR000934	TC006327	tetur08g05370
led4193	WBGene00018625	FBpp0083581	DAPPUDRAFT_305671	Trans=asmbl_52123	phaw_30_tra_m.011393	SMAR015325	TC011310	tetur12g02380
led4194	WBGene00018635	FBpp0074122	DAPPUDRAFT_309307	Trans=TR84598_c0_g1_i2	phaw_30_tra_m.002101	SMAR004867	TC005889	tetur15g02140
led4195	WBGene00018681	FBpp0310013	DAPPUDRAFT_224383	Trans=TR133049_c0_g1_i1	phaw_30_tra_m.006587	SMAR004702	TC000538	tetur08g05350
led4196	WBGene00018700	FBpp0297634	DAPPUDRAFT_303503	Trans=asmbl_80036	phaw_30_tra_m.024517	SMAR014364	TC013055	tetur35g01470
led4197	WBGene00018735	FBpp0076580	DAPPUDRAFT_201906	Trans=asmbl_21128	phaw_30_tra_m.024544	SMAR005450	TC010470	tetur07g02050
led4198	WBGene00018769	FBpp0087350	DAPPUDRAFT_205778	Trans=TR20939_c0_g1_i3	phaw_30_tra_m.017806	SMAR012712	TC010030	tetur22g02430
led4199	WBGene00018777	FBpp0311143	DAPPUDRAFT_303223	Trans=asmbl_27937	phaw_30_tra_m.015288	SMAR005521	TC016056	tetur02g10360
led4200	WBGene00018782	FBpp0291566	DAPPUDRAFT_306806	Trans=TR133830_c0_g1_i1	phaw_30_tra_m.014323	SMAR012708	TC009342	tetur02g11560
led4201	WBGene00018793	FBpp0081860	DAPPUDRAFT_203518	Trans=asmbl_27215	phaw_30_tra_m.023972	SMAR009311	TC015959	tetur04g02630
led4204	WBGene00018835	FBpp0082297	DAPPUDRAFT_201415	Trans=asmbl_57910	phaw_30_tra_m.020978	SMAR012300	TC002739	tetur12g01930
led4205	WBGene00018847	FBpp0311656	DAPPUDRAFT_54719	Trans=asmbl_16520	phaw_30_tra_m.010825	SMAR008671	TC006591	tetur04g00800
led4206	WBGene00018849	FBpp0072743	DAPPUDRAFT_220868	Trans=asmbl_93818	phaw_30_tra_m.000031	SMAR007646	TC014294	tetur07g02020
led4207	WBGene00018853	FBpp0301847	DAPPUDRAFT_187154	Trans=asmbl_50881	phaw_30_tra_m.017872	SMAR007309	TC007954	tetur32g01050
led4208	WBGene00018857	FBpp0085962	DAPPUDRAFT_324210	Trans=TR20899_c0_g2_i10	phaw_30_tra_m.018633	SMAR004496	TC004615	tetur29g00400
led4209	WBGene00018878	FBpp0310295	DAPPUDRAFT_308571	Trans=asmbl_82595	phaw_30_tra_m.006603	SMAR000421	TC010824	tetur30g01560
led4210	WBGene00018890	FBpp0085616	DAPPUDRAFT_300875	Trans=asmbl_13687	phaw_30_tra_m.023901	SMAR013715	TC015943	tetur04g01560
led4211	WBGene00018891	FBpp0311844	DAPPUDRAFT_257213	Trans=TR120337_c0_g3_i3	phaw_30_tra_m.014569	SMAR015740	TC010709	tetur26g01620
led4212	WBGene00018898	FBpp0302006	DAPPUDRAFT_312101	Trans=asmbl_81199	phaw_30_tra_m.022026	SMAR007033	TC012898	tetur04g07920
led4213	WBGene00018932	FBpp0075941	DAPPUDRAFT_307116	Trans=asmbl_3844	phaw_30_tra_m.000384	SMAR004947	TC000434	tetur01g02920
led4214	WBGene00018934	FBpp0078761	DAPPUDRAFT_97889	Trans=asmbl_71330	phaw_30_tra_m.007915	SMAR008742	TC013506	tetur09g02330
led4215	WBGene00018955	FBpp0304151	DAPPUDRAFT_307542	Trans=asmbl_60825	phaw_30_tra_m.018513	SMAR009922	TC003291	tetur30g00300
led4217	WBGene00018986	FBpp0298349	DAPPUDRAFT_202397	Trans=TR20346_c1_g3_i1	phaw_30_tra_m.012248	SMAR014934	TC009929	tetur09g00400
led4218	WBGene00018987	FBpp0297545	DAPPUDRAFT_323689	Trans=TR92530_c2_g1_i1	phaw_30_tra_m.014021	SMAR001326	TC015986	tetur18g00160
led4220	WBGene00019003	FBpp0306531	DAPPUDRAFT_307415	Trans=asmbl_20600	phaw_30_tra_m.023772	SMAR013260	TC011294	tetur10g04570
led4221	WBGene00019004	FBpp0311946	DAPPUDRAFT_49689	Trans=asmbl_56725	phaw_30_tra_m.017995	SMAR015119	TC013347	tetur14g03210
led4222	WBGene00019008	FBpp0111673	DAPPUDRAFT_198770	Trans=asmbl_60761	phaw_30_tra_m.014446	SMAR015744	TC003259	tetur08g02820
led4223	WBGene00019076	FBpp0078694	DAPPUDRAFT_92874	Trans=asmbl_32713	phaw_30_tra_m.026712	SMAR000495	TC009949	tetur08g07070
led4224	WBGene00019168	FBpp0073943	DAPPUDRAFT_300798	Trans=TR80506_c0_g1_i1	phaw_30_tra_m.023638	SMAR006704	TC012032	tetur03g03790
led4225	WBGene00019196	FBpp0075043	DAPPUDRAFT_323579	Trans=TR22214_c0_g3_i3	phaw_30_tra_m.019268	SMAR014116	TC011795	tetur04g06790
led4226	WBGene00019209	FBpp0308772	DAPPUDRAFT_211018	Trans=asmbl_79084	phaw_30_tra_m.020999	SMAR015719	TC002407	tetur05g07150
led4227	WBGene00019220	FBpp0304954	DAPPUDRAFT_308250	Trans=asmbl_52461	phaw_30_tra_m.023880	SMAR000223	TC000359	tetur04g07820
led4228	WBGene00019221	FBpp0079249	DAPPUDRAFT_329968	Trans=asmbl_6391	phaw_30_tra_m.019967	SMAR009567	TC009021	tetur05g08640
led4229	WBGene00019237	FBpp0301564	DAPPUDRAFT_48286	Trans=TR142157_c1_g2_i14	phaw_30_tra_m.023656	SMAR003346	TC015150	tetur15g03840
led4231	WBGene00019241	FBpp0074808	DAPPUDRAFT_208793	Trans=asmbl_75924	phaw_30_tra_m.006560	SMAR005868	TC005909	tetur21g01280
led4232	WBGene00019246	FBpp0304268	DAPPUDRAFT_308488	Trans=TR91706_c0_g1_i2	phaw_30_aug_m.027217	SMAR000121	TC010003	tetur29g01140
led4233	WBGene00019274	FBpp0303395	DAPPUDRAFT_5603	Trans=asmbl_11397	phaw_30_tra_m.000854	SMAR009035	TC030558	tetur15g00660
led4234	WBGene00019275	FBpp0078633	DAPPUDRAFT_213644	Trans=asmbl_21284	phaw_30_tra_m.014296	SMAR009025	TC014519	tetur08g07550
led4235	WBGene00019298	FBpp0303831	DAPPUDRAFT_306029	Trans=asmbl_65667	phaw_30_tra_m.014070	SMAR007695	TC003914	tetur21g00550
led4236	WBGene00019305	FBpp0072145	DAPPUDRAFT_194582	Trans=TR137760_c1_g4_i2	phaw_30_tra_m.000550	SMAR003540	TC015305	tetur31g01350
led4237	WBGene00019323	FBpp0303821	DAPPUDRAFT_303178	Trans=asmbl_1664	phaw_30_tra_m.010215	SMAR008751	TC010322	tetur03g08100
led4238	WBGene00019326	FBpp0303322	DAPPUDRAFT_326141	Trans=TR142184_c3_g12_i1	phaw_30_tra_m.020209	SMAR013574	TC030731	tetur37g00350
led4239	WBGene00019401	FBpp0307181	DAPPUDRAFT_231763	Trans=TR141277_c1_g3_i1	phaw_30_tra_m.004047	SMAR011899	TC008030	tetur02g04600
led4240	WBGene00019424	FBpp0305655	DAPPUDRAFT_330596	Trans=TR12090_c0_g1_i16	phaw_30_tra_m.019838	SMAR004261	TC009922	tetur36g00810
led4241	WBGene00019434	FBpp0072049	DAPPUDRAFT_300684	Trans=TR19229_c0_g10_i1	phaw_30_tra_m.014382	SMAR003525	TC001582	tetur39g00590
led4242	WBGene00019481	FBpp0087676	DAPPUDRAFT_318231	Trans=asmbl_16921	phaw_30_tra_m.010367	SMAR006747	TC003211	tetur05g01510
led4243	WBGene00019487	FBpp0291788	DAPPUDRAFT_43086	Trans=asmbl_52668	phaw_30_tra_m.021486	SMAR004012	TC011886	tetur17g02730
led4244	WBGene00019505	FBpp0076078	DAPPUDRAFT_303043	Trans=asmbl_43934	phaw_30_tra_m.000527	SMAR006380	TC000030	tetur03g06210
led4245	WBGene00019522	FBpp0079267	DAPPUDRAFT_191167	Trans=asmbl_78228	phaw_30_tra_m.019616	SMAR015189	TC003810	tetur02g07260
led4246	WBGene00019544	FBpp0292857	DAPPUDRAFT_200813	Trans=asmbl_6665	phaw_30_tra_m.010688	SMAR002570	TC012343	tetur02g01620
led4247	WBGene00019627	FBpp0071028	DAPPUDRAFT_300799	Trans=asmbl_66533	phaw_30_tra_m.019509	SMAR002545	TC001683	tetur01g00340
led4248	WBGene00019679	FBpp0293581	DAPPUDRAFT_307738	Trans=asmbl_63087	phaw_30_tra_m.007211	SMAR014969	TC008077	tetur01g07070
led4249	WBGene00019693	FBpp0309240	DAPPUDRAFT_303417	Trans=asmbl_53975	phaw_30_tra_m.000098	SMAR004228	TC010426	tetur05g06230
led4250	WBGene00019711	FBpp0081493	DAPPUDRAFT_304369	Trans=TR34809_c0_g1_i1	phaw_30_tra_m.000163	SMAR008717	TC005070	tetur07g01610
led4252	WBGene00019748	FBpp0305632	DAPPUDRAFT_314379	Trans=asmbl_96961	phaw_30_tra_m.010676	SMAR015256	TC016380	tetur24g01240
led4253	WBGene00019760	FBpp0088880	DAPPUDRAFT_189509	Trans=asmbl_82630	phaw_30_tra_m.018602	SMAR014744	TC008343	tetur08g03740
led4254	WBGene00019770	FBpp0291024	DAPPUDRAFT_304192	Trans=asmbl_53544	phaw_30_tra_m.011189	SMAR014587	TC007304	tetur28g01520
led4255	WBGene00019806	FBpp0085452	DAPPUDRAFT_304023	Trans=TR82803_c0_g1_i1	phaw_30_tra_m.025009	SMAR010686	TC011892	tetur08g03940
led4256	WBGene00019807	FBpp0303147	DAPPUDRAFT_216283	Trans=asmbl_26614	phaw_30_tra_m.024271	SMAR010262	TC009612	tetur16g00650
led4257	WBGene00019813	FBpp0071816	DAPPUDRAFT_190546	Trans=TR52033_c0_g3_i2	phaw_30_tra_m.004436	SMAR011528	TC014956	tetur11g02530
led4258	WBGene00019819	FBpp0310050	DAPPUDRAFT_334150	Trans=TR86542_c0_g3_i2	phaw_30_tra_m.004034	SMAR002271	TC002311	tetur24g01920
led4259	WBGene00019820	FBpp0079833	DAPPUDRAFT_208134	Trans=TR128448_c0_g4_i1	phaw_30_tra_m.014709	SMAR013650	TC008380	tetur21g00810
led4260	WBGene00019823	FBpp0307904	DAPPUDRAFT_209281	Trans=asmbl_29325	phaw_30_tra_m.000172	SMAR000809	TC000297	tetur02g13630
led4262	WBGene00019877	FBpp0304086	DAPPUDRAFT_12109	Trans=TR60748_c0_g1_i1	phaw_30_tra_m.022514	SMAR009791	TC011205	tetur05g06900
led4263	WBGene00019888	FBpp0312194	DAPPUDRAFT_220489	Trans=asmbl_69000	phaw_30_tra_m.001052	SMAR000064	TC003964	tetur30g02110
led4264	WBGene00019890	FBpp0075247	DAPPUDRAFT_302108	Trans=TR136457_c0_g2_i8	phaw_30_tra_m.000208	SMAR009335	TC005591	tetur06g02900
led4265	WBGene00019915	FBpp0081890	DAPPUDRAFT_47414	Trans=asmbl_47226	phaw_30_tra_m.014648	SMAR008834	TC015650	tetur32g00140
led4268	WBGene00020026	FBpp0307009	DAPPUDRAFT_306688	Trans=asmbl_83896	phaw_30_tra_m.006487	SMAR007888	TC002414	tetur12g02890
led4269	WBGene00020037	FBpp0297230	DAPPUDRAFT_230080	Trans=TR50812_c0_g1_i6	phaw_30_tra_m.000777	SMAR011423	TC002281	tetur09g02710
led4271	WBGene00020109	FBpp0082758	DAPPUDRAFT_300294	Trans=TR79602_c0_g1_i1	phaw_30_tra_m.024004	SMAR014027	TC006653	tetur08g02520
led4272	WBGene00020112	FBpp0290701	DAPPUDRAFT_55033	Trans=asmbl_50381	phaw_30_tra_m.010127	SMAR004133	TC011234	tetur19g03080
led4273	WBGene00020114	FBpp0305509	DAPPUDRAFT_63312	Trans=asmbl_72527	phaw_30_tra_m.021816	SMAR002526	TC012593	tetur10g01810
led4274	WBGene00020115	FBpp0074786	DAPPUDRAFT_195061	Trans=TR143162_c0_g1_i16	phaw_30_tra_m.020503	SMAR007165	TC015057	tetur02g11100
led4275	WBGene00020171	FBpp0090943	DAPPUDRAFT_307893	Trans=asmbl_53988	phaw_30_tra_m.010689	SMAR000604	TC014174	tetur11g03900
led4276	WBGene00020172	FBpp0078316	DAPPUDRAFT_226474	Trans=TR119233_c3_g1_i5	phaw_30_tra_m.019494	SMAR012937	TC006470	tetur09g02640
led4277	WBGene00020184	FBpp0073354	DAPPUDRAFT_222838	Trans=asmbl_84641	phaw_30_tra_m.006495	SMAR002416	TC010401	tetur07g07280
led4278	WBGene00020189	FBpp0291478	DAPPUDRAFT_307097	Trans=asmbl_18614	phaw_30_tra_m.024736	SMAR006934	TC011527	tetur04g00630
led4279	WBGene00020209	FBpp0309268	DAPPUDRAFT_321304	Trans=TR67731_c0_g2_i1	phaw_30_tra_m.015171	SMAR012734	TC001907	tetur23g01520
led4280	WBGene00020235	FBpp0304173	DAPPUDRAFT_10188	Trans=asmbl_92205	phaw_30_tra_m.007132	SMAR011399	TC000677	tetur08g05300
led4281	WBGene00020269	FBpp0304202	DAPPUDRAFT_308328	Trans=asmbl_63638	phaw_30_tra_m.006475	SMAR000795	TC004489	tetur16g00540
led4282	WBGene00020284	FBpp0306223	DAPPUDRAFT_190766	Trans=asmbl_43797	phaw_30_tra_m.016037	SMAR014873	TC003675	tetur03g05980
led4283	WBGene00020297	FBpp0289874	DAPPUDRAFT_195334	Trans=TR13276_c0_g1_i1	phaw_30_tra_m.019387	SMAR009793	TC008833	tetur02g01990
led4284	WBGene00020301	FBpp0071476	DAPPUDRAFT_210994	Trans=asmbl_26114	phaw_30_tra_m.000669	SMAR000820	TC004876	tetur05g02700
led4285	WBGene00020321	FBpp0303396	DAPPUDRAFT_318481	Trans=asmbl_51075	phaw_30_tra_m.017856	SMAR004431	TC010119	tetur10g02860
led4288	WBGene00020375	FBpp0308217	DAPPUDRAFT_57916	Trans=asmbl_5464	phaw_30_tra_m.024232	SMAR007415	TC014690	tetur25g01130
led4289	WBGene00020391	FBpp0081401	DAPPUDRAFT_127024	Trans=TR139173_c0_g2_i1	phaw_30_tra_m.000186	SMAR000749	TC005004	tetur13g03860
led4291	WBGene00020417	FBpp0072975	DAPPUDRAFT_115970	Trans=asmbl_23130	phaw_30_tra_m.014566	SMAR000304	TC002817	tetur08g05500
led4293	WBGene00020423	FBpp0085902	DAPPUDRAFT_303758	Trans=asmbl_19173	phaw_30_tra_m.010479	SMAR002869	TC012659	tetur04g02280
led4295	WBGene00020447	FBpp0079573	DAPPUDRAFT_191064	Trans=asmbl_39783	phaw_30_tra_m.011772	SMAR006859	TC015384	tetur04g08490
led4296	WBGene00020480	FBpp0310565	DAPPUDRAFT_39456	Trans=asmbl_18277	phaw_30_tra_m.021570	SMAR008450	TC013874	tetur09g06010
led4298	WBGene00020507	FBpp0307142	DAPPUDRAFT_306505	Trans=asmbl_8044	phaw_30_tra_m.010150	SMAR011653	TC006281	tetur08g06310
led4299	WBGene00020517	FBpp0079897	DAPPUDRAFT_305850	Trans=TR73450_c0_g2_i4	phaw_30_tra_m.018080	SMAR011632	TC013556	tetur12g03490
led4300	WBGene00020530	FBpp0307656	DAPPUDRAFT_57954	Trans=TR26856_c1_g1_i3	phaw_30_tra_m.003762	SMAR005890	TC002172	tetur07g00870
led4301	WBGene00020549	FBpp0076451	DAPPUDRAFT_96817	Trans=asmbl_75042	phaw_30_tra_m.022475	SMAR010683	TC015649	tetur25g00140
led4302	WBGene00020557	FBpp0312099	DAPPUDRAFT_311079	Trans=asmbl_65827	phaw_30_tra_m.004758	SMAR006273	TC009597	tetur15g03460
led4303	WBGene00020572	FBpp0070180	DAPPUDRAFT_308132	Trans=TR106486_c1_g3_i1	phaw_30_tra_m.011507	SMAR006860	TC001458	tetur08g05260
led4304	WBGene00020596	FBpp0083452	DAPPUDRAFT_312251	Trans=asmbl_61914	phaw_30_tra_m.000115	SMAR000832	TC012768	tetur05g05740
led4305	WBGene00020600	FBpp0074918	DAPPUDRAFT_331383	Trans=asmbl_51122	phaw_30_tra_m.001212	SMAR010263	TC011547	tetur04g09080
led4306	WBGene00020604	FBpp0080284	DAPPUDRAFT_307032	Trans=asmbl_86360	phaw_30_tra_m.004254	SMAR008730	TC004939	tetur07g01440
led4307	WBGene00020625	FBpp0076172	DAPPUDRAFT_305846	Trans=TR20329_c0_g9_i1	phaw_30_tra_m.018266	SMAR013246	TC001287	tetur20g00350
led4308	WBGene00020682	FBpp0309791	DAPPUDRAFT_218652	Trans=asmbl_93775	phaw_30_tra_m.010024	SMAR005207	TC005099	tetur18g02770
led4309	WBGene00020683	FBpp0304506	DAPPUDRAFT_226428	Trans=asmbl_49611	phaw_30_tra_m.003409	SMAR015086	TC005188	tetur02g07190
led4310	WBGene00020687	FBpp0311247	DAPPUDRAFT_213265	Trans=TR52596_c0_g2_i2	phaw_30_tra_m.014438	SMAR011987	TC015193	tetur07g06310
led4311	WBGene00020696	FBpp0099923	DAPPUDRAFT_308519	Trans=asmbl_13922	phaw_30_tra_m.023495	SMAR013722	TC008246	tetur07g04310
led4312	WBGene00020706	FBpp0302990	DAPPUDRAFT_41567	Trans=asmbl_45306	phaw_30_tra_m.000713	SMAR011766	TC013228	tetur27g00140
led4313	WBGene00020717	FBpp0080401	DAPPUDRAFT_52198	Trans=asmbl_91357	phaw_30_tra_m.023958	SMAR003388	TC011518	tetur04g01920
led4314	WBGene00020718	FBpp0077099	DAPPUDRAFT_304832	Trans=TR116917_c1_g1_i1	phaw_30_tra_m.007229	SMAR013774	TC002780	tetur10g02100
led4315	WBGene00020719	FBpp0099812	DAPPUDRAFT_301118	Trans=asmbl_70777	phaw_30_tra_m.006741	SMAR015563	TC004679	tetur03g03260
led4316	WBGene00020721	FBpp0081634	DAPPUDRAFT_225802	Trans=asmbl_85068	phaw_30_tra_m.004838	SMAR006404	TC010101	tetur11g03810
led4317	WBGene00020770	FBpp0304866	DAPPUDRAFT_301966	Trans=TR109869_c0_g1_i1	phaw_30_tra_m.022464	SMAR009728	TC002602	tetur26g01330
led4318	WBGene00020796	FBpp0303669	DAPPUDRAFT_94742	Trans=asmbl_37050	phaw_30_tra_m.018656	SMAR015723	TC008271	tetur11g02260
led4319	WBGene00020820	FBpp0304703	DAPPUDRAFT_304651	Trans=asmbl_36489	phaw_30_tra_m.007651	SMAR011223	TC003528	tetur24g00530
led4320	WBGene00020821	FBpp0307735	DAPPUDRAFT_308697	Trans=asmbl_55509	phaw_30_tra_m.014385	SMAR015271	TC015153	tetur13g02300
led4321	WBGene00020822	FBpp0311349	DAPPUDRAFT_303240	Trans=asmbl_43941	phaw_30_tra_m.022841	SMAR010677	TC008535	tetur43g00330
led4322	WBGene00020839	FBpp0298309	DAPPUDRAFT_215987	Trans=asmbl_74240	phaw_30_tra_m.010011	SMAR008460	TC003401	tetur13g01820
led4323	WBGene00020842	FBpp0084157	DAPPUDRAFT_199098	Trans=asmbl_42114	phaw_30_tra_m.003846	SMAR013055	TC009192	tetur05g09313
led4324	WBGene00020868	FBpp0072908	DAPPUDRAFT_302358	Trans=asmbl_74362	phaw_30_tra_m.004543	SMAR002626	TC000143	tetur11g04300
led4325	WBGene00020884	FBpp0305389	DAPPUDRAFT_94666	Trans=asmbl_38681	phaw_30_tra_m.015082	SMAR005035	TC011742	tetur37g00400
led4326	WBGene00020950	FBpp0081834	DAPPUDRAFT_306760	Trans=asmbl_4904	phaw_30_tra_m.020480	SMAR007153	TC010587	tetur08g00510
led4328	WBGene00020993	FBpp0080024	DAPPUDRAFT_299896	Trans=asmbl_18928	phaw_30_tra_m.004212	SMAR013624	TC013879	tetur07g02790
led4329	WBGene00020999	FBpp0071277	DAPPUDRAFT_200913	Trans=TR91709_c2_g1_i5	phaw_30_tra_m.024518	SMAR003441	TC008817	tetur08g08339
led4331	WBGene00021058	FBpp0070259	DAPPUDRAFT_55353	Trans=asmbl_23166	phaw_30_tra_m.018370	SMAR015159	TC006604	tetur08g01730
led4332	WBGene00021073	FBpp0087045	DAPPUDRAFT_205675	Trans=asmbl_2903	phaw_30_tra_m.007006	SMAR004000	TC011896	tetur06g06210
led4333	WBGene00021074	FBpp0077735	DAPPUDRAFT_300951	Trans=asmbl_45251	phaw_30_tra_m.018883	SMAR005877	TC004394	tetur05g07350
led4334	WBGene00021097	FBpp0072660	DAPPUDRAFT_306914	Trans=asmbl_7585	phaw_30_tra_m.010486	SMAR015032	TC013118	tetur05g06680
led4335	WBGene00021131	FBpp0305428	DAPPUDRAFT_317694	Trans=asmbl_68817	phaw_30_tra_m.003437	SMAR014840	TC010402	tetur02g02370
led4336	WBGene00021132	FBpp0310397	DAPPUDRAFT_51702	Trans=asmbl_45815	phaw_30_tra_m.019449	SMAR006511	TC012106	tetur30g00510
led4337	WBGene00021133	FBpp0305347	DAPPUDRAFT_62022	Trans=asmbl_81730	phaw_30_tra_m.020650	SMAR001440	TC012425	tetur16g02220
led4338	WBGene00021202	FBpp0078296	DAPPUDRAFT_329178	Trans=TR54599_c2_g6_i2	phaw_30_tra_m.011201	SMAR008072	TC015956	tetur03g05570
led4339	WBGene00021205	FBpp0309689	DAPPUDRAFT_190655	Trans=TR19222_c1_g1_i4	phaw_30_tra_m.023753	SMAR008942	TC008842	tetur09g03270
led4340	WBGene00021276	FBpp0070382	DAPPUDRAFT_305395	Trans=asmbl_40693	phaw_30_tra_m.024529	SMAR012681	TC004458	tetur03g09600
led4342	WBGene00021286	FBpp0072050	DAPPUDRAFT_304993	Trans=asmbl_91441	phaw_30_tra_m.000063	SMAR015398	TC000616	tetur05g03730
led4343	WBGene00021292	FBpp0074348	DAPPUDRAFT_313075	Trans=asmbl_66786	phaw_30_tra_m.004317	SMAR011022	TC000641	tetur02g01510
led4344	WBGene00021294	FBpp0312048	DAPPUDRAFT_299810	Trans=TR77399_c2_g3_i3	phaw_30_tra_m.014504	SMAR000119	TC007093	tetur05g02520
led4345	WBGene00021311	FBpp0072056	DAPPUDRAFT_314566	Trans=asmbl_2694	phaw_30_tra_m.010124	SMAR005774	TC005538	tetur22g01280
led4346	WBGene00021312	FBpp0111848	DAPPUDRAFT_199545	Trans=asmbl_39342	phaw_30_tra_m.019362	SMAR015592	TC006037	tetur30g00990
led4347	WBGene00021316	FBpp0303329	DAPPUDRAFT_52862	Trans=asmbl_54205	phaw_30_tra_m.018647	SMAR010007	TC012809	tetur20g00230
led4348	WBGene00021320	FBpp0306982	DAPPUDRAFT_229485	Trans=asmbl_58369	phaw_30_tra_m.014878	SMAR009676	TC004461	tetur02g01450
led4349	WBGene00021324	FBpp0310728	DAPPUDRAFT_201971	Trans=asmbl_28416	phaw_30_tra_m.018527	SMAR000107	TC003222	tetur05g08000
led4350	WBGene00021334	FBpp0309628	DAPPUDRAFT_209675	Trans=TR12731_c1_g6_i1	phaw_30_tra_m.006616	SMAR006281	TC003829	tetur03g06050
led4351	WBGene00021351	FBpp0309768	DAPPUDRAFT_306457	Trans=asmbl_61927	phaw_30_tra_m.004025	SMAR010146	TC010161	tetur09g04090
led4353	WBGene00021369	FBpp0310636	DAPPUDRAFT_304089	Trans=asmbl_17620	phaw_30_tra_m.000489	SMAR013120	TC001774	tetur29g00590
led4354	WBGene00021376	FBpp0304170	DAPPUDRAFT_303041	Trans=TR28663_c0_g2_i1	phaw_30_tra_m.019618	SMAR013926	TC014167	tetur37g00560
led4355	WBGene00021420	FBpp0079495	DAPPUDRAFT_230373	Trans=asmbl_66841	phaw_30_tra_m.023536	SMAR014787	TC004293	tetur02g02440
led4356	WBGene00021444	FBpp0297109	DAPPUDRAFT_308052	Trans=TR22268_c0_g1_i2	phaw_30_tra_m.025840	SMAR003340	TC001250	tetur04g01510
led4357	WBGene00021466	FBpp0307983	DAPPUDRAFT_231062	Trans=TR133836_c0_g4_i1	phaw_30_tra_m.023545	SMAR015743	TC001103	tetur35g00260
led4358	WBGene00021482	FBpp0290416	DAPPUDRAFT_302220	Trans=TR91729_c0_g1_i2	phaw_30_tra_m.014557	SMAR005686	TC008294	tetur17g04282
led4359	WBGene00021506	FBpp0076833	DAPPUDRAFT_313523	Trans=TR133047_c0_g4_i2	phaw_30_tra_u.006483	SMAR012845	TC001563	tetur36g01330
led4360	WBGene00021533	FBpp0307841	DAPPUDRAFT_308174	Trans=asmbl_49826	phaw_30_tra_m.024087	SMAR000676	TC007366	tetur33g00590
led4362	WBGene00021538	FBpp0079203	DAPPUDRAFT_308885	Trans=asmbl_70451	phaw_30_tra_m.020797	SMAR007008	TC009340	tetur06g05800
led4363	WBGene00021564	FBpp0309285	DAPPUDRAFT_305386	Trans=TR57482_c0_g2_i1	phaw_30_tra_m.019568	SMAR009013	TC007940	tetur26g01120
led4364	WBGene00021628	FBpp0086475	DAPPUDRAFT_191301	Trans=asmbl_3231	phaw_30_tra_m.014643	SMAR002930	TC015936	tetur01g02170
led4365	WBGene00021636	FBpp0075701	DAPPUDRAFT_307456	Trans=TR139005_c2_g1_i2	phaw_30_tra_m.024630	SMAR011621	TC014774	tetur01g13360
led4366	WBGene00021637	FBpp0073002	DAPPUDRAFT_113613	Trans=asmbl_20285	phaw_30_tra_m.010092	SMAR008760	TC003642	tetur23g00640
led4367	WBGene00021644	FBpp0100141	DAPPUDRAFT_220453	Trans=asmbl_42171	phaw_30_tra_m.001230	SMAR012349	TC001762	tetur10g02510
led4368	WBGene00021655	FBpp0081123	DAPPUDRAFT_303683	Trans=asmbl_45185	phaw_30_tra_m.015641	SMAR010260	TC000613	tetur03g10039
led4369	WBGene00021677	FBpp0083097	DAPPUDRAFT_305718	Trans=asmbl_51871	phaw_30_tra_m.023756	SMAR007510	TC005756	tetur37g00860
led4370	WBGene00021697	FBpp0306953	DAPPUDRAFT_111031	Trans=asmbl_92519	phaw_30_tra_m.020371	SMAR007809	TC006821	tetur37g01130
led4371	WBGene00021752	FBpp0071503	DAPPUDRAFT_324413	Trans=TR56874_c0_g1_i1	phaw_30_tra_m.011003	SMAR005040	TC002825	tetur02g06630
led4372	WBGene00021753	FBpp0310184	DAPPUDRAFT_303518	Trans=asmbl_40333	phaw_30_tra_m.021034	SMAR002646	TC015359	tetur01g06450
led4373	WBGene00021757	FBpp0079575	DAPPUDRAFT_109067	Trans=TR37184_c0_g1_i1	phaw_30_tra_m.011748	SMAR012307	TC014933	tetur31g01620
led4374	WBGene00021784	FBpp0079628	DAPPUDRAFT_220094	Trans=asmbl_75137	phaw_30_tra_m.006416	SMAR008752	TC013064	tetur23g01010
led4375	WBGene00021800	FBpp0303954	DAPPUDRAFT_300729	Trans=TR77435_c3_g4_i7	phaw_30_tra_m.023534	SMAR012057	TC007967	tetur03g06330
led4376	WBGene00021810	FBpp0294000	DAPPUDRAFT_30453	Trans=TR132651_c0_g1_i2	phaw_30_tra_m.012130	SMAR008305	TC006853	tetur01g15400
led4377	WBGene00021812	FBpp0308975	DAPPUDRAFT_211177	Trans=TR77411_c1_g1_i3	phaw_30_tra_m.023105	SMAR009199	TC006992	tetur04g02070
led4378	WBGene00021815	FBpp0302832	DAPPUDRAFT_58158	Trans=TR22549_c0_g3_i1	phaw_30_tra_m.014705	SMAR012147	TC003421	tetur10g04270
led4379	WBGene00021826	FBpp0076804	DAPPUDRAFT_303052	Trans=TR29100_c0_g1_i1	phaw_30_tra_m.021248	SMAR008526	TC009487	tetur01g06510
led4380	WBGene00021829	FBpp0302563	DAPPUDRAFT_301464	Trans=TR24060_c0_g1_i2	phaw_30_tra_m.006941	SMAR008819	TC007726	tetur12g02500
led4381	WBGene00021839	FBpp0303491	DAPPUDRAFT_230708	Trans=asmbl_3532	phaw_30_tra_m.010353	SMAR014749	TC009578	tetur31g00340
led4382	WBGene00021843	FBpp0309414	DAPPUDRAFT_301213	Trans=TR72571_c0_g1_i2	phaw_30_tra_m.010632	SMAR008431	TC013384	tetur37g00830
led4383	WBGene00021844	FBpp0081185	DAPPUDRAFT_303416	Trans=asmbl_92249	phaw_30_tra_m.021933	SMAR004136	TC000179	tetur32g00170
led4384	WBGene00021845	FBpp0082591	DAPPUDRAFT_308561	Trans=asmbl_7139	phaw_30_tra_m.011292	SMAR004831	TC014109	tetur03g09710
led4385	WBGene00021847	FBpp0290326	DAPPUDRAFT_231233	Trans=asmbl_96341	phaw_30_tra_m.018676	SMAR008312	TC008422	tetur19g00590
led4386	WBGene00021849	FBpp0290258	DAPPUDRAFT_301729	Trans=TR105879_c0_g1_i3	phaw_30_tra_m.004401	SMAR007112	TC008644	tetur29g00840
led4388	WBGene00021883	FBpp0311657	DAPPUDRAFT_230883	Trans=TR75349_c0_g4_i1	phaw_30_tra_u.018100	SMAR007004	TC000142	tetur14g01630
led4389	WBGene00021888	FBpp0082735	DAPPUDRAFT_303421	Trans=TR8820_c2_g2_i5	phaw_30_tra_m.001155	SMAR012523	TC015785	tetur01g06100
led4390	WBGene00021899	FBpp0307248	DAPPUDRAFT_311335	Trans=asmbl_16323	phaw_30_tra_m.024015	SMAR007532	TC003502	tetur12g04130
led4391	WBGene00021900	FBpp0298343	DAPPUDRAFT_304990	Trans=TR22006_c3_g1_i2	phaw_30_tra_m.004558	SMAR007823	TC015334	tetur21g01010
led4392	WBGene00021902	FBpp0110581	DAPPUDRAFT_211441	Trans=asmbl_19748	phaw_30_tra_m.010364	SMAR012192	TC010652	tetur13g02830
led4393	WBGene00021920	FBpp0073762	DAPPUDRAFT_203529	Trans=TR43700_c5_g2_i4	phaw_30_tra_m.015199	SMAR015223	TC013231	tetur03g08380
led4394	WBGene00021921	FBpp0311044	DAPPUDRAFT_194972	Trans=asmbl_75484	phaw_30_tra_m.012471	SMAR006271	TC014444	tetur13g02210
led4395	WBGene00021938	FBpp0078144	DAPPUDRAFT_211767	Trans=asmbl_56259	phaw_30_tra_m.006728	SMAR007711	TC008987	tetur20g01540
led4396	WBGene00021950	FBpp0307947	DAPPUDRAFT_238385	Trans=TR34065_c0_g1_i1	phaw_30_tra_m.026110	SMAR001887	TC002307	tetur01g13680
led4397	WBGene00022027	FBpp0300826	DAPPUDRAFT_213835	Trans=asmbl_87868	phaw_30_tra_m.007031	SMAR007394	TC006745	tetur27g00510
led4398	WBGene00022031	FBpp0076826	DAPPUDRAFT_52530	Trans=asmbl_34551	phaw_30_tra_m.013475	SMAR010002	TC005305	tetur17g00200
led4399	WBGene00022042	FBpp0311394	DAPPUDRAFT_231649	Trans=asmbl_30884	phaw_30_tra_m.014326	SMAR006980	TC009028	tetur08g03220
led4400	WBGene00022044	FBpp0080817	DAPPUDRAFT_304921	Trans=asmbl_90561	phaw_30_tra_m.022269	SMAR013466	TC009073	tetur16g02320
led4402	WBGene00022051	FBpp0085658	DAPPUDRAFT_329332	Trans=asmbl_8700	phaw_30_tra_m.000293	SMAR008587	TC007846	tetur16g00630
led4403	WBGene00022052	FBpp0310141	DAPPUDRAFT_307077	Trans=asmbl_82044	phaw_30_tra_m.026708	SMAR015551	TC002215	tetur03g06490
led4404	WBGene00022054	FBpp0083715	DAPPUDRAFT_186925	Trans=TR101443_c1_g2_i1	phaw_30_tra_m.004599	SMAR011046	TC009617	tetur07g04590
led4405	WBGene00022069	FBpp0308746	DAPPUDRAFT_313219	Trans=asmbl_4731	phaw_30_tra_m.019613	SMAR001735	TC004152	tetur15g03010
led4407	WBGene00022089	FBpp0084905	DAPPUDRAFT_226547	Trans=TR134227_c3_g1_i4	phaw_30_tra_m.006384	SMAR014310	TC009010	tetur01g14030
led4408	WBGene00022092	FBpp0084929	DAPPUDRAFT_308635	Trans=TR70889_c2_g1_i1	phaw_30_tra_m.005417	SMAR004156	TC004360	tetur02g03210
led4409	WBGene00022107	FBpp0078565	DAPPUDRAFT_195302	Trans=asmbl_62633	phaw_30_tra_m.004346	SMAR002918	TC000838	tetur02g08460
led4410	WBGene00022119	FBpp0072694	DAPPUDRAFT_301644	Trans=TR115026_c1_g5_i2	phaw_30_tra_m.010089	SMAR008952	TC016033	tetur09g05170
led4411	WBGene00022121	FBpp0077262	DAPPUDRAFT_308529	Trans=asmbl_24977	phaw_30_tra_m.023550	SMAR008624	TC012410	tetur23g01590
led4412	WBGene00022122	FBpp0310058	DAPPUDRAFT_309405	Trans=asmbl_89750	phaw_30_tra_m.019658	SMAR008758	TC003529	tetur21g00570
led4413	WBGene00022128	FBpp0303468	DAPPUDRAFT_53154	Trans=asmbl_38058	phaw_30_tra_m.018523	SMAR009461	TC013369	tetur01g02840
led4415	WBGene00022152	FBpp0071023	DAPPUDRAFT_308648	Trans=TR92570_c0_g3_i2	phaw_30_tra_m.020475	SMAR014888	TC000747	tetur10g04970
led4416	WBGene00022166	FBpp0075139	DAPPUDRAFT_231071	Trans=asmbl_3552	phaw_30_tra_m.018085	SMAR015571	TC010335	tetur04g04630
led4417	WBGene00022167	FBpp0076086	DAPPUDRAFT_304652	Trans=asmbl_79693	phaw_30_tra_m.017620	SMAR008686	TC002125	tetur04g08570
led4418	WBGene00022190	FBpp0070860	DAPPUDRAFT_128497	Trans=asmbl_22096	phaw_30_tra_m.001524	SMAR010219	TC012435	tetur31g01910
led4419	WBGene00022232	FBpp0309932	DAPPUDRAFT_305543	Trans=asmbl_49140	phaw_30_tra_m.010341	SMAR003064	TC001377	tetur15g01700
led4420	WBGene00022240	FBpp0305471	DAPPUDRAFT_20278	Trans=asmbl_59144	phaw_30_tra_m.016343	SMAR005123	TC004130	tetur12g02230
led4422	WBGene00022268	FBpp0083128	DAPPUDRAFT_303074	Trans=asmbl_58731	phaw_30_tra_m.010381	SMAR002895	TC004658	tetur18g00680
led4423	WBGene00022277	FBpp0087463	DAPPUDRAFT_299834	Trans=TR13871_c2_g3_i2	phaw_30_tra_m.015406	SMAR003511	TC013789	tetur08g00450
led4425	WBGene00022281	FBpp0072638	DAPPUDRAFT_347270	Trans=asmbl_68310	phaw_30_tra_m.013184	SMAR011441	TC014809	tetur32g01330
led4426	WBGene00022350	FBpp0290492	DAPPUDRAFT_305191	Trans=TR120314_c3_g2_i1	phaw_30_tra_m.018502	SMAR013043	TC009916	tetur27g00100
led4427	WBGene00022358	FBpp0304228	DAPPUDRAFT_52009	Trans=TR75310_c0_g2_i16	phaw_30_tra_m.014586	SMAR012016	TC008896	tetur07g04040
led4428	WBGene00022360	FBpp0110478	DAPPUDRAFT_306579	Trans=TR67696_c0_g1_i2	phaw_30_tra_m.010278	SMAR012065	TC002074	tetur31g00220
led4429	WBGene00022366	FBpp0075979	DAPPUDRAFT_300631	Trans=TR62809_c0_g1_i2	phaw_30_tra_m.007549	SMAR006938	TC003674	tetur30g01520
led4430	WBGene00022378	FBpp0072475	DAPPUDRAFT_306922	Trans=asmbl_94868	phaw_30_tra_m.023855	SMAR006349	TC011242	tetur06g05610
led4431	WBGene00022381	FBpp0088069	DAPPUDRAFT_42769	Trans=asmbl_60110	phaw_30_tra_m.007392	SMAR013110	TC008669	tetur04g03850
led4432	WBGene00022388	FBpp0305489	DAPPUDRAFT_55188	Trans=TR56379_c1_g3_i7	phaw_30_tra_m.004030	SMAR012704	TC004366	tetur04g00970
led4433	WBGene00022389	FBpp0310588	DAPPUDRAFT_321679	Trans=TR85414_c3_g1_i1	phaw_30_tra_m.004969	SMAR005636	TC008723	tetur01g04720
led4434	WBGene00022394	FBpp0304759	DAPPUDRAFT_303577	Trans=TR80276_c0_g1_i1	phaw_30_tra_m.004377	SMAR008343	TC007251	tetur06g05330
led4436	WBGene00022423	FBpp0292671	DAPPUDRAFT_323993	Trans=TR54168_c1_g3_i2	phaw_30_tra_m.021251	SMAR012394	TC004598	tetur30g02190
led4437	WBGene00022425	FBpp0074216	DAPPUDRAFT_309082	Trans=TR46739_c0_g1_i1	phaw_30_tra_m.000051	SMAR014435	TC001769	tetur04g03940
led4438	WBGene00022435	FBpp0082287	DAPPUDRAFT_113771	Trans=TR82143_c0_g1_i1	phaw_30_tra_m.020009	SMAR013998	TC009757	tetur20g02280
led4439	WBGene00022448	FBpp0076894	DAPPUDRAFT_191361	Trans=asmbl_64251	phaw_30_tra_m.009682	SMAR009726	TC003825	tetur03g08410
led4440	WBGene00022450	FBpp0302818	DAPPUDRAFT_302785	Trans=asmbl_77643	phaw_30_tra_m.024156	SMAR005142	TC013489	tetur01g03120
led4441	WBGene00022453	FBpp0297713	DAPPUDRAFT_337296	Trans=asmbl_54153	phaw_30_tra_m.018174	SMAR014351	TC011619	tetur28g00850
led4442	WBGene00022458	FBpp0075395	DAPPUDRAFT_337041	Trans=asmbl_67241	phaw_30_tra_m.020347	SMAR004215	TC010639	tetur15g03440
led4443	WBGene00022463	FBpp0307426	DAPPUDRAFT_328318	Trans=asmbl_96219	phaw_30_tra_m.021606	SMAR012703	TC015781	tetur22g00700
led4444	WBGene00022491	FBpp0310632	DAPPUDRAFT_220624	Trans=TR122516_c1_g1_i2	phaw_30_tra_m.014334	SMAR000648	TC009837	tetur04g05700
led4445	WBGene00022493	FBpp0083665	DAPPUDRAFT_303989	Trans=TR101052_c2_g2_i3	phaw_30_tra_m.023909	SMAR006629	TC009023	tetur16g00170
led4446	WBGene00022501	FBpp0089178	DAPPUDRAFT_234951	Trans=asmbl_75453	phaw_30_tra_m.018492	SMAR000776	TC005069	tetur43g00370
led4447	WBGene00022534	FBpp0077022	DAPPUDRAFT_194044	Trans=TR10188_c0_g1_i1	phaw_30_tra_m.004464	SMAR008719	TC009870	tetur04g09170
led4448	WBGene00022593	FBpp0304682	DAPPUDRAFT_32816	Trans=asmbl_54102	phaw_30_tra_m.023809	SMAR009303	TC000335	tetur02g05920
led4449	WBGene00022599	FBpp0300672	DAPPUDRAFT_203299	Trans=asmbl_72141	phaw_30_tra_u.006892	SMAR013230	TC014013	tetur02g04300
led4450	WBGene00022677	FBpp0070811	DAPPUDRAFT_306088	Trans=TR13847_c1_g1_i1	phaw_30_tra_m.001488	SMAR010535	TC005308	tetur31g01180
led4451	WBGene00022697	FBpp0305616	DAPPUDRAFT_299540	Trans=TR13550_c1_g4_i1	phaw_30_tra_m.019940	SMAR008898	TC013890	tetur03g01110
led4452	WBGene00022702	FBpp0292327	DAPPUDRAFT_42368	Trans=asmbl_46989	phaw_30_tra_m.011695	SMAR011937	TC030643	tetur32g01970
led4453	WBGene00022719	FBpp0297719	DAPPUDRAFT_240818	Trans=TR51285_c0_g8_i1	phaw_30_tra_m.003368	SMAR012808	TC009468	tetur11g03710
led4454	WBGene00022734	FBpp0080407	DAPPUDRAFT_303073	Trans=asmbl_75786	phaw_30_tra_m.020896	SMAR013371	TC007856	tetur23g01730
led4456	WBGene00022742	FBpp0075302	DAPPUDRAFT_308127	Trans=asmbl_39231	phaw_30_tra_m.010321	SMAR015642	TC000707	tetur11g04620
led4457	WBGene00022785	FBpp0289972	DAPPUDRAFT_310981	Trans=asmbl_40655	phaw_30_tra_m.010297	SMAR014765	TC004633	tetur29g01620
led4458	WBGene00022787	FBpp0078330	DAPPUDRAFT_203725	Trans=asmbl_73113	phaw_30_tra_m.010243	SMAR007797	TC014911	tetur01g12540
led4459	WBGene00022793	FBpp0079233	DAPPUDRAFT_213631	Trans=asmbl_7018	phaw_30_tra_m.006933	SMAR003549	TC007206	tetur32g01670
led4460	WBGene00022794	FBpp0305745	DAPPUDRAFT_229015	Trans=asmbl_19107	phaw_30_tra_m.001213	SMAR013692	TC016272	tetur06g01440
led4461	WBGene00022803	FBpp0070007	DAPPUDRAFT_302576	Trans=TR139838_c0_g1_i1	phaw_30_tra_m.000418	SMAR007126	TC007443	tetur33g00890
led4462	WBGene00022832	FBpp0298274	DAPPUDRAFT_202806	Trans=asmbl_41760	phaw_30_tra_m.022377	SMAR006284	TC002598	tetur11g04490
led4463	WBGene00022836	FBpp0075212	DAPPUDRAFT_326524	Trans=asmbl_71976	phaw_30_tra_m.007021	SMAR007628	TC002136	tetur09g01600
led4466	WBGene00043057	FBpp0309827	DAPPUDRAFT_52203	Trans=asmbl_84089	phaw_30_tra_m.007286	SMAR011442	TC004409	tetur02g05760
led4467	WBGene00044025	FBpp0303850	DAPPUDRAFT_189103	Trans=asmbl_11116	phaw_30_tra_m.024358	SMAR008571	TC006239	tetur08g06090
led4468	WBGene00044026	FBpp0084774	DAPPUDRAFT_93444	Trans=asmbl_14992	phaw_30_tra_m.021091	SMAR015100	TC011381	tetur14g00300
led4469	WBGene00044069	FBpp0078319	DAPPUDRAFT_306646	Trans=asmbl_25348	phaw_30_tra_m.010682	SMAR006627	TC002077	tetur02g01140
led4470	WBGene00044176	FBpp0298340	DAPPUDRAFT_27196	Trans=TR67625_c0_g1_i5	phaw_30_tra_m.002295	SMAR000631	TC011434	tetur28g02000
led4472	WBGene00044305	FBpp0307453	DAPPUDRAFT_128610	Trans=TR84633_c0_g1_i4	phaw_30_tra_m.019258	SMAR006125	TC014689	tetur01g14330
led4473	WBGene00044321	FBpp0312012	DAPPUDRAFT_209756	Trans=asmbl_68795	phaw_30_tra_m.024030	SMAR008818	TC001366	tetur28g01200
led4474	WBGene00044325	FBpp0297504	DAPPUDRAFT_200404	Trans=TR91373_c1_g2_i3	phaw_30_tra_m.006985	SMAR010136	TC011682	tetur06g03250
led4475	WBGene00044326	FBpp0084312	DAPPUDRAFT_301961	Trans=asmbl_31916	phaw_30_tra_m.023444	SMAR012897	TC011549	tetur01g09780
led4476	WBGene00044341	FBpp0086569	DAPPUDRAFT_92909	Trans=TR77391_c0_g1_i6	phaw_30_tra_m.010537	SMAR010062	TC005991	tetur01g13240
led4477	WBGene00044345	FBpp0086107	DAPPUDRAFT_300659	Trans=asmbl_24618	phaw_30_tra_m.023875	SMAR014093	TC007130	tetur33g00320
led4478	WBGene00044609	FBpp0077173	DAPPUDRAFT_46794	Trans=asmbl_80582	phaw_30_tra_m.007712	SMAR012998	TC008402	tetur14g01440
led4479	WBGene00044648	FBpp0303285	DAPPUDRAFT_228603	Trans=asmbl_92423	phaw_30_tra_u.001261	SMAR005250	TC030657	tetur31g00350
led4480	WBGene00044720	FBpp0072695	DAPPUDRAFT_309001	Trans=asmbl_83442	phaw_30_tra_u.023453	SMAR010680	TC006792	tetur07g06770
led4482	WBGene00045192	FBpp0310943	DAPPUDRAFT_304781	Trans=TR130765_c0_g8_i1	phaw_30_tra_m.019501	SMAR002115	TC010871	tetur03g09470
led4483	WBGene00077643	FBpp0084936	DAPPUDRAFT_306826	Trans=TR8123_c0_g2_i5	phaw_30_tra_u.010313	SMAR003097	TC001478	tetur07g03300
led4484	WBGene00086566	FBpp0310253	DAPPUDRAFT_201676	Trans=TR142126_c3_g2_i1	phaw_30_tra_m.015029	SMAR012829	TC002084	tetur13g03810
led4485	WBGene00138717	FBpp0076883	DAPPUDRAFT_304577	Trans=asmbl_13802	phaw_30_tra_m.014517	SMAR008436	TC003335	tetur11g03270
led4486	WBGene00194707	FBpp0072898	DAPPUDRAFT_207230	Trans=asmbl_60259	phaw_30_tra_m.023653	SMAR014431	TC011563	tetur02g02190
led4488	WBGene00235102	FBpp0077125	DAPPUDRAFT_308067	Trans=asmbl_12282	phaw_30_tra_m.024932	SMAR014789	TC007987	tetur04g01030
