# Supplementary material for: Global Analysis of Gene Expression Profiles Provides Novel Insights into the Development and Evolution of the Large Crustacean Eriocheir sinensis
Source: Genomics Proteomics Bioinformatics. 2020 Dec 18;18(4):443–54. doi: 10.1016/j.gpb.2019.01.006 (PMC8242267; doi:10.1016/j.gpb.2019.01.006)
Supplement: Supplementary Table S12 — 881 pancrustacea specific gene families881 pancrustacea specific genefamilies [file mmc14.xlsx]

## Sheet: Sheet1
Table S12 881 Pancrustacea specific gene families
Gene family id	No. of genes								Gene_id & Pfam
	C.ele	D.mel	D.pul	E.sin	P.haw	S.mar	T.cas	T.urt	C.ele	D.mel	D.pul	E.sin	P.haw	S.mar	T.cas	T.urt
led1022	0	0	1	12	0	0	0	0	-	-	DAPPUDRAFT_343828:GCC2_GCC3;	Trans=TR115675_c0_g3_i1:GCC2_GCC3;Trans=TR15615_c0_g2_i1;Trans=TR115549_c0_g6_i1:GCC2_GCC3;Trans=TR115549_c0_g1_i1;Trans=TR115675_c0_g2_i1;Trans=TR25933_c0_g1_i1:GCC2_GCC3;Trans=TR96355_c0_g1_i1:GCC2_GCC3;Trans=TR18632_c0_g1_i2;Trans=TR120330_c0_g7_i1:EGF_3;Trans=TR43136_c0_g1_i1;Trans=TR86574_c0_g2_i1;Trans=TR29216_c0_g1_i2;	-	-	-	-
led858	0	1	0	12	1	0	0	0	-	FBpp0086755:Chitin_bind_4;	-	Trans=asmbl_19213:Chitin_bind_4;Trans=asmbl_32662:Chitin_bind_4;Trans=TR1308_c0_g1_i2:Chitin_bind_4;Trans=TR46700_c2_g1_i1:Chitin_bind_4;Trans=TR73811_c0_g1_i1:Chitin_bind_4;Trans=asmbl_32658:Chitin_bind_4;Trans=TR54872_c0_g1_i1:Chitin_bind_4;Trans=asmbl_32661:Chitin_bind_4;Trans=TR56165_c0_g2_i3:Chitin_bind_4;Trans=asmbl_80960:Chitin_bind_4;Trans=TR36169_c0_g4_i1:Chitin_bind_4;Trans=TR83489_c0_g…	phaw_30_tra_m.014965:Chitin_bind_4:Anophelin;	-	-	-
led35	0	0	0	0	86	0	1	0	-	-	-	-	phaw_30_tra_m.004736:zf-RING_2:zf-RING_5:zf-B_box:zf-C3HC4:zf-C3HC4_2;phaw_30_tra_m.005848:zf-RING_UBOX:zf-RING_2:zf-RING_5:zf-C3HC4_3:zf-C3HC4_2:zf-C3HC4:zf-RING_4:zf-C3HC4_4:Rtf2;phaw_30_tra_m.006231:zf-RING_2:zf-C3HC4_2:zf-RING_UBOX:zf-C3HC4:zf-RING_5:zf-RING_4:zf-C3HC4_4:DUF1272;phaw_30_tra_m.007014:zf-RING_5:zf-RING_2:zf-C3HC4_2:zf-C3HC4:zf-C3HC4_3:zf-B_box:zf-RING_4:zf-RING_UBOX:zf-C3HC4_4;…	-	TC000987:zf-C3HC4_3:zf-RING_5:zf-RING_UBOX:zf-RING_4:zf-C3HC4:zf-RING_2:zf-C3HC4_2;	-
led31	0	0	1	0	88	0	3	0	-	-	DAPPUDRAFT_19602:RVT_1;	-	phaw_30_tra_m.012158:RVT_1;phaw_30_tra_m.002085:RVT_1;phaw_30_tra_m.002350:RVT_1;phaw_30_tra_m.002383:RVT_1;phaw_30_tra_m.002858:RVT_1;phaw_30_tra_m.003432:RVT_1;phaw_30_tra_m.008151:RVT_1;phaw_30_tra_m.008635:RVT_1;phaw_30_tra_m.009376:RVT_1;phaw_30_tra_m.009799:RVT_1;phaw_30_tra_m.013198:RVT_1;phaw_30_tra_m.015702:RVT_1;phaw_30_tra_m.016353:RVT_1;phaw_30_tra_m.016619:RVT_1;phaw_30_tra_m.017884:…	-	TC001995:RVT_1;TC012914:RVT_1:MFS_1;TC015881:RVT_1;	-
led361	0	1	0	12	5	0	6	0	-	FBpp0311507:Hemocyanin_C:Hemocyanin_M:Hemocyanin_N;	-	Trans=asmbl_11148:Hemocyanin_M:Hemocyanin_C:Hemocyanin_N:Tyrosinase;Trans=asmbl_16400:Hemocyanin_C:Hemocyanin_M:Hemocyanin_N;Trans=asmbl_4324:Hemocyanin_M:Hemocyanin_C:Hemocyanin_N:Tyrosinase;Trans=asmbl_46174:Hemocyanin_M:Hemocyanin_C:Hemocyanin_N:Tyrosinase;Trans=asmbl_46175:Hemocyanin_M:Hemocyanin_N;Trans=asmbl_46176:Hemocyanin_M:Hemocyanin_C:Hemocyanin_N;Trans=asmbl_46187:Hemocyanin_M:Hemocya…	phaw_30_aug_m.026908:Hemocyanin_M:Hemocyanin_C:Hemocyanin_N:Tyrosinase;phaw_30_aug_m.028289:Hemocyanin_M:Hemocyanin_C:Hemocyanin_N:Tyrosinase;phaw_30_tra_m.018194:Hemocyanin_M:Hemocyanin_C:Hemocyanin_N:Tyrosinase;phaw_30_tra_m.018617:Hemocyanin_C:Hemocyanin_M:Tyrosinase;phaw_30_tra_m.021285:Hemocyanin_M:Hemocyanin_C:Hemocyanin_N:Tyrosinase;	-	TC005374:Hemocyanin_C:Hemocyanin_M:Hemocyanin_N;TC005375:Hemocyanin_C:Hemocyanin_M:Hemocyanin_N;TC005376:Hemocyanin_C:Hemocyanin_M:Hemocyanin_N;TC005377:Hemocyanin_C:Hemocyanin_M:Hemocyanin_N;TC006515:Hemocyanin_C:Hemocyanin_M:Hemocyanin_N;TC006769:Hemocyanin_C:Hemocyanin_M:Hemocyanin_N;	-
led94	0	0	1	0	51	0	0	0	-	-	DAPPUDRAFT_65974:zf-CCHC;	-	phaw_30_tra_m.001128;phaw_30_tra_m.002377;phaw_30_tra_m.002437:zf-CCHC_4;phaw_30_tra_m.007435:zf-CCHC:zf-CCHC_4;phaw_30_tra_m.007970;phaw_30_tra_m.015212:zf-CCHC:zf-CCHC_4;phaw_30_tra_m.019939:zf-CCHC:zf-CCHC_4;phaw_30_tra_m.022631:zf-CCHC:zf-CCHC_4;phaw_30_tra_m.025334:zf-CCHC:zf-CCHC_4;phaw_30_tra_u.022883:zf-CCHC;phaw_30_tra_m.000909;phaw_30_tra_m.003667:zf-CCHC:zf-CCHC_4;phaw_30_tra_m.006980;…	-	-	-
led342	0	0	8	0	3	0	14	0	-	-	DAPPUDRAFT_101484:DDE_3;DAPPUDRAFT_116209:DDE_3:IL32;DAPPUDRAFT_258966:DDE_3;DAPPUDRAFT_331578:DDE_3;DAPPUDRAFT_65176:DDE_3;DAPPUDRAFT_70218:DDE_3;DAPPUDRAFT_19349:DDE_3;DAPPUDRAFT_18961:DDE_3;	-	phaw_30_tra_m.006398:DDE_3;phaw_30_tra_m.014017:DDE_3:DDE_1:rve;phaw_30_tra_m.023454:DDE_3;	-	TC002176:DDE_3:Transposase_mut;TC003868:DDE_3:PAX:HTH_28;TC006179:DDE_3;TC008568:DDE_3:Transposase_mut;TC009424:DDE_3:PAX:HTH_28;TC011903:DDE_3;TC012195:HTH_Tnp_Tc3_2:DDE_3:PAX:HTH_32:HTH_28:HTH_29:Transposase_mut:MarR_2;TC012886:DDE_3:Transposase_mut;TC011599:HTH_Tnp_Tc3_2:PAX:HTH_32:HTH_28:HTH_29;TC016325:HTH_Tnp_Tc3_2:PAX:HTH_32:HTH_28:MarR_2:HTH_29;TC008501:PAX:HTH_32:HTH_28:HTH_23:HTH_29:Mar…	-
led422	0	2	14	4	1	0	1	0	-	FBpp0077354:Gb3_synth:Gly_transf_sug;FBpp0289406:Gb3_synth:Gly_transf_sug;	DAPPUDRAFT_239739:Gb3_synth:Gly_transf_sug;DAPPUDRAFT_25035:Gb3_synth:Gly_transf_sug:Caps_synth:TcdA_TcdB;DAPPUDRAFT_25188:Gb3_synth:Gly_transf_sug:Caps_synth:TcdA_TcdB;DAPPUDRAFT_262661:Gb3_synth:Gly_transf_sug;DAPPUDRAFT_305581:Gb3_synth:Gly_transf_sug:Caps_synth;DAPPUDRAFT_32452:Gb3_synth:Gly_transf_sug:TcdA_TcdB:Caps_synth;DAPPUDRAFT_4146:Gb3_synth:Gly_transf_sug;DAPPUDRAFT_4415:Gb3_synth:Gly…	Trans=asmbl_34931:Gb3_synth:Gly_transf_sug;Trans=asmbl_85673:Gb3_synth:Gly_transf_sug;Trans=TR133818_c1_g1_i3:Gb3_synth:Gly_transf_sug:TcdA_TcdB;Trans=TR67634_c0_g1_i1:Gb3_synth:Gly_transf_sug;	phaw_30_tra_m.017700:Gb3_synth:Gly_transf_sug;	-	TC005812:Gb3_synth:Gly_transf_sug:TcdA_TcdB;	-
led207	0	1	0	1	32	0	0	0	-	FBpp0070886:zf-AD:zf-H2C2_2:zf-C2H2:zf-Di19;	-	Trans=asmbl_44521:zf-H2C2_2:zf-C2H2_4:zf-C2H2:zf-H2C2_5:zf-Di19;	phaw_30_tra_m.005515:zf-H2C2_5:zf-H2C2_2:zf-C2H2:zf-C2H2_4:zf-Di19;phaw_30_tra_m.005633:zf-H2C2_2:zf-C2H2_4:zf-C2H2:zf-Di19;phaw_30_tra_m.008220:zf-C2H2_4:zf-C2H2:zf-H2C2_2;phaw_30_tra_m.015646:zf-C2H2:zf-C2H2_4:zf-H2C2_2;phaw_30_tra_m.000940:zf-C2H2_4:zf-H2C2_2:zf-C2H2:zf-H2C2_5;phaw_30_tra_m.001244:zf-H2C2_2:zf-C2H2_4:zf-C2H2:zf-met;phaw_30_tra_m.002874:zf-H2C2_2:zf-C2H2_4:zf-C2H2:zf-Di19;phaw_…	-	-	-
led33	0	26	10	3	5	0	46	0	-	FBpp0075737:Trypsin:Trypsin_2:DUF1986;FBpp0076116:Trypsin:Trypsin_2;FBpp0076117:Trypsin:Trypsin_2;FBpp0076118:Trypsin:Trypsin_2;FBpp0076150:Trypsin:Trypsin_2:DUF1986;FBpp0076335:Trypsin:Trypsin_2;FBpp0076389:Trypsin:Trypsin_2;FBpp0076750:Trypsin:Trypsin_2;FBpp0078692:Trypsin:Trypsin_2;FBpp0084877:Trypsin:Trypsin_2;FBpp0084878:Trypsin:Trypsin_2;FBpp0085014:Trypsin:Trypsin_2;FBpp0085052:Trypsin:Try…	DAPPUDRAFT_347749:Trypsin:DUF1986:Trypsin_2;DAPPUDRAFT_347750:Trypsin:DUF1986:Trypsin_2;DAPPUDRAFT_347751:Trypsin:DUF1986:Trypsin_2;DAPPUDRAFT_347752:Trypsin:DUF1986:Trypsin_2;DAPPUDRAFT_347753:Trypsin:Trypsin_2:DUF1986;DAPPUDRAFT_347754:Trypsin:DUF1986:Trypsin_2;DAPPUDRAFT_347757:Trypsin:Trypsin_2:DUF1986;DAPPUDRAFT_347760:Trypsin:DUF1986:Trypsin_2;DAPPUDRAFT_347783:Trypsin;DAPPUDRAFT_230174:Try…	Trans=asmbl_2021:Trypsin:DUF1986:Trypsin_2;Trans=asmbl_2028:Trypsin:DUF1986:Trypsin_2;Trans=asmbl_83396:Trypsin:DUF1986:Trypsin_2;	phaw_30_aug_m.027338:Trypsin:DUF1986:Trypsin_2;phaw_30_tra_m.002703:Trypsin:DUF1986:Trypsin_2;phaw_30_tra_m.010054:Trypsin:DUF1986:Trypsin_2;phaw_30_tra_m.010080:Trypsin:DUF1986;phaw_30_tra_m.014087:Trypsin:DUF1986;	-	TC005908:Trypsin;TC006247:Trypsin;TC010904:Trypsin:DUF1986;TC010906:Trypsin:DUF1986:Trypsin_2;TC010907:Trypsin:DUF1986;TC010908:Trypsin:DUF1986;TC010909:Trypsin:DUF1986;TC010927:Trypsin:DUF1986;TC010929:Trypsin:DUF1986;TC010930:Trypsin:DUF1986;TC010932:Trypsin:DUF1986;TC010933:Trypsin:DUF1986:Trypsin_2;TC010934:Trypsin;TC010935:Trypsin:DUF1986;TC010937:Trypsin:DUF1986;TC010938:Trypsin:DUF1986:Mur…	-
led301	0	0	26	0	1	0	0	0	-	-	DAPPUDRAFT_103368:LRR_8:LRR_4;DAPPUDRAFT_103482;DAPPUDRAFT_237749;DAPPUDRAFT_243569:LRR_4;DAPPUDRAFT_246577:LRR_8:LRR_4;DAPPUDRAFT_255778:LRR_4:LRR_8;DAPPUDRAFT_304037;DAPPUDRAFT_304050:LRR_8:LRR_4:LRR_5;DAPPUDRAFT_304072:LRR_4:LRR_8;DAPPUDRAFT_304118;DAPPUDRAFT_304124:LRR_4:LRR_8;DAPPUDRAFT_304125;DAPPUDRAFT_304126;DAPPUDRAFT_306702:LRR_8:LRR_4;DAPPUDRAFT_308869:LRR_4:LRR_8;DAPPUDRAFT_313963:LRR…	-	phaw_30_tra_m.006870:LRR_8;	-	-	-
led322	0	0	25	0	1	0	0	0	-	-	DAPPUDRAFT_102667:DDE_1:DDE_3;DAPPUDRAFT_105677;DAPPUDRAFT_114200:DDE_1;DAPPUDRAFT_117876:DDE_1;DAPPUDRAFT_118397:DDE_1:DDE_3;DAPPUDRAFT_14039:DDE_1:DDE_3;DAPPUDRAFT_245839:DDE_1:DDE_3;DAPPUDRAFT_249755:DDE_1:DDE_3;DAPPUDRAFT_260008:DDE_1:DDE_3;DAPPUDRAFT_320484:DDE_1;DAPPUDRAFT_330422:DDE_1:DDE_3;DAPPUDRAFT_62484:DDE_1:DDE_3:HTH_Tnp_Tc5;DAPPUDRAFT_113430:DDE_1;DAPPUDRAFT_118566:DDE_1;DAPPUDRAFT_…	-	phaw_30_tra_m.015796:DDE_1:DDE_3;	-	-	-
led357	0	1	22	0	1	0	0	0	-	FBpp0311508:DUF59;	DAPPUDRAFT_230064;DAPPUDRAFT_302018:DUF59;DAPPUDRAFT_318722;DAPPUDRAFT_325357:DUF59:Ku_PK_bind;DAPPUDRAFT_329065;DAPPUDRAFT_329885;DAPPUDRAFT_333631;DAPPUDRAFT_333928;DAPPUDRAFT_58078;DAPPUDRAFT_64190;DAPPUDRAFT_66516;DAPPUDRAFT_66945;DAPPUDRAFT_67004;DAPPUDRAFT_67433;DAPPUDRAFT_68235;DAPPUDRAFT_69212;DAPPUDRAFT_7259;DAPPUDRAFT_7276;DAPPUDRAFT_17778;DAPPUDRAFT_322118;DAPPUDRAFT_67032;DAPPUDRAFT_7…	-	phaw_30_tra_m.023819:DUF59;	-	-	-
led623	0	0	15	0	2	0	0	0	-	-	DAPPUDRAFT_106838;DAPPUDRAFT_115790;DAPPUDRAFT_250268;DAPPUDRAFT_265475;DAPPUDRAFT_319860;DAPPUDRAFT_58064;DAPPUDRAFT_108640;DAPPUDRAFT_67103;DAPPUDRAFT_52666;DAPPUDRAFT_246212;DAPPUDRAFT_16896;DAPPUDRAFT_242609;DAPPUDRAFT_251242;DAPPUDRAFT_56217;DAPPUDRAFT_249770;	-	phaw_30_tra_m.005397;phaw_30_tra_m.025815;	-	-	-
led672	0	13	0	0	3	0	0	0	-	FBpp0077483:Trypsin:Trypsin_2;FBpp0086785:Trypsin:Trypsin_2;FBpp0087226:Trypsin:Trypsin_2;FBpp0087256:Trypsin:Trypsin_2;FBpp0307159:Trypsin:Trypsin_2;FBpp0087224:Trypsin:Trypsin_2;FBpp0087225:Trypsin:Trypsin_2;FBpp0087254:Trypsin:Trypsin_2;FBpp0087255:Trypsin:Trypsin_2;FBpp0087257:Trypsin:Trypsin_2;FBpp0087258:Trypsin:Trypsin_2;FBpp0311699:Trypsin:Trypsin_2;FBpp0311842:Trypsin:Trypsin_2:DUF1986;	-	-	phaw_30_tra_m.001738:Trypsin;phaw_30_tra_m.021292:Trypsin:DUF1986:Trypsin_2;phaw_30_tra_m.022175:Trypsin:DUF1986;	-	-	-
led680	0	0	14	0	2	0	0	0	-	-	DAPPUDRAFT_239176;DAPPUDRAFT_255566:Cornifin;DAPPUDRAFT_255654;DAPPUDRAFT_234319;DAPPUDRAFT_255690;DAPPUDRAFT_235873:Cornifin;DAPPUDRAFT_235946;DAPPUDRAFT_241312;DAPPUDRAFT_252976;DAPPUDRAFT_255621;DAPPUDRAFT_270907;DAPPUDRAFT_235944:Cornifin;DAPPUDRAFT_255722;DAPPUDRAFT_306654:Cornifin;	-	phaw_30_aug_m.027419;phaw_30_tra_m.012873;	-	-	-
led769	0	0	0	0	7	0	8	0	-	-	-	-	phaw_30_aug_m.026766:Parvo_coat_N:Phospholip_A2_2;phaw_30_aug_m.026928;phaw_30_aug_m.026963:Parvo_coat_N;phaw_30_aug_m.027046:Parvo_coat_N;phaw_30_aug_m.027236:Parvo_coat_N;phaw_30_aug_m.028255:Parvo_coat_N;phaw_30_aug_m.028474:Parvo_coat_N:Phospholip_A2_2;	-	TC004339:zf-CCHC;TC004346:Parvo_coat_N:zf-CCHC;TC004341:zf-CCHC;TC001853;TC005999;TC001590:RVT_1;TC004343;TC010631;	-
led553	0	2	0	0	12	0	4	0	-	FBpp0088545;FBpp0304977;	-	-	phaw_30_tra_m.010948;phaw_30_tra_m.002830;phaw_30_tra_m.005927;phaw_30_tra_m.023827;phaw_30_tra_m.024931;phaw_30_tra_m.002925;phaw_30_tra_m.008388;phaw_30_tra_m.025553;phaw_30_tra_m.007909;phaw_30_tra_m.011932;phaw_30_tra_m.020565;phaw_30_tra_m.016455;	-	TC010211;TC013275;TC014530;TC013273;	-
led75	0	0	60	0	1	0	0	0	-	-	DAPPUDRAFT_113626;DAPPUDRAFT_113831;DAPPUDRAFT_117259:Helitron_like_N;DAPPUDRAFT_258329:Helitron_like_N;DAPPUDRAFT_266680:Helitron_like_N;DAPPUDRAFT_273585;DAPPUDRAFT_329777;DAPPUDRAFT_112977;DAPPUDRAFT_112983;DAPPUDRAFT_114268;DAPPUDRAFT_117711;DAPPUDRAFT_117712;DAPPUDRAFT_118075;DAPPUDRAFT_118235;DAPPUDRAFT_118832;DAPPUDRAFT_119327;DAPPUDRAFT_119365;DAPPUDRAFT_119892;DAPPUDRAFT_119963;DAPPUDRAF…	-	phaw_30_tra_m.012148:Helitron_like_N;	-	-	-
led1032	0	0	0	0	1	0	12	0	-	-	-	-	phaw_30_tra_m.020872:HTH_32:HTH_23:HTH_29:Sigma70_r4;	-	TC000902:HTH_32;TC001387:Peptidase_A17:DUF1759:HTH_32;TC001984:HTH_32:Transposase_1;TC003412:HTH_32:Transposase_1;TC004210:HTH_32:Transposase_1;TC004912:HTH_32;TC006926:HTH_32:Transposase_1;TC008502:HTH_32:Transposase_1;TC011574:HTH_32:Transposase_1;TC014978:HTH_32;TC015884:HTH_32:Transposase_1;TC016418:HTH_32:Transposase_1;	-
led761	0	0	14	0	1	0	0	0	-	-	DAPPUDRAFT_105491;DAPPUDRAFT_105494;DAPPUDRAFT_105495:Peptidase_C97;DAPPUDRAFT_106154;DAPPUDRAFT_225508:Peptidase_C97;DAPPUDRAFT_225707:Peptidase_C97;DAPPUDRAFT_246598:Peptidase_C97;DAPPUDRAFT_246599:Peptidase_C97;DAPPUDRAFT_305262:Peptidase_C97;DAPPUDRAFT_314859;DAPPUDRAFT_320721:Peptidase_C97;DAPPUDRAFT_334955:Peptidase_C97;DAPPUDRAFT_344096:Peptidase_C97;DAPPUDRAFT_304406;	-	phaw_30_tra_m.012358;	-	-	-
led54	0	0	74	0	1	0	0	0	-	-	DAPPUDRAFT_100208;DAPPUDRAFT_105059;DAPPUDRAFT_105619;DAPPUDRAFT_105768;DAPPUDRAFT_107482;DAPPUDRAFT_109281;DAPPUDRAFT_110876;DAPPUDRAFT_112904;DAPPUDRAFT_113293;DAPPUDRAFT_113301;DAPPUDRAFT_114157;DAPPUDRAFT_115315;DAPPUDRAFT_115998;DAPPUDRAFT_117142;DAPPUDRAFT_117228;DAPPUDRAFT_117348;DAPPUDRAFT_117723;DAPPUDRAFT_117866;DAPPUDRAFT_119154;DAPPUDRAFT_119394;DAPPUDRAFT_119457;DAPPUDRAFT_119677;DAP…	-	phaw_30_tra_m.010905;	-	-	-
led878	0	0	13	0	1	0	0	0	-	-	DAPPUDRAFT_117249:Rep-A_N;DAPPUDRAFT_247535:Rep-A_N;DAPPUDRAFT_269007:Rep-A_N;DAPPUDRAFT_315390:Rep-A_N;DAPPUDRAFT_327745;DAPPUDRAFT_330274;DAPPUDRAFT_330783;DAPPUDRAFT_330803:Rep-A_N;DAPPUDRAFT_330970;DAPPUDRAFT_331651:Rep-A_N;DAPPUDRAFT_341257:Rep-A_N;DAPPUDRAFT_337759:Rep-A_N:zf-RING_2:zf-rbx1:zf-C3HC4_2:zf-Apc11:zf-C3HC4:zf-RING_5:zf-C3HC4_3:Prok-RING_1:zf-RING_UBOX:zf-Nse:RINGv;DAPPUDRAFT_24…	-	phaw_30_tra_m.010389:Rep-A_N;	-	-	-
led1177	0	0	11	0	1	0	0	0	-	-	DAPPUDRAFT_113577:Lig_chan:Lig_chan-Glu_bd:SBP_bac_3;DAPPUDRAFT_113578:Lig_chan:Lig_chan-Glu_bd:SBP_bac_3;DAPPUDRAFT_318335:Lig_chan:Lig_chan-Glu_bd;DAPPUDRAFT_319673:Lig_chan;DAPPUDRAFT_113576:Lig_chan:SBP_bac_3;DAPPUDRAFT_268210:Lig_chan:Lig_chan-Glu_bd:SBP_bac_3;DAPPUDRAFT_319679:Lig_chan:Lig_chan-Glu_bd:SBP_bac_3;DAPPUDRAFT_332695;DAPPUDRAFT_265129;DAPPUDRAFT_115262:SBP_bac_3;DAPPUDRAFT_24506…	-	phaw_30_tra_m.005232:Lig_chan:SBP_bac_3;	-	-	-
led1180	0	0	11	0	1	0	0	0	-	-	DAPPUDRAFT_102674;DAPPUDRAFT_247689;DAPPUDRAFT_109501;DAPPUDRAFT_245430:DUF3518;DAPPUDRAFT_108314;DAPPUDRAFT_108373;DAPPUDRAFT_242150;DAPPUDRAFT_245429;DAPPUDRAFT_260814;DAPPUDRAFT_331460;DAPPUDRAFT_263616;	-	phaw_30_tra_m.002322;	-	-	-
led347	0	0	19	4	2	0	0	0	-	-	DAPPUDRAFT_107622;DAPPUDRAFT_237108;DAPPUDRAFT_237175;DAPPUDRAFT_237177;DAPPUDRAFT_237263:TRP_N;DAPPUDRAFT_248977;DAPPUDRAFT_249008;DAPPUDRAFT_306629:TRP_N;DAPPUDRAFT_308970;DAPPUDRAFT_308971;DAPPUDRAFT_308993:TRP_N;DAPPUDRAFT_309071:TRP_N;DAPPUDRAFT_313457;DAPPUDRAFT_313463;DAPPUDRAFT_313550:TRP_N;DAPPUDRAFT_313645:TRP_N;DAPPUDRAFT_335680:TRP_N;DAPPUDRAFT_98402:TRP_N;DAPPUDRAFT_98473:TRP_N;	Trans=asmbl_6810;Trans=TR115559_c5_g6_i1;Trans=TR115559_c5_g6_i2;Trans=TR12014_c0_g1_i2;	phaw_30_tra_m.001609;phaw_30_tra_m.008441;	-	-	-
led245	0	8	1	4	2	0	15	0	-	FBpp0071206:adh_short:KR:NAD_binding_10:adh_short_C2:Epimerase;FBpp0110528:adh_short:KR:adh_short_C2:NAD_binding_10:Epimerase:3Beta_HSD:Polysacc_synt_2;FBpp0291423:adh_short:adh_short_C2:KR:NAD_binding_10:Epimerase:Polysacc_synt_2:3HCDH_N;FBpp0297622:adh_short:Epimerase:NAD_binding_10:KR:adh_short_C2;FBpp0308332:adh_short:KR:NAD_binding_10:adh_short_C2:Epimerase;FBpp0073324:adh_short:adh_short_C2…	DAPPUDRAFT_306348:adh_short:adh_short_C2:KR:NAD_binding_10;	Trans=asmbl_61318:adh_short:adh_short_C2:KR:NAD_binding_10:Saccharop_dh:Epimerase;Trans=asmbl_62171:adh_short:adh_short_C2:KR:NAD_binding_10:NmrA:Epimerase;Trans=asmbl_79405:adh_short:adh_short_C2:KR:NAD_binding_10:Epimerase;Trans=TR83766_c2_g1_i1:adh_short:adh_short_C2:KR:NAD_binding_10:Epimerase;	phaw_30_tra_m.004409:adh_short:adh_short_C2:KR:NAD_binding_10:Epimerase:3Beta_HSD:Eno-Rase_NADH_b;phaw_30_tra_m.024661:adh_short:adh_short_C2:KR;	-	TC003807:adh_short:adh_short_C2:KR:Epimerase:NAD_binding_10;TC005026:adh_short:adh_short_C2:NAD_binding_10:KR:Epimerase;TC010240:adh_short:adh_short_C2:KR:NAD_binding_10:Epimerase;TC010257:adh_short:adh_short_C2:KR:NAD_binding_10:Epimerase;TC014887:adh_short:adh_short_C2:KR:NAD_binding_10:Epimerase;TC015100:adh_short:adh_short_C2:KR:NAD_binding_10:Epimerase:NmrA:Shikimate_DH;TC015159:adh_short:ad…	-
led46	0	21	13	12	9	0	25	0	-	FBpp0073384:EcKinase:DUF1679:APH:Choline_kinase;FBpp0076283:EcKinase:APH:DUF1679:Fructosamin_kin:Choline_kinase;FBpp0081914:EcKinase:DUF1679:APH;FBpp0081915:EcKinase:DUF1679:APH;FBpp0084223:EcKinase:DUF1679:APH;FBpp0084225:EcKinase:DUF1679:APH;FBpp0084226:EcKinase:DUF1679:APH;FBpp0084227:EcKinase:DUF1679;FBpp0084230:EcKinase:DUF1679:APH;FBpp0084234:EcKinase:DUF1679:APH;FBpp0112258:EcKinase;FBpp01…	DAPPUDRAFT_115437:EcKinase:DUF1679:APH;DAPPUDRAFT_115438:EcKinase:DUF1679:APH;DAPPUDRAFT_242233:EcKinase:DUF1679:APH;DAPPUDRAFT_267459:EcKinase:APH:DUF1679;DAPPUDRAFT_314376:EcKinase:DUF1679:APH;DAPPUDRAFT_331045:EcKinase:DUF1679:APH;DAPPUDRAFT_222817:EcKinase:DUF1679:APH;DAPPUDRAFT_272192:EcKinase;DAPPUDRAFT_334845:EcKinase:DUF1679:APH;DAPPUDRAFT_317513:EcKinase:APH:DUF1679;DAPPUDRAFT_255841:EcK…	Trans=TR20960_c0_g1_i1:EcKinase:DUF1679:APH;Trans=asmbl_3449:EcKinase:DUF1679:APH;Trans=asmbl_65357:EcKinase:DUF1679:APH;Trans=asmbl_76997:EcKinase:APH:DUF1679;Trans=asmbl_79505:EcKinase:DUF1679:APH:Kdo;Trans=asmbl_69140:EcKinase:DUF1679:APH:Fructosamin_kin;Trans=asmbl_68480:EcKinase:DUF1679:APH;Trans=asmbl_39722:EcKinase:DUF1679:APH;Trans=asmbl_80172:EcKinase:DUF1679:APH;Trans=asmbl_80179:EcKina…	phaw_30_tra_m.023296:EcKinase:DUF1679:APH;phaw_30_tra_m.023297:EcKinase:DUF1679:APH;phaw_30_tra_m.020118:EcKinase:DUF1679:APH;phaw_30_tra_m.016208:EcKinase:DUF1679:APH;phaw_30_tra_m.015535:EcKinase:DUF1679:APH;phaw_30_tra_m.019216:EcKinase:DUF1679:APH;phaw_30_tra_m.020735:EcKinase:DUF1679:APH;phaw_30_tra_m.021499:EcKinase:DUF1679:APH;phaw_30_tra_m.018332:EcKinase:DUF1679:APH;	-	TC009160:EcKinase:DUF1679:APH:Choline_kinase;TC009659:EcKinase:DUF1679:APH:Choline_kinase;TC009161:EcKinase:DUF1679:APH;TC009650:EcKinase:DUF1679:APH:Fructosamin_kin;TC009654:EcKinase:DUF1679:APH:Choline_kinase;TC009777:EcKinase:DUF1679:APH:Choline_kinase;TC009162:EcKinase:DUF1679:APH;TC009651:EcKinase:DUF1679:APH:Choline_kinase;TC009652:EcKinase:DUF1679:APH:Fructosamin_kin;TC009655:EcKinase:DUF1…	-
led212	0	0	0	1	13	0	20	0	-	-	-	Trans=TR109085_c0_g6_i6:HTH_32:HTH_29;	phaw_30_aug_m.026799:DDE_3;phaw_30_aug_m.026852:DDE_3;phaw_30_aug_m.026929:DDE_3;phaw_30_aug_m.027211:DDE_3;phaw_30_aug_m.027447:DDE_3;phaw_30_aug_m.027605:DDE_3;phaw_30_aug_m.027629:DDE_3;phaw_30_aug_m.027645:DDE_3;phaw_30_aug_m.027816:DDE_3;phaw_30_aug_m.027849:DDE_3;phaw_30_aug_m.027892;phaw_30_aug_m.028016:DDE_3;phaw_30_aug_m.028049:DDE_3;	-	TC003422:HTH_24:HTH_AsnC-type;TC003423:HTH_24:HTH_AsnC-type;TC006860:HTH_24:HTH_AsnC-type;TC006881:HTH_24;TC011490:HTH_24:HTH_AsnC-type;TC016236:HTH_24:HTH_AsnC-type;TC001785;TC002735;TC002765:HTH_24:HTH_AsnC-type;TC004247;TC004307:DDE_3;TC010980:DDE_3;TC011497;TC016145;TC004600:RRM_1:SAP:RRM_6:RRM_5;TC005041;TC009862;TC012988;TC016024;TC016095;	-
led141	0	0	36	1	6	0	0	0	-	-	DAPPUDRAFT_23160:Glyco_transf_10;DAPPUDRAFT_106945:Glyco_transf_10;DAPPUDRAFT_198878:Glyco_transf_10;DAPPUDRAFT_221393:Glyco_transf_10;DAPPUDRAFT_236411:Glyco_transf_10;DAPPUDRAFT_241186:Glyco_transf_10;DAPPUDRAFT_24623:Glyco_transf_10;DAPPUDRAFT_248921:Glyco_transf_10;DAPPUDRAFT_251980:Glyco_transf_10;DAPPUDRAFT_266928:Glyco_transf_10;DAPPUDRAFT_308012:Glyco_transf_10;DAPPUDRAFT_311402:Glyco_tra…	Trans=asmbl_77079:Glyco_transf_10;	phaw_30_tra_m.004617:Glyco_transf_10;phaw_30_tra_m.005033:Glyco_transf_10;phaw_30_tra_m.020424:Glyco_transf_10;phaw_30_tra_m.024190:Glyco_transf_10;phaw_30_tra_m.025285:Glyco_transf_10;phaw_30_tra_m.001670:Glyco_transf_10;	-	-	-
led421	0	3	0	1	16	0	2	0	-	FBpp0083021:Trypsin:DUF1986:Trypsin_2;FBpp0311760:Trypsin;FBpp0311761:Trypsin;	-	Trans=TR46154_c0_g1_i1:Trypsin:Trypsin_2;	phaw_30_tra_m.008136:Trypsin;phaw_30_tra_m.014072:Trypsin;phaw_30_tra_m.022594:Trypsin;phaw_30_tra_m.022595:Trypsin;phaw_30_aug_m.028334:Trypsin;phaw_30_tra_m.004896:Trypsin;phaw_30_aug_m.026825:Trypsin;phaw_30_aug_m.027760:Trypsin;phaw_30_aug_m.026827:Trypsin;phaw_30_aug_m.028368:Trypsin;phaw_30_tra_m.007726:Trypsin;phaw_30_tra_m.018654:Trypsin;phaw_30_tra_m.023713:Trypsin;phaw_30_aug_m.028369:T…	-	TC015083:Trypsin:Trypsin_2;TC015237:Trypsin;	-
led297	0	11	9	1	2	0	4	0	-	FBpp0084449:Lipase:Abhydrolase_6:Abhydrolase_5;FBpp0084450:Lipase:Abhydrolase_5:Abhydrolase_6;FBpp0084519:Lipase:Abhydrolase_5:Abhydrolase_6:DUF900;FBpp0084520:Lipase:Abhydrolase_5:Abhydrolase_6:DUF900;FBpp0084521:Lipase:Abhydrolase_5:Abhydrolase_6;FBpp0084522:Lipase:Abhydrolase_5:DUF900:Abhydrolase_6;FBpp0084523:Lipase:Abhydrolase_5:DUF900:Abhydrolase_6;FBpp0111664:Lipase:Abhydrolase_6:Abhydrola…	DAPPUDRAFT_220403:Lipase:Abhydrolase_6:Abhydrolase_5;DAPPUDRAFT_220405:Lipase:Abhydrolase_5:Abhydrolase_6;DAPPUDRAFT_232990:Lipase:Abhydrolase_6;DAPPUDRAFT_303060:Lipase:Abhydrolase_6;DAPPUDRAFT_303061:Lipase:Abhydrolase_2:Abhydrolase_5;DAPPUDRAFT_303062:Lipase:Abhydrolase_5:Abhydrolase_2:Abhydrolase_6;DAPPUDRAFT_310411:Lipase;DAPPUDRAFT_310571:Lipase;DAPPUDRAFT_95152:Lipase:Abhydrolase_6;	Trans=TR9577_c0_g1_i2:Lipase:Abhydrolase_6:Lipase_3;	phaw_30_tra_m.001328:Lipase:Abhydrolase_5;phaw_30_tra_m.017958:Lipase:Abhydrolase_6:Abhydrolase_5;	-	TC004656:Lipase:Abhydrolase_5:Abhydrolase_6;TC004657:Lipase:Abhydrolase_6:Lipase_3:Abhydrolase_5:DUF900:DUF2305;TC012152:Lipase:Abhydrolase_6;TC016333:Lipase:Abhydrolase_6;	-
led114	0	0	0	4	26	0	19	0	-	-	-	Trans=TR139324_c0_g5_i1:RVT_1;Trans=asmbl_57817:RVT_1:Exo_endo_phos;Trans=TR53931_c0_g3_i1:RVT_1:Exo_endo_phos:Exo_endo_phos_2:NOSIC;Trans=TR130567_c0_g1_i1:RVT_1:Exo_endo_phos:Exo_endo_phos_2;	phaw_30_tra_m.008581:Exo_endo_phos:Exo_endo_phos_2:RVT_1;phaw_30_tra_m.021922:RVT_1:Exo_endo_phos_2;phaw_30_tra_m.024802:RVT_1:Exo_endo_phos_2;phaw_30_tra_m.006337:RVT_1:Exo_endo_phos:Exo_endo_phos_2;phaw_30_tra_u.001020:RVT_1;phaw_30_tra_u.018569:RVT_1;phaw_30_tra_u.023262:RVT_1;phaw_30_tra_m.020742:RVT_1;phaw_30_tra_m.009254:RVT_1;phaw_30_tra_m.011598:RVT_1:Exo_endo_phos:Exo_endo_phos_2;phaw_30…	-	TC005144:RVT_1;TC012513:RVT_1;TC002031:RVT_1;TC002033:RVT_1;TC002455:RVT_1;TC004223:RVT_1:MSP1_C;TC004224:RVT_1;TC004225:RVT_1;TC004226:RVT_1;TC004227:RVT_1:Exo_endo_phos_2:Exo_endo_phos;TC006175:RVT_1;TC009733:RVT_1:PHD;TC016101:RVT_1;TC016102:RVT_1:Exo_endo_phos_2:Exo_endo_phos;TC004344:RVT_1:Exo_endo_phos_2;TC002032:C1_1:DUF1071;TC015799;TC003735:RVT_1:PHD:C1_1;TC004175;	-
led303	0	0	26	1	0	0	0	0	-	-	DAPPUDRAFT_113639:Septin:MMR_HSR1:DUF258:AIG1:T2SE:AAA_29:GTP_EFTU:ABC_tran:FtsK_SpoIIIE;DAPPUDRAFT_112446;DAPPUDRAFT_258568;DAPPUDRAFT_263562:fn3:AIG1:MMR_HSR1:Septin:AAA_29:DUF258:T2SE:FtsK_SpoIIIE:GTP_EFTU;DAPPUDRAFT_112470;DAPPUDRAFT_117735;DAPPUDRAFT_119153;DAPPUDRAFT_30204:AIG1:MMR_HSR1:Septin:AAA_23:DUF258:AAA_29:T2SE:AAA_10;DAPPUDRAFT_304271:fn3:AIG1;DAPPUDRAFT_30443:MMR_HSR1:AIG1:Septin:…	Trans=asmbl_90114:fn3:DUF258:AIG1:Septin:MMR_HSR1:MobB:AAA_29:T2SE:GTP_EFTU;	-	-	-	-
led362	0	0	23	1	0	0	0	0	-	-	DAPPUDRAFT_100200;DAPPUDRAFT_272348;DAPPUDRAFT_105073;DAPPUDRAFT_108116;DAPPUDRAFT_114814:Ycf1;DAPPUDRAFT_115044:Nop14:CENP-T;DAPPUDRAFT_116310;DAPPUDRAFT_120275:Spore_coat_CotO:Ycf1:Daxx:Nop14:CDC45;DAPPUDRAFT_122704;DAPPUDRAFT_328932;DAPPUDRAFT_335907;DAPPUDRAFT_338577;DAPPUDRAFT_266628;DAPPUDRAFT_334193;DAPPUDRAFT_105736;DAPPUDRAFT_113544:Daxx:MIP-T3;DAPPUDRAFT_314917;DAPPUDRAFT_110111;DAPPUDR…	Trans=TR77295_c3_g4_i4;	-	-	-	-
led365	0	0	23	1	0	0	0	0	-	-	DAPPUDRAFT_113063;DAPPUDRAFT_244003:DUF1759;DAPPUDRAFT_247933:DUF1759:DUF1758;DAPPUDRAFT_327603:DUF3584;DAPPUDRAFT_329843:Lant_dehyd_C;DAPPUDRAFT_333259;DAPPUDRAFT_337575;DAPPUDRAFT_337657:CENP-F_leu_zip:Lant_dehyd_C;DAPPUDRAFT_337834:NPV_P10;DAPPUDRAFT_264621;DAPPUDRAFT_270005:DUF1759;DAPPUDRAFT_250687:DUF1759;DAPPUDRAFT_253081:DUF1759;DAPPUDRAFT_254614:DUF1759;DAPPUDRAFT_269705:DUF1759;DAPPUDRA…	Trans=asmbl_52214:DUF1759;	-	-	-	-
led530	0	0	0	1	0	0	18	0	-	-	-	Trans=TR142115_c2_g1_i6:DDE_Tnp_4:Plant_tran:DDE_Tnp_1;	-	-	TC009406:Peptidase_M10:DDE_Tnp_4:Plant_tran:PG_binding_1:Reprolysin_4:Reprolysin_2;TC000145;TC013914;TC004281:Peptidase_M10:Reprolysin_2:Reprolysin_3:Peptidase_M66:Reprolysin_5;TC010302:Peptidase_M10:PG_binding_1:Hemopexin:Reprolysin_4:Reprolysin_2;TC001402:DNA_pol_B_2;TC001812:Peptidase_M10:DNA_pol_B_2:PG_binding_1:Hemopexin:Reprolysin_4;TC006892:DNA_pol_B_2;TC011914:DNA_pol_B_2;TC012938;TC00159…	-
led166	0	0	38	1	0	0	0	0	-	-	DAPPUDRAFT_337225:Retrotrans_gag:PNMA;DAPPUDRAFT_118792;DAPPUDRAFT_261930;DAPPUDRAFT_270827;DAPPUDRAFT_336619;DAPPUDRAFT_113538;DAPPUDRAFT_115396;DAPPUDRAFT_118331:Exo_endo_phos:Exo_endo_phos_2;DAPPUDRAFT_119319;DAPPUDRAFT_121651;DAPPUDRAFT_122082;DAPPUDRAFT_258380;DAPPUDRAFT_274503;DAPPUDRAFT_333018;DAPPUDRAFT_334256;DAPPUDRAFT_334809;DAPPUDRAFT_334923;DAPPUDRAFT_337090;DAPPUDRAFT_338102;DAPPUDR…	Trans=asmbl_23350;	-	-	-	-
led81	0	0	57	1	0	0	0	0	-	-	DAPPUDRAFT_336456:Focal_AT;DAPPUDRAFT_101955;DAPPUDRAFT_104783;DAPPUDRAFT_110480;DAPPUDRAFT_119886;DAPPUDRAFT_232164;DAPPUDRAFT_232167;DAPPUDRAFT_232192:DUF3682;DAPPUDRAFT_232382:Focal_AT;DAPPUDRAFT_234109;DAPPUDRAFT_244784:Focal_AT;DAPPUDRAFT_257869:Focal_AT;DAPPUDRAFT_257872:Focal_AT;DAPPUDRAFT_263344;DAPPUDRAFT_269043;DAPPUDRAFT_271337:Focal_AT;DAPPUDRAFT_311089;DAPPUDRAFT_311213:Pkinase_Tyr;D…	Trans=TR77312_c1_g3_i1:Focal_AT;	-	-	-	-
led844	0	0	0	1	0	0	13	0	-	-	-	Trans=TR59817_c0_g1_i1:DDE_3;	-	-	TC004166:DDE_3:Ish1;TC010279:DDE_3:Ish1;TC008525:DDE_3;TC000008:DDE_3;TC001685:DDE_3;TC006864;TC008524:DUF1758:RVT_1:Asp_protease_2;TC016155:DUF1758:Tnp_P_element;TC001800;TC004269:DUF3609;TC004050:DDE_3:HeH:Ish1;TC011586;TC010310:DUF1758:gag-asp_proteas:Asp_protease_2;	-
led679	0	0	15	1	0	0	0	0	-	-	DAPPUDRAFT_114256:HTH_Tnp_Tc5;DAPPUDRAFT_249828:HTH_Tnp_Tc5;DAPPUDRAFT_117451;DAPPUDRAFT_118055;DAPPUDRAFT_119195;DAPPUDRAFT_119976;DAPPUDRAFT_121858;DAPPUDRAFT_223988;DAPPUDRAFT_259615;DAPPUDRAFT_322600;DAPPUDRAFT_330866;DAPPUDRAFT_330867;DAPPUDRAFT_333392;DAPPUDRAFT_337858;DAPPUDRAFT_119921;	Trans=TR116964_c2_g1_i1:HTH_psq;	-	-	-	-
led588	0	2	14	1	0	0	0	0	-	FBpp0084018:Astacin;FBpp0306564:Astacin;	DAPPUDRAFT_221724:Astacin:Peptidase_M11;DAPPUDRAFT_223736:Astacin;DAPPUDRAFT_235654:Astacin;DAPPUDRAFT_235863:Astacin;DAPPUDRAFT_312308:Astacin;DAPPUDRAFT_312313:Astacin;DAPPUDRAFT_316539:Astacin;DAPPUDRAFT_320881:Astacin;DAPPUDRAFT_328052:Astacin;DAPPUDRAFT_335339:Astacin;DAPPUDRAFT_43558:Astacin:Peptidase_M11;DAPPUDRAFT_61185:Astacin;DAPPUDRAFT_97051:Astacin;DAPPUDRAFT_312315:Astacin;	Trans=asmbl_57263:Astacin;	-	-	-	-
led39	0	0	82	1	2	0	0	0	-	-	DAPPUDRAFT_253296:Exo_endo_phos:Exo_endo_phos_2;DAPPUDRAFT_26032:Exo_endo_phos:Exo_endo_phos_2;DAPPUDRAFT_64281:Exo_endo_phos_2:Exo_endo_phos;DAPPUDRAFT_66922:Exo_endo_phos_2:Exo_endo_phos;DAPPUDRAFT_102059:Exo_endo_phos_2:Exo_endo_phos;DAPPUDRAFT_102698:Exo_endo_phos_2;DAPPUDRAFT_105030;DAPPUDRAFT_105130:Exo_endo_phos_2:Exo_endo_phos;DAPPUDRAFT_105168:Exo_endo_phos_2;DAPPUDRAFT_105703;DAPPUDRAFT…	Trans=asmbl_57270:Exo_endo_phos:Exo_endo_phos_2;	phaw_30_tra_m.002097:Exo_endo_phos_2;phaw_30_tra_m.006118;	-	-	-
led870	0	0	13	1	0	0	0	0	-	-	DAPPUDRAFT_105152;DAPPUDRAFT_263288;DAPPUDRAFT_317888:MULE;DAPPUDRAFT_320975;DAPPUDRAFT_321401;DAPPUDRAFT_328805:MULE;DAPPUDRAFT_99625:MULE;DAPPUDRAFT_333361:MULE;DAPPUDRAFT_115821:MULE;DAPPUDRAFT_325223:MULE:DDE_Tnp_ISL3;DAPPUDRAFT_258844:MULE;DAPPUDRAFT_269214;DAPPUDRAFT_318741:MULE;	Trans=asmbl_45818:FAR1;	-	-	-	-
led1007	0	0	12	1	0	0	0	0	-	-	DAPPUDRAFT_102744;DAPPUDRAFT_103786;DAPPUDRAFT_106194;DAPPUDRAFT_107992;DAPPUDRAFT_108106;DAPPUDRAFT_111192;DAPPUDRAFT_116125;DAPPUDRAFT_120956;DAPPUDRAFT_333848;DAPPUDRAFT_334327:Terminase_1;DAPPUDRAFT_315378;DAPPUDRAFT_117081;	Trans=TR53032_c0_g1_i1;	-	-	-	-
led211	0	0	28	2	4	0	0	0	-	-	DAPPUDRAFT_105421:Methyltransf_22:Methyltransf_21;DAPPUDRAFT_110191:Methyltransf_22:Methyltransf_21;DAPPUDRAFT_111599:Methyltransf_22;DAPPUDRAFT_111606:Methyltransf_22:Methyltransf_21;DAPPUDRAFT_225476:Methyltransf_22:Methyltransf_21;DAPPUDRAFT_234477:Methyltransf_22:Methyltransf_21;DAPPUDRAFT_234478:Methyltransf_22:Methyltransf_21;DAPPUDRAFT_239346:Methyltransf_22:Methyltransf_21;DAPPUDRAFT_2398…	Trans=asmbl_33080:Methyltransf_22:Methyltransf_21;Trans=TR29445_c1_g4_i9:Methyltransf_22;	phaw_30_tra_m.007693:Methyltransf_22:Methyltransf_21;phaw_30_tra_m.007933:Methyltransf_22:Methyltransf_21;phaw_30_tra_m.019741:Methyltransf_22:Methyltransf_21;phaw_30_tra_m.025052:Methyltransf_22:Methyltransf_21;	-	-	-
led416	0	0	0	2	3	0	17	0	-	-	-	Trans=TR120305_c4_g3_i1:RVT_1;Trans=TR36173_c0_g6_i7:RVT_1;	phaw_30_tra_m.023425:RVT_1:Exo_endo_phos_2:Exo_endo_phos;phaw_30_tra_m.019400:RVT_1:Exo_endo_phos_2:Exo_endo_phos;phaw_30_tra_m.021798:RVT_1;	-	TC001664:RVT_1:Exo_endo_phos_2;TC001991:RVT_1:Exo_endo_phos_2;TC005061:RVT_1;TC005090:RVT_1:Exo_endo_phos_2:Exo_endo_phos;TC005145:RVT_1:Exo_endo_phos_2;TC005147:RVT_1;TC005240:RVT_1:Exo_endo_phos_2:Exo_endo_phos;TC006070:RVT_1:Exo_endo_phos_2:Exo_endo_phos;TC006076:RVT_1:Exo_endo_phos_2:Exo_endo_phos;TC001861;TC002248:RVT_1;TC005059:Exo_endo_phos_2:Exo_endo_phos;TC005060:Exo_endo_phos_2:RVT_1:Ex…	-
led106	0	0	46	2	2	0	0	0	-	-	DAPPUDRAFT_102681:PHD:PHD_2;DAPPUDRAFT_334629:Peptidase_C48;DAPPUDRAFT_336437;DAPPUDRAFT_103872;DAPPUDRAFT_105240:MULE;DAPPUDRAFT_116605:MULE;DAPPUDRAFT_121224;DAPPUDRAFT_253899:MULE:Transposase_mut;DAPPUDRAFT_263651;DAPPUDRAFT_274825;DAPPUDRAFT_320003;DAPPUDRAFT_327671:MULE;DAPPUDRAFT_330938;DAPPUDRAFT_103951:MULE;DAPPUDRAFT_238655:MULE;DAPPUDRAFT_275060;DAPPUDRAFT_315974:MULE:Transposase_mut;DA…	Trans=asmbl_7888:PHD:PHD_2;Trans=TR47391_c0_g1_i12:Peptidase_C48;	phaw_30_tra_m.019055;phaw_30_tra_m.020357;	-	-	-
led682	0	0	12	2	2	0	0	0	-	-	DAPPUDRAFT_114086:DDE_1:HTH_Tnp_Tc5;DAPPUDRAFT_116599:DDE_1:HTH_Tnp_Tc5:CENP-B_N;DAPPUDRAFT_116600:DDE_1;DAPPUDRAFT_259570:DDE_1:HTH_Tnp_Tc5:CENP-B_N:HTH_23:HTH_28:HTH_7;DAPPUDRAFT_322535:DDE_1;DAPPUDRAFT_335809;DAPPUDRAFT_337371:DDE_1;DAPPUDRAFT_51719:DDE_1;DAPPUDRAFT_63746:DDE_1;DAPPUDRAFT_64236:DDE_1;DAPPUDRAFT_6952:DDE_1;DAPPUDRAFT_261094;	Trans=asmbl_25777:DDE_1:HTH_Tnp_Tc5:DDE_3:CENP-B_N;Trans=TR52745_c2_g1_i3:DDE_1:HTH_Tnp_Tc5:DDE_3;	phaw_30_tra_m.015117:DDE_1:HTH_Tnp_Tc5:CENP-B_N:DDE_3:HTH_Tnp_ISL3:GerE;phaw_30_tra_m.017434:DDE_1:HTH_Tnp_Tc5;	-	-	-
led627	0	0	1	2	6	0	8	0	-	-	DAPPUDRAFT_72323:rve;	Trans=asmbl_16322:rve:rve_3;Trans=TR129153_c2_g1_i1:rve:RVT_1:RVP:rve_3;	phaw_30_tra_m.004211:rve:RVT_1:RVP:rve_3:DDE_Tnp_IS240:zf-H2C2;phaw_30_tra_m.019809:RVT_1:rve:RVP:RVT_thumb;phaw_30_tra_m.009231:rve:RVT_1:rve_3:zf-H2C2;phaw_30_tra_m.010765:RVT_1:rve:zf-H2C2;phaw_30_tra_m.018893:rve:RVT_1:rve_3;phaw_30_aug_m.028485:RVP;	-	TC001728:rve:Dimer_Tnp_hAT:rve_3:RVP;TC001824:rve:RVT_1:zf-H2C2:RVP;TC010212:RVT_1:rve:zf-H2C2:rve_3:RVP;TC016332:rve:RVT_1;TC001386:RVT_1:RVP;TC001990:RVT_1:RVP;TC011569:RVT_1:DUF4371;TC012971;	-
led359	0	10	8	2	2	0	2	0	-	FBpp0073145:CRAL_TRIO;FBpp0087586:CRAL_TRIO;FBpp0087617:CRAL_TRIO;FBpp0099381:CRAL_TRIO;FBpp0099382:CRAL_TRIO;FBpp0310404:CRAL_TRIO:CRAL_TRIO_N;FBpp0083837:CRAL_TRIO;FBpp0112996:CRAL_TRIO;FBpp0087615:CRAL_TRIO:CRAL_TRIO_N;FBpp0311147:CRAL_TRIO:CRAL_TRIO_2;	DAPPUDRAFT_101076:CRAL_TRIO:CRAL_TRIO_N;DAPPUDRAFT_195543:CRAL_TRIO;DAPPUDRAFT_200654:CRAL_TRIO;DAPPUDRAFT_227224:CRAL_TRIO:CRAL_TRIO_2;DAPPUDRAFT_307236:CRAL_TRIO:CRAL_TRIO_2;DAPPUDRAFT_307513:CRAL_TRIO;DAPPUDRAFT_338064:CRAL_TRIO;DAPPUDRAFT_64631:CRAL_TRIO;	Trans=TR18840_c0_g3_i4:CRAL_TRIO;Trans=asmbl_39378:CRAL_TRIO:CRAL_TRIO_N;	phaw_30_tra_m.012451:CRAL_TRIO:CRAL_TRIO_2:CRAL_TRIO_N;phaw_30_tra_m.016478:CRAL_TRIO:CRAL_TRIO_N;	-	TC015392:CRAL_TRIO:CRAL_TRIO_2;TC015583:CRAL_TRIO:CRAL_TRIO_2;	-
led987	0	1	1	0	1	0	10	0	-	FBpp0073108:Chitin_bind_4;	DAPPUDRAFT_44737:Chitin_bind_4;	-	phaw_30_tra_m.021208:Chitin_bind_4;	-	TC013823:Chitin_bind_4:Cuticle_3;TC013828:Chitin_bind_4;TC013988:Chitin_bind_4;TC013992:Chitin_bind_4;TC013824:Chitin_bind_4:Anophelin;TC013825:Chitin_bind_4:DUF4329;TC013819:Chitin_bind_4;TC013820:Chitin_bind_4;TC013821:Chitin_bind_4;TC013822:Chitin_bind_4;	-
led1771	0	1	0	0	9	0	0	0	-	FBpp0077658:Methyltransf_21;	-	-	phaw_30_tra_m.004870:Methyltransf_21:Methyltransf_22;phaw_30_tra_m.009466:Methyltransf_21:Methyltransf_22;phaw_30_tra_m.014506:Methyltransf_21;phaw_30_tra_m.015832:Methyltransf_21;phaw_30_tra_m.022149:Methyltransf_21:Methyltransf_22;phaw_30_tra_m.022150:Methyltransf_21:Methyltransf_22;phaw_30_tra_m.005340;phaw_30_tra_m.005642;phaw_30_tra_m.022148;	-	-	-
led2739	0	0	0	0	4	0	5	0	-	-	-	-	phaw_30_tra_m.003549:DDE_Tnp_1_7:C1_3;phaw_30_tra_m.019872:DDE_Tnp_1_7;phaw_30_tra_m.005630:DDE_Tnp_1_7;phaw_30_tra_m.011183:DDE_Tnp_1_7;	-	TC001656:DDE_Tnp_1_7:Tnp_zf-ribbon_2;TC004280:DDE_Tnp_1_7;TC012978:DDE_Tnp_1_7;TC006885:DDE_Tnp_1_7;TC010087:Sigma70_ner;	-
led1837	0	0	8	0	2	0	0	0	-	-	DAPPUDRAFT_66379;DAPPUDRAFT_69133;DAPPUDRAFT_70241;DAPPUDRAFT_70242;DAPPUDRAFT_71297;DAPPUDRAFT_71427;DAPPUDRAFT_72292;DAPPUDRAFT_72620;	-	phaw_30_aug_m.027948;phaw_30_aug_m.028643;	-	-	-
led1830	0	0	1	0	9	0	0	0	-	-	DAPPUDRAFT_247629;	-	phaw_30_tra_m.009911:Peptidase_A17;phaw_30_tra_m.005662:Peptidase_A17;phaw_30_tra_m.019130:Peptidase_A17;phaw_30_tra_m.008315;phaw_30_tra_m.013634;phaw_30_tra_m.013147:Peptidase_A17;phaw_30_tra_m.013329:Peptidase_A17;phaw_30_tra_m.013690:Peptidase_A17;phaw_30_tra_u.009482;	-	-	-
led4516	0	0	0	0	4	0	4	0	-	-	-	-	phaw_30_tra_m.010252:Chitin_bind_4;phaw_30_tra_m.025567:Chitin_bind_4;phaw_30_tra_m.003784:Chitin_bind_4;phaw_30_tra_m.010733:Chitin_bind_4;	-	TC013131:Chitin_bind_4;TC014685:Chitin_bind_4;TC014770:Chitin_bind_4;TC014771:Chitin_bind_4;	-
led4738	0	0	0	0	6	0	2	0	-	-	-	-	phaw_30_aug_m.026966;phaw_30_aug_m.027824;phaw_30_aug_m.027992;phaw_30_aug_m.028454;phaw_30_aug_m.027060;phaw_30_tra_m.026228;	-	TC002128;TC006590;	-
led1766	0	2	0	0	1	0	7	0	-	FBpp0075736:COesterase:Abhydrolase_3:Abhydrolase_6;FBpp0305575:COesterase:Abhydrolase_3;	-	-	phaw_30_tra_m.020147:COesterase:Abhydrolase_3;	-	TC005190:COesterase:Abhydrolase_3;TC011376:COesterase;TC011395:COesterase:Abhydrolase_3;TC011396:COesterase:Abhydrolase_3;TC015265:COesterase:Abhydrolase_3;TC015266:COesterase;TC015455:COesterase:Peptidase_S9:Abhydrolase_3;	-
led4698	0	0	0	0	7	0	1	0	-	-	-	-	phaw_30_tra_m.003177:DDE_1:HTH_Tnp_Tc5:DUF4437:NARP1;phaw_30_tra_m.007964:DDE_1:HTH_Tnp_Tc5:CENP-B_N;phaw_30_tra_m.017081:HTH_Tnp_Tc5:CENP-B_N;phaw_30_tra_m.005150:DDE_1:HTH_Tnp_Tc5:CENP-B_N:HTH_7:HTH_23:HTH_28:DDE_3;phaw_30_tra_m.018603:DDE_1;phaw_30_tra_m.022879:DDE_1:HTH_Tnp_Tc5:CENP-B_N:HTH_23;phaw_30_tra_m.023187:DDE_1:HTH_Tnp_Tc5:CENP-B_N:HTH_23:HTH_28:DDE_3;	-	TC010291:DDE_1:HTH_Tnp_Tc5:DDE_3;	-
led1376	0	4	0	0	3	0	4	0	-	FBpp0081904:DM4_12;FBpp0111641:DM4_12;FBpp0111642:DM4_12;FBpp0291588:DM4_12;	-	-	phaw_30_tra_m.000959:DM4_12;phaw_30_tra_m.011725:DM4_12;phaw_30_tra_m.018450:DM4_12;	-	TC000553:DM4_12;TC000554:DM4_12;TC000555:DM4_12;TC001016:DM4_12:DUF2183;	-
led1393	0	1	2	0	1	0	7	0	-	FBpp0309999:OS-D;	DAPPUDRAFT_220496:OS-D;DAPPUDRAFT_267893:OS-D;	-	phaw_30_tra_m.020741:OS-D;	-	TC008680:OS-D;TC008681:OS-D:CENP-F_N;TC008682:OS-D;TC014531:OS-D;TC015950:OS-D;TC014532:OS-D;TC015902:OS-D;	-
led4675	0	0	7	0	1	0	0	0	-	-	DAPPUDRAFT_103668;DAPPUDRAFT_105591;DAPPUDRAFT_248600;DAPPUDRAFT_320826:THAP;DAPPUDRAFT_330821;DAPPUDRAFT_317899:DUF383;DAPPUDRAFT_332775;	-	phaw_30_tra_m.005006:THAP;	-	-	-
led4677	0	0	7	0	1	0	0	0	-	-	DAPPUDRAFT_104345:Cuticle_3;DAPPUDRAFT_225089;DAPPUDRAFT_229958;DAPPUDRAFT_244841;DAPPUDRAFT_319515;DAPPUDRAFT_336270;DAPPUDRAFT_336272;	-	phaw_30_tra_m.000718;	-	-	-
led2716	0	0	7	0	1	0	1	0	-	-	DAPPUDRAFT_346957:7tm_1:7tm_4;DAPPUDRAFT_346958:7tm_1:7TM_GPCR_Srsx:7TM_GPCR_Srw;DAPPUDRAFT_346959:7tm_1:7TM_GPCR_Srx;DAPPUDRAFT_346964:7tm_1:7TM_GPCR_Srx:7tm_4:7TM_GPCR_Srv;DAPPUDRAFT_346984:7tm_1:7TM_GPCR_Srx:7TM_GPCR_Srw:7tm_4;DAPPUDRAFT_346985:7tm_1:7tm_4:7TM_GPCR_Srx:7TM_GPCR_Srw;DAPPUDRAFT_346986:7tm_1:7TM_GPCR_Srw:7TM_GPCR_Srx:7tm_4;	-	phaw_30_tra_m.015781:7tm_1;	-	TC007259:7tm_1:7TM_GPCR_Srx;	-
led5688	0	6	0	0	1	0	0	0	-	FBpp0070797:Acetyltransf_1:FR47:Acetyltransf_7:Acetyltransf_10;FBpp0080882:Acetyltransf_1:Acetyltransf_CG;FBpp0085702:Acetyltransf_1;FBpp0309152:Acetyltransf_1;FBpp0085746;FBpp0289819;	-	-	phaw_30_tra_m.011905;	-	-	-
led4646	0	0	1	0	7	0	0	0	-	-	DAPPUDRAFT_32853:Sulfotransfer_1:Sulfotransfer_3;	-	phaw_30_tra_m.007239:Sulfotransfer_1;phaw_30_tra_m.022090:Sulfotransfer_1;phaw_30_tra_m.022091:Sulfotransfer_1:Sulfotransfer_3;phaw_30_tra_m.025890:Sulfotransfer_1;phaw_30_tra_m.009105;phaw_30_tra_m.016133;phaw_30_tra_m.016982;	-	-	-
led4725	0	0	1	0	7	0	0	0	-	-	DAPPUDRAFT_262236:DDE_1:HTH_Tnp_Tc5;	-	phaw_30_tra_m.002131:DDE_1;phaw_30_tra_m.004808:DDE_1:HTH_Tnp_Tc5:HTH_8:HTH_psq:Daxx;phaw_30_tra_m.024608:DDE_1:DDE_3:HTH_psq:HTH_Tnp_Tc5;phaw_30_tra_m.025345:DDE_1:HTH_psq:HTH_Tnp_Tc5;phaw_30_tra_m.002109:HTH_psq:HTH_Tnp_Tc5;phaw_30_tra_m.018076:DDE_1:HTH_psq:HTH_Tnp_Tc5;phaw_30_tra_m.015444:DDE_1:HTH_psq:HTH_Tnp_1;	-	-	-
led7423	0	0	0	0	1	0	5	0	-	-	-	-	phaw_30_tra_m.001314:PB1;	-	TC005978:Ank_2:Ank_4:Ank:Ank_5:PB1;TC005721:Ank_2:Ank_5:Ank_4:Ank;TC005837:Ank_2:Ank_4:Ank_5:Ank_3:Ank;TC010395:Ank_4:Ank_2;TC013455:Ank_2:Ank:Ank_5:Ank_4;	-
led4665	0	0	6	0	1	0	1	0	-	-	DAPPUDRAFT_100864:Reprolysin:Reprolysin_5:Reprolysin_2:Reprolysin_3:Pep_M12B_propep:Reprolysin_4:Peptidase_M10;DAPPUDRAFT_240438:Pep_M12B_propep;DAPPUDRAFT_316025:Reprolysin:Reprolysin_5:Reprolysin_2:Reprolysin_3:Reprolysin_4:Peptidase_M10;DAPPUDRAFT_316027:Pep_M12B_propep;DAPPUDRAFT_48396;DAPPUDRAFT_48482;	-	phaw_30_tra_m.022011:Reprolysin:Reprolysin_5:Reprolysin_2:Reprolysin_3:Reprolysin_4:Peptidase_M10;	-	TC010028:Pep_M12B_propep:Reprolysin_5;	-
led4573	0	2	0	0	2	0	4	0	-	FBpp0290158:Trypsin:CLIP:Trypsin_2;FBpp0306655:Trypsin:CLIP:Trypsin_2;	-	-	phaw_30_tra_m.017758:Trypsin:CLIP:Trypsin_2;phaw_30_tra_m.018025:Trypsin:Trypsin_2;	-	TC013277:Trypsin:CLIP:Trypsin_2;TC013278:Trypsin:CLIP;TC013279:Trypsin:CLIP;TC013280:Trypsin:Trypsin_2;	-
led7417	0	0	0	0	5	0	1	0	-	-	-	-	phaw_30_tra_m.018605:zf-H2C2_5:zf-H2C2_2:zf-C2H2;phaw_30_tra_m.003801;phaw_30_tra_m.018606;phaw_30_tra_m.007806:zf-H2C2_5:zf-C2H2:PhnA_Zn_Ribbon;phaw_30_tra_m.024263:RMP;	-	TC005888:zf-H2C2_5:zf-C2H2:zf-C2H2_4;	-
led8557	0	0	0	0	1	0	4	0	-	-	-	-	phaw_30_tra_m.019193;	-	TC016153;TC002040;TC010223;TC015847;	-
led7258	0	0	2	0	4	0	0	0	-	-	DAPPUDRAFT_268392;DAPPUDRAFT_221647;	-	phaw_30_tra_m.022635;phaw_30_tra_m.022636;phaw_30_tra_m.002588;phaw_30_tra_m.021197;	-	-	-
led5796	0	3	0	0	1	0	3	0	-	FBpp0081654:E1_DerP2_DerF2;FBpp0081680:E1_DerP2_DerF2;FBpp0271877:E1_DerP2_DerF2:TRP_N;	-	-	phaw_30_tra_m.024446:E1_DerP2_DerF2:TRP_N;	-	TC014067:E1_DerP2_DerF2;TC014068:E1_DerP2_DerF2;TC014069:E1_DerP2_DerF2;	-
led6790	0	3	0	0	2	0	1	0	-	FBpp0074746:His_Phos_2;FBpp0305979:His_Phos_2;FBpp0311367:His_Phos_2;	-	-	phaw_30_tra_m.005604:His_Phos_2;phaw_30_tra_m.021218:His_Phos_2:His_Phos_1;	-	TC015566:His_Phos_2;	-
led8341	0	0	1	0	4	0	0	0	-	-	DAPPUDRAFT_253237;	-	phaw_30_tra_m.000447;phaw_30_tra_m.005293;phaw_30_tra_m.005829;phaw_30_tra_m.021712;	-	-	-
led9718	0	0	0	0	2	0	2	0	-	-	-	-	phaw_30_aug_m.027900:rve;phaw_30_aug_m.028576:rve;	-	TC011789;TC011790;	-
led8441	0	0	1	0	1	0	3	0	-	-	DAPPUDRAFT_70655;	-	phaw_30_aug_m.028605;	-	TC016135;TC002180;TC004335;	-
led12820	0	1	0	0	1	0	0	0	-	FBpp0079223;	-	-	phaw_30_tra_m.020899;	-	-	-
led13106	0	1	0	0	1	0	0	0	-	FBpp0303036:CBM_14;	-	-	phaw_30_tra_m.015170:CBM_14;	-	-	-
led13231	0	1	0	0	1	0	0	0	-	FBpp0309824:DUF836:Thiolase_N;	-	-	phaw_30_tra_m.021895:DUF836;	-	-	-
led5859	0	2	1	0	1	0	3	0	-	FBpp0087179:Sugar_tr:MFS_1;FBpp0087180:Sugar_tr:MFS_1;	DAPPUDRAFT_110580:Sugar_tr:MFS_1;	-	phaw_30_tra_m.008991:Sugar_tr:MFS_1;	-	TC004741:Sugar_tr:MFS_1:UNC-93;TC013653:Sugar_tr:MFS_1:Folate_carrier:TRI12;TC000121:Sugar_tr:MFS_1;	-
led8309	0	0	3	0	1	0	1	0	-	-	DAPPUDRAFT_223192;DAPPUDRAFT_301609;DAPPUDRAFT_315173;	-	phaw_30_tra_m.007200;	-	TC006165;	-
led15611	0	0	0	0	1	0	1	0	-	-	-	-	phaw_30_aug_m.026875;	-	TC005054;	-
led15689	0	0	0	0	1	0	1	0	-	-	-	-	phaw_30_aug_m.028091:T-box;	-	TC015796:T-box;	-
led15695	0	0	0	0	1	0	1	0	-	-	-	-	phaw_30_aug_m.028268:PAS_3:PAS_11:PAS:FB_lectin;	-	TC016205:PAS_3:PAS_11:PAS;	-
led15697	0	0	0	0	1	0	1	0	-	-	-	-	phaw_30_aug_m.028329:zf-C2H2:zf-C2H2_4:zf-H2C2_2:zf-H2C2_5;	-	TC003612:zf-C2H2:zf-C2H2_4:zf-H2C2_2;	-
led15714	0	0	0	0	1	0	1	0	-	-	-	-	phaw_30_tra_m.000440:KIAA1430;	-	TC008117:KIAA1430;	-
led15718	0	0	0	0	1	0	1	0	-	-	-	-	phaw_30_tra_m.000649:EF-hand_4;	-	TC005506:EF-hand_4:EF-hand_1;	-
led15805	0	0	0	0	1	0	1	0	-	-	-	-	phaw_30_tra_m.003423:COesterase;	-	TC013193:COesterase;	-
led15848	0	0	0	0	1	0	1	0	-	-	-	-	phaw_30_tra_m.005467:zf-C2H2_2;	-	TC006132:BTB;	-
led15864	0	0	0	0	1	0	1	0	-	-	-	-	phaw_30_tra_m.006082;	-	TC016286;	-
led15928	0	0	0	0	1	0	1	0	-	-	-	-	phaw_30_tra_m.008679:MADF_DNA_bdg:Myb_DNA-bind_4:Myb_DNA-bind_6;	-	TC003869:MADF_DNA_bdg:Myb_DNA-bind_4;	-
led15940	0	0	0	0	1	0	1	0	-	-	-	-	phaw_30_tra_m.009148;	-	TC010536;	-
led15944	0	0	0	0	1	0	1	0	-	-	-	-	phaw_30_tra_m.009266:MADF_DNA_bdg;	-	TC005890:MADF_DNA_bdg:Myb_DNA-bind_4;	-
led15970	0	0	0	0	1	0	1	0	-	-	-	-	phaw_30_tra_m.011125:zf-C2H2_2;	-	TC002203;	-
led15973	0	0	0	0	1	0	1	0	-	-	-	-	phaw_30_tra_m.011193;	-	TC007377;	-
led15980	0	0	0	0	1	0	1	0	-	-	-	-	phaw_30_tra_m.011450;	-	TC009942;	-
led15996	0	0	0	0	1	0	1	0	-	-	-	-	phaw_30_tra_m.011893;	-	TC010213:YqaJ;	-
led16018	0	0	0	0	1	0	1	0	-	-	-	-	phaw_30_tra_m.013076;	-	TC013844:zf-C2H2_jaz;	-
led16031	0	0	0	0	1	0	1	0	-	-	-	-	phaw_30_tra_m.013534:TGFb_propeptide;	-	TC015806:TGFb_propeptide;	-
led16070	0	0	0	0	1	0	1	0	-	-	-	-	phaw_30_tra_m.016831:DUF4371;	-	TC004203:DUF4371;	-
led16083	0	0	0	0	1	0	1	0	-	-	-	-	phaw_30_tra_m.017769:Trypsin:Trypsin_2:CLIP;	-	TC000495:Trypsin:CLIP:Trypsin_2;	-
led16092	0	0	0	0	1	0	1	0	-	-	-	-	phaw_30_tra_m.018172;	-	TC002259:zf-RING_5;	-
led16101	0	0	0	0	1	0	1	0	-	-	-	-	phaw_30_tra_m.018830:DUF4371;	-	TC005302:DUF4371:KH_2;	-
led16102	0	0	0	0	1	0	1	0	-	-	-	-	phaw_30_tra_m.018863:zf-C2H2_4:zf-C2H2:zf-H2C2_2;	-	TC010323:zf-C2H2:zf-H2C2_2;	-
led16112	0	0	0	0	1	0	1	0	-	-	-	-	phaw_30_tra_m.019348:HLH;	-	TC009743:HLH;	-
led16151	0	0	0	0	1	0	1	0	-	-	-	-	phaw_30_tra_m.022388:KA1;	-	TC003568:KA1;	-
led16152	0	0	0	0	1	0	1	0	-	-	-	-	phaw_30_tra_m.022397:REJ:Serglycin:SKG6;	-	TC007783:REJ;	-
led16156	0	0	0	0	1	0	1	0	-	-	-	-	phaw_30_tra_m.022584:RUN:SH3_9:SH3_2:SH3_1;	-	TC016256:RUN:SH3_9:SH3_1:SH3_2;	-
led16161	0	0	0	0	1	0	1	0	-	-	-	-	phaw_30_tra_m.023204:Ctr;	-	TC005923:Ctr;	-
led16177	0	0	0	0	1	0	1	0	-	-	-	-	phaw_30_tra_m.026533;	-	TC010230;	-
led10321	0	1	0	0	2	0	0	0	-	FBpp0073527:MADF_DNA_bdg:BESS;	-	-	phaw_30_tra_m.021788:MADF_DNA_bdg:Myb_DNA-bind_6:Myb_DNA-binding:Myb_DNA-bind_4;phaw_30_tra_m.021789:MADF_DNA_bdg:Myb_DNA-bind_4:Myb_DNA-bind_6:Myb_DNA-binding;	-	-	-
led10449	0	1	0	0	2	0	0	0	-	FBpp0111680:Chitin_bind_4;	-	-	phaw_30_tra_m.011986:Chitin_bind_4:PhrC_PhrF;phaw_30_tra_m.012428:Chitin_bind_4;	-	-	-
led10295	0	2	0	0	1	0	0	0	-	FBpp0071471:Glyco_hydro_18;FBpp0071472:Glyco_hydro_18:CBM_14;	-	-	phaw_30_tra_m.000166:Glyco_hydro_18;	-	-	-
led10311	0	2	0	0	1	0	0	0	-	FBpp0072335:Chitin_bind_4;FBpp0087279:Chitin_bind_4;	-	-	phaw_30_tra_m.005262:Chitin_bind_4;	-	-	-
led10347	0	1	1	0	1	0	0	0	-	FBpp0075390:zf-Mss51;	DAPPUDRAFT_40294:zf-MYND;	-	phaw_30_tra_m.017903:zf-MYND:zf-Mss51;	-	-	-
led10445	0	1	1	0	1	0	0	0	-	FBpp0111321:F5_F8_type_C;	DAPPUDRAFT_206140:F5_F8_type_C:Sad1_UNC;	-	phaw_30_tra_m.014244:F5_F8_type_C;	-	-	-
led9238	0	0	3	0	1	0	0	0	-	-	DAPPUDRAFT_103743;DAPPUDRAFT_331399;DAPPUDRAFT_338406;	-	phaw_30_tra_m.017545;	-	-	-
led9405	0	0	3	0	1	0	0	0	-	-	DAPPUDRAFT_325370:R3H;DAPPUDRAFT_271019:DDE_Tnp_IS1595;DAPPUDRAFT_316187:R3H:DDE_Tnp_IS1595;	-	phaw_30_aug_m.027251:DDE_Tnp_IS1595;	-	-	-
led9404	0	0	2	0	2	0	0	0	-	-	DAPPUDRAFT_250224:Tnp_P_element;DAPPUDRAFT_329186;	-	phaw_30_tra_m.021965:THAP;phaw_30_tra_m.024657:Tnp_P_element;	-	-	-
led9336	0	0	1	0	3	0	0	0	-	-	DAPPUDRAFT_15773;	-	phaw_30_tra_m.026368;phaw_30_tra_m.008507;phaw_30_tra_m.025703;	-	-	-
led9409	0	0	1	0	3	0	0	0	-	-	DAPPUDRAFT_254540:Peptidase_A17;	-	phaw_30_tra_m.018802:Peptidase_A17;phaw_30_tra_m.006213:RVT_1;phaw_30_tra_m.025558;	-	-	-
led10158	0	0	0	0	1	0	2	0	-	-	-	-	phaw_30_tra_u.026545:Aminotran_5;	-	TC011854:Aminotran_5;TC011855:Aminotran_5:Pyridoxal_deC;	-
led11650	0	0	0	0	1	0	2	0	-	-	-	-	phaw_30_tra_m.011127:Chitin_bind_4;	-	TC008400:Chitin_bind_4;TC008401:DUF745:Chitin_bind_4:DUF812;	-
led6960	0	1	1	0	2	0	2	0	-	FBpp0099920:His_Phos_1;	DAPPUDRAFT_222210:His_Phos_1;	-	phaw_30_aug_m.027791:His_Phos_1;phaw_30_tra_m.023943:His_Phos_1;	-	TC001380:His_Phos_1;TC010847:His_Phos_1;	-
led10284	0	1	0	0	1	0	1	0	-	FBpp0070176:EF-hand_1:EF-hand_7:EF-hand_6:EF-hand_8:EF-hand_5:EF-hand_9:EF-hand_4;	-	-	phaw_30_tra_m.004262:EF-hand_1:EF-hand_7:EF-hand_6:EF-hand_8:EF-hand_5:EF-hand_9:EF-hand_4;	-	TC015439:EF-hand_7:EF-hand_1:EF-hand_6:EF-hand_8:EF-hand_5:EF-hand_9:EF-hand_4:SPARC_Ca_bdg:EFhand_Ca_insen;	-
led10297	0	1	0	0	1	0	1	0	-	FBpp0071509:LRR_8:LRR_4:LRR_1:LRR_5:LRR_9;	-	-	phaw_30_tra_m.018962:LRR_8:LRR_4:TIR_2:LRRNT;	-	TC004638:LRR_8:LRR_4:YajC:TMEM154:LRR_5:DUF912:DUF4492:DUF1510;	-
led10350	0	1	0	0	1	0	1	0	-	FBpp0075950;	-	-	phaw_30_tra_m.012895;	-	TC002369:CCDC66;	-
led10356	0	1	0	0	1	0	1	0	-	FBpp0077004:Kelch_1:Kelch_6:BTB:Kelch_2:Kelch_4:Kelch_3:BACK:Kelch_5;	-	-	phaw_30_tra_m.020972:Kelch_1:Kelch_6:Kelch_3:BTB:Kelch_4:BACK:Kelch_2:Kelch_5;	-	TC012393:Kelch_1:BTB:Kelch_6:Kelch_2:Kelch_3:Kelch_4:BACK:Kelch_5;	-
led10373	0	1	0	0	1	0	1	0	-	FBpp0079606:ubiquitin:Ribosomal_S27:Rad60-SLD:Ubiquitin_2:Rad60-SLD_2:Telomere_Sde2:DUF2207;	-	-	phaw_30_aug_m.027120:ubiquitin:Ribosomal_S27:Rad60-SLD:Ubiquitin_2:Telomere_Sde2:Rad60-SLD_2:DUF2407;	-	TC001225:ubiquitin:Ribosomal_S27:Rad60-SLD:Ubiquitin_2:Rad60-SLD_2:Telomere_Sde2:DUF2407:DUF2207;	-
led10400	0	1	0	0	1	0	1	0	-	FBpp0082935;	-	-	phaw_30_tra_m.025813;	-	TC013450;	-
led10434	0	1	0	0	1	0	1	0	-	FBpp0087957;	-	-	phaw_30_tra_m.000877;	-	TC002361;	-
led10450	0	1	0	0	1	0	1	0	-	FBpp0111726:Runt;	-	-	phaw_30_tra_m.015430:Runt;	-	TC005796:Runt;	-
led10470	0	1	0	0	1	0	1	0	-	FBpp0289848:CaKB;	-	-	phaw_30_tra_m.007863:CaKB;	-	TC001707:CaKB;	-
led10484	0	1	0	0	1	0	1	0	-	FBpp0293785:Coagulin;	-	-	phaw_30_tra_m.004792:Coagulin;	-	TC006726:Coagulin;	-
led10492	0	1	0	0	1	0	1	0	-	FBpp0302641;	-	-	phaw_30_tra_m.014661:HHH_3;	-	TC002622;	-
led10494	0	1	0	0	1	0	1	0	-	FBpp0303123:UPF0489;	-	-	phaw_30_tra_m.000307:UPF0489;	-	TC010608:UPF0489;	-
led10505	0	1	0	0	1	0	1	0	-	FBpp0303959:LRR_8:LRR_4:LRR_5:LRR_9;	-	-	phaw_30_tra_m.004663:LRR_8:LRR_4:LRR_5:LRR_9;	-	TC014491:LRR_8:LRR_4:LRR_5;	-
led10512	0	1	0	0	1	0	1	0	-	FBpp0304440:RIB43A;	-	-	phaw_30_tra_m.020210:RIB43A;	-	TC008019:RIB43A;	-
led10518	0	1	0	0	1	0	1	0	-	FBpp0305528:Ig_2:V-set:ig:C2-set_2;	-	-	phaw_30_tra_m.016442:Ig_2:V-set:I-set:C2-set_2;	-	TC014813:Ig_2:Ig_3:C2-set_2:V-set;	-
led10538	0	1	0	0	1	0	1	0	-	FBpp0307574:DUF4078;	-	-	phaw_30_tra_m.011857:DUF4078;	-	TC001525:DUF4078;	-
led10541	0	1	0	0	1	0	1	0	-	FBpp0307828:Chibby;	-	-	phaw_30_tra_m.000700:Chibby;	-	TC005450:Chibby:Leu_zip;	-
led10547	0	1	0	0	1	0	1	0	-	FBpp0308350:SR-25;	-	-	phaw_30_tra_m.007542:SR-25;	-	TC003766:SR-25;	-
led10549	0	1	0	0	1	0	1	0	-	FBpp0308560:Neur_chan_LBD:Neur_chan_memb;	-	-	phaw_30_tra_m.011424:Neur_chan_LBD:Neur_chan_memb;	-	TC004833:Neur_chan_LBD:Neur_chan_memb;	-
led10552	0	1	0	0	1	0	1	0	-	FBpp0308924:DUF2371;	-	-	phaw_30_tra_m.017153:DUF2371;	-	TC011532:DUF2371:Neurensin;	-
led10579	0	1	0	0	1	0	1	0	-	FBpp0311469:CCDC142;	-	-	phaw_30_tra_m.005303:CCDC142;	-	TC011954:CCDC142;	-
led10585	0	1	0	0	1	0	1	0	-	FBpp0311748:Ion_trans_2;	-	-	phaw_30_tra_m.026015:Ion_trans_2:Ion_trans;	-	TC014979:Ion_trans_2;	-
led10590	0	1	0	0	1	0	1	0	-	FBpp0311935:Recep_L_domain:fn3:Furin-like;	-	-	phaw_30_tra_m.016681:Recep_L_domain;	-	TC007371:Recep_L_domain:fn3;	-
led7191	0	1	3	0	1	0	1	0	-	FBpp0311177:FixG_C;	DAPPUDRAFT_306032:TMEM154:IncA;DAPPUDRAFT_321888;DAPPUDRAFT_99651;	-	phaw_30_tra_m.002184;	-	TC001625;	-
led10539	0	0	1	0	1	0	1	0	-	-	DAPPUDRAFT_13169:Cast;	-	phaw_30_tra_m.004568:Cast;	-	TC030642:Cast;	-
led10759	0	0	1	0	1	0	1	0	-	-	DAPPUDRAFT_11621:APCDDC;	-	phaw_30_tra_m.005055:APCDDC;	-	TC002518:APCDDC;	-
led10819	0	0	1	0	1	0	1	0	-	-	DAPPUDRAFT_221545:NUFIP1:zf-C2H2:zf-C2H2_4;	-	phaw_30_tra_m.021061:NUFIP1;	-	TC014675:NUFIP1;	-
led10837	0	0	1	0	1	0	1	0	-	-	DAPPUDRAFT_226343:DRY_EERY:Surp;	-	phaw_30_tra_m.009703:DRY_EERY:Surp;	-	TC016023:Surp:DRY_EERY;	-
led10888	0	0	1	0	1	0	1	0	-	-	DAPPUDRAFT_239483;	-	phaw_30_tra_m.021110;	-	TC003939:EGF;	-
led11037	0	0	1	0	1	0	1	0	-	-	DAPPUDRAFT_305002:Chitin_bind_4;	-	phaw_30_tra_m.014738:Chitin_bind_4;	-	TC012893:Chitin_bind_4;	-
led11049	0	0	1	0	1	0	1	0	-	-	DAPPUDRAFT_307295:Collagen:COLFI;	-	phaw_30_tra_m.023012:Collagen:COLFI:Laminin_G_2:Laminin_G_3:Laminin_G_1;	-	TC002064:Collagen:COLFI;	-
led11058	0	0	1	0	1	0	1	0	-	-	DAPPUDRAFT_308511:Bromodomain;	-	phaw_30_tra_m.009299:Bromodomain;	-	TC010150:Bromodomain;	-
led11080	0	0	1	0	1	0	1	0	-	-	DAPPUDRAFT_314290;	-	phaw_30_tra_m.010378;	-	TC008442;	-
led11160	0	0	1	0	1	0	1	0	-	-	DAPPUDRAFT_48614:Trypsin:Trypsin_2;	-	phaw_30_tra_m.024521:Trypsin:DUF316:Trypsin_2;	-	TC006424:Trypsin;	-
led11523	0	0	0	0	2	0	1	0	-	-	-	-	phaw_30_aug_m.027063:Ion_trans;phaw_30_aug_m.028199:Ion_trans;	-	TC008775:LRR_8:Ion_trans:LRR_4:LRR_5;	-
led11665	0	0	0	0	2	0	1	0	-	-	-	-	phaw_30_tra_m.012864;phaw_30_tra_m.018762;	-	TC002537;	-
led9075	0	1	2	0	1	0	0	0	-	FBpp0289576:DUF4205;	DAPPUDRAFT_302841:DUF4205;DAPPUDRAFT_49522:DUF4205;	-	phaw_30_tra_m.019454:DUF4205;	-	-	-
led13412	0	0	1	0	1	0	0	0	-	-	DAPPUDRAFT_110018:RUN:PH;	-	phaw_30_tra_m.001422:RUN;	-	-	-
led13466	0	0	1	0	1	0	0	0	-	-	DAPPUDRAFT_114547;	-	phaw_30_aug_m.028630;	-	-	-
led13615	0	0	1	0	1	0	0	0	-	-	DAPPUDRAFT_220332:Rep_fac-A_3;	-	phaw_30_tra_m.003344:Rep_fac-A_3;	-	-	-
led13631	0	0	1	0	1	0	0	0	-	-	DAPPUDRAFT_224268:eIF3_subunit;	-	phaw_30_tra_m.003644:eIF3_subunit;	-	-	-
led13927	0	0	1	0	1	0	0	0	-	-	DAPPUDRAFT_26394:DNA_pol_B_exo1;	-	phaw_30_tra_m.007159:DNA_pol_B_exo1;	-	-	-
led14044	0	0	1	0	1	0	0	0	-	-	DAPPUDRAFT_304857:SOUL;	-	phaw_30_tra_m.011170:SOUL;	-	-	-
led14061	0	0	1	0	1	0	0	0	-	-	DAPPUDRAFT_306237:CBM_14;	-	phaw_30_tra_m.004119:CBM_14;	-	-	-
led14062	0	0	1	0	1	0	0	0	-	-	DAPPUDRAFT_306248:RWD;	-	phaw_30_tra_m.015745;	-	-	-
led14087	0	0	1	0	1	0	0	0	-	-	DAPPUDRAFT_308644:ubiquitin;	-	phaw_30_tra_m.011047:ubiquitin;	-	-	-
led14144	0	0	1	0	1	0	0	0	-	-	DAPPUDRAFT_316390:DM4_12;	-	phaw_30_tra_m.004659;	-	-	-
led14171	0	0	1	0	1	0	0	0	-	-	DAPPUDRAFT_320914:I-set:Ig_2:Ig_3:V-set:ig:C2-set_2;	-	phaw_30_tra_m.024930:I-set:Ig_2:Ig_3:ig;	-	-	-
led14206	0	0	1	0	1	0	0	0	-	-	DAPPUDRAFT_325321:Fork_head:HNF_C:Fork_head_N;	-	phaw_30_tra_m.015598:Fork_head:Fork_head_N;	-	-	-
led14222	0	0	1	0	1	0	0	0	-	-	DAPPUDRAFT_328190:PfkB;	-	phaw_30_tra_m.020423:PfkB;	-	-	-
led14228	0	0	1	0	1	0	0	0	-	-	DAPPUDRAFT_32877:TPR_1:TPR_11:TPR_12;	-	phaw_30_tra_m.000264:TPR_1;	-	-	-
led14250	0	0	1	0	1	0	0	0	-	-	DAPPUDRAFT_331897:RVT_1;	-	phaw_30_tra_m.005403:RVT_1;	-	-	-
led14256	0	0	1	0	1	0	0	0	-	-	DAPPUDRAFT_333047;	-	phaw_30_tra_m.015383;	-	-	-
led14272	0	0	1	0	1	0	0	0	-	-	DAPPUDRAFT_339798:RHS_repeat;	-	phaw_30_aug_m.028531:RHS_repeat;	-	-	-
led14295	0	0	1	0	1	0	0	0	-	-	DAPPUDRAFT_45238:CH;	-	phaw_30_tra_m.015916:CH;	-	-	-
led14298	0	0	1	0	1	0	0	0	-	-	DAPPUDRAFT_47484:zf-C3HC4_2:zf-C3HC4:SAP:zf-RING_2:zf-C3HC4_4:zf-RING_6:zf-RING_5:zf-C3HC4_3:zf-Nse:zf-rbx1;	-	phaw_30_tra_m.000988:zf-RING_6:SAP:zf-C3HC4_2:zf-C3HC4:zf-RING_2:zf-C3HC4_3:zf-RING_5:zf-rbx1;	-	-	-
led14307	0	0	1	0	1	0	0	0	-	-	DAPPUDRAFT_52140:AMOP;	-	phaw_30_tra_m.015697:AMOP;	-	-	-
led14308	0	0	1	0	1	0	0	0	-	-	DAPPUDRAFT_52627:Drf_FH3:Drf_GBD;	-	phaw_30_tra_m.004172:Drf_GBD:Drf_FH3;	-	-	-
led14312	0	0	1	0	1	0	0	0	-	-	DAPPUDRAFT_53927:zf-H2C2_2:zf-C2H2:zf-C2H2_4:zf-C2H2_6:zf-C2H2_jaz:zf-Di19:DUF2457:zf-met:BSP_II;	-	phaw_30_tra_m.018916:zf-C2H2:zf-H2C2_2:zf-C2H2_4;	-	-	-
led14316	0	0	1	0	1	0	0	0	-	-	DAPPUDRAFT_55379:zf-C2H2:zf-C2H2_4:zf-H2C2_2:zf-H2C2_5;	-	phaw_30_aug_m.028163:zf-C2H2:zf-H2C2_2:zf-C2H2_4;	-	-	-
led14333	0	0	1	0	1	0	0	0	-	-	DAPPUDRAFT_65048:Ank:Ank_4:Ank_2:Ank_5;	-	phaw_30_tra_m.021560:Ank_2:Ank:Ank_3:Ank_4:Ank_5;	-	-	-
led14376	0	0	1	0	1	0	0	0	-	-	DAPPUDRAFT_9972:C1_1;	-	phaw_30_tra_m.014921:C1_1:C1_3:C1_2;	-	-	-
led14377	0	0	1	0	1	0	0	0	-	-	DAPPUDRAFT_99779:Esterase_phd:Abhydrolase_5;	-	phaw_30_tra_m.000891:Esterase_phd:Abhydrolase_5;	-	-	-
led8744	0	1	1	0	1	0	1	0	-	FBpp0309669:p450;	DAPPUDRAFT_46010:p450;	-	phaw_30_tra_m.020680:p450;	-	TC001916:p450:DUF22;	-
led8920	0	1	1	0	1	0	1	0	-	FBpp0071475:Cadherin:Cadherin_C:Laminin_G_2:Laminin_G_1;	DAPPUDRAFT_304677:Cadherin:Cadherin_C:Laminin_G_2:Laminin_G_1;	-	phaw_30_tra_m.024063:Cadherin:Cadherin_C:Laminin_G_2:Cadherin_pro;	-	TC013570:Cadherin:Cadherin_C:Laminin_G_2:Laminin_G_1:hEGF;	-
led8932	0	1	1	0	1	0	1	0	-	FBpp0072881;	DAPPUDRAFT_309408;	-	phaw_30_tra_m.021200;	-	TC013304;	-
led8947	0	1	1	0	1	0	1	0	-	FBpp0074807:SET:zf-MYND;	DAPPUDRAFT_2393:zf-MYND:SET:zf-HIT;	-	phaw_30_tra_m.010275:zf-MYND:SET;	-	TC006485:SET;	-
led8957	0	1	1	0	1	0	1	0	-	FBpp0076069;	DAPPUDRAFT_309848:zf-C2H2_jaz:zf-met;	-	phaw_30_tra_m.022326;	-	TC003237:zf-met:zf-C2H2_jaz;	-
led8967	0	1	1	0	1	0	1	0	-	FBpp0076545:Folliculin;	DAPPUDRAFT_318081:Folliculin;	-	phaw_30_tra_m.007068:Folliculin;	-	TC002762:Folliculin;	-
led8973	0	1	1	0	1	0	1	0	-	FBpp0076879:XPG_I:XPG_N:XPG_I_2;	DAPPUDRAFT_33887:XPG_I:XPG_N;	-	phaw_30_tra_m.009379:XPG_I:XPG_N:XPG_I_2;	-	TC006044:XPG_I:XPG_N;	-
led9020	0	1	1	0	1	0	1	0	-	FBpp0083719:zf-C3HC4_2:zf-C3HC4_3:zf-RING_2:zf-RING_5:zf-C3HC4;	DAPPUDRAFT_325740:zf-C3HC4_2:zf-RING_2:zf-RING_5:zf-C3HC4_3:zf-C3HC4:zf-Nse;	-	phaw_30_tra_m.015207:zf-C3HC4_2:zf-C3HC4_3:zf-RING_5:zf-RING_2:zf-C3HC4;	-	TC010885:zf-C3HC4_2:zf-C3HC4_3:zf-RING_2:zf-RING_5;	-
led9033	0	1	1	0	1	0	1	0	-	FBpp0085262:zf-H2C2_2:zf-C2H2_4:AKAP95:zf-met:zf-H2C2_5;	DAPPUDRAFT_238170:zf-C2H2_6:zf-met:zf-H2C2_2;	-	phaw_30_tra_m.023792:zf-C2H2_4:zf-C2H2:zf-H2C2_2:zf-H2C2_5:zf-C2H2_jaz:zf-C2H2_6;	-	TC012145:zf-H2C2_2:zf-C2H2:zf-met:zf-C2H2_jaz:zf-Di19:AKAP95;	-
led9038	0	1	1	0	1	0	1	0	-	FBpp0086057:RNase_H2_suC;	DAPPUDRAFT_7110:RNase_H2_suC;	-	phaw_30_tra_m.000744:RNase_H2_suC;	-	TC002570:RNase_H2_suC;	-
led9043	0	1	1	0	1	0	1	0	-	FBpp0087230:MADF_DNA_bdg:Myb_DNA-bind_5:BESS;	DAPPUDRAFT_327371:MADF_DNA_bdg:Myb_DNA-bind_5:HTH_AsnC-type;	-	phaw_30_tra_m.004996:MADF_DNA_bdg:Myb_DNA-bind_5:Myb_DNA-binding:Myb_DNA-bind_4;	-	TC000673:MADF_DNA_bdg:Myb_DNA-bind_5:Myb_DNA-bind_4:BESS;	-
led9058	0	1	1	0	1	0	1	0	-	FBpp0088172:TGF_beta:TGFb_propeptide;	DAPPUDRAFT_17212:TGF_beta;	-	phaw_30_tra_m.001734:TGF_beta:TGFb_propeptide;	-	TC004299:TGF_beta:TGFb_propeptide;	-
led9095	0	1	1	0	1	0	1	0	-	FBpp0292405:zf-C2H2_4:zf-C2H2:zf-H2C2_2;	DAPPUDRAFT_9525:zf-C2H2:zf-C2H2_4:zf-H2C2_2;	-	phaw_30_tra_m.015897:zf-C2H2:zf-H2C2_2;	-	TC013857:zf-H2C2_2:zf-C2H2:zf-C2H2_4;	-
led9098	0	1	1	0	1	0	1	0	-	FBpp0293206:Cadherin;	DAPPUDRAFT_51007:Cadherin;	-	phaw_30_tra_m.025199:Cadherin;	-	TC011230:Cadherin:DUF3753;	-
led9112	0	1	1	0	1	0	1	0	-	FBpp0300561:TPR_11:Apc3:TPR_12;	DAPPUDRAFT_114438:TPR_11:TPR_16:TPR_1:TPR_19:Apc3:Serglycin;	-	phaw_30_tra_m.016397:TPR_11:TPR_2:TPR_1:TPR_16:TPR_9:Apc3:TPR_12:TPR_15;	-	TC014253:TPR_11:TPR_2:TPR_1:Apc3:TPR_12:NARP1;	-
led9124	0	1	1	0	1	0	1	0	-	FBpp0303128;	DAPPUDRAFT_325205;	-	phaw_30_tra_m.014677;	-	TC006518:Robl_LC7;	-
led9133	0	1	1	0	1	0	1	0	-	FBpp0304516:ADK;	DAPPUDRAFT_108672:ADK;	-	phaw_30_tra_m.007232:ADK:AAA_17:AAA_18:AAA_33:AAA_28;	-	TC013739:ADK:AAA_17;	-
led9143	0	1	1	0	1	0	1	0	-	FBpp0305362:HECT_2;	DAPPUDRAFT_303338:HECT_2;	-	phaw_30_tra_m.004857:HECT_2;	-	TC030638:HECT_2;	-
led9173	0	1	1	0	1	0	1	0	-	FBpp0308444:PAN_1;	DAPPUDRAFT_257231;	-	phaw_30_tra_m.020160:PAN_1;	-	TC008910:PAN_1;	-
led9184	0	1	1	0	1	0	1	0	-	FBpp0309467:C2-set_2:I-set:DUF3439;	DAPPUDRAFT_104443:C2-set_2;	-	phaw_30_tra_m.006504:Ig_2:I-set:C2-set_2:C1-set:ig:V-set;	-	TC014942:C2-set_2:I-set;	-
led9188	0	1	1	0	1	0	1	0	-	FBpp0309771:RBD-FIP:C2;	DAPPUDRAFT_310514:RBD-FIP:C2;	-	phaw_30_tra_m.022756:C2:RBD-FIP;	-	TC013604:RBD-FIP:C2;	-
led9215	0	1	1	0	1	0	1	0	-	FBpp0311939:AMP-binding:AMP-binding_C;	DAPPUDRAFT_303190:AMP-binding:AMP-binding_C;	-	phaw_30_tra_m.010384:AMP-binding:AMP-binding_C;	-	TC001434:AMP-binding:AMP-binding_C;	-
led9220	0	1	1	0	1	0	1	0	-	FBpp0312507:zf-HIT:PAPA-1;	DAPPUDRAFT_5569:zf-HIT:PAPA-1;	-	phaw_30_tra_m.019824:zf-HIT:PAPA-1;	-	TC011013:zf-HIT:PAPA-1;	-
led9486	0	0	1	0	2	0	1	0	-	-	DAPPUDRAFT_330595:CBM_14;	-	phaw_30_tra_m.013565:CBM_14;phaw_30_tra_m.013073:CBM_14;	-	TC009231:PT:CBM_14;	-
led10605	0	0	2	0	1	0	0	0	-	-	DAPPUDRAFT_100902;DAPPUDRAFT_100906;	-	phaw_30_tra_m.015540;	-	-	-
led10766	0	0	2	0	1	0	0	0	-	-	DAPPUDRAFT_117072;DAPPUDRAFT_117073;	-	phaw_30_tra_m.017779:DnaJ;	-	-	-
led10856	0	0	2	0	1	0	0	0	-	-	DAPPUDRAFT_232332:Reeler:DOMON;DAPPUDRAFT_309734;	-	phaw_30_tra_m.012218:Reeler:DUF1682;	-	-	-
led11048	0	0	2	0	1	0	0	0	-	-	DAPPUDRAFT_307230:Peptidase_M2;DAPPUDRAFT_65345:Peptidase_M2;	-	phaw_30_tra_m.001404:Peptidase_M2;	-	-	-
led11103	0	0	2	0	1	0	0	0	-	-	DAPPUDRAFT_322939:HTH_Tnp_4;DAPPUDRAFT_334309:DDE_Tnp_4;	-	phaw_30_tra_m.007407:DDE_Tnp_4:Plant_tran;	-	-	-
led10640	0	0	1	0	2	0	0	0	-	-	DAPPUDRAFT_105086:AKAP95;	-	phaw_30_tra_m.008645;phaw_30_tra_m.018062:Dimer_Tnp_hAT;	-	-	-
led10733	0	0	1	0	2	0	0	0	-	-	DAPPUDRAFT_113993:PDZ:LIM:PDZ_2;	-	phaw_30_tra_m.012359:PDZ:PDZ_2;phaw_30_tra_m.012360:PDZ:PDZ_2;	-	-	-
led11146	0	0	1	0	2	0	0	0	-	-	DAPPUDRAFT_347598:Glyco_hydro_7;	-	phaw_30_aug_m.026783:Glyco_hydro_7;phaw_30_tra_m.015209:Glyco_hydro_7;	-	-	-
led11170	0	0	1	0	2	0	0	0	-	-	DAPPUDRAFT_58159:Tub:DUF3527;	-	phaw_30_aug_m.027856:Tub;phaw_30_tra_u.005115;	-	-	-
led7977	0	1	1	0	2	0	1	0	-	FBpp0110252:EF-hand_7;	DAPPUDRAFT_306762:EF-hand_7:EF-hand_1;	-	phaw_30_tra_m.007576:EF-hand_7:EF-hand_1:EF-hand_8;phaw_30_tra_m.020100:EF-hand_7:EF-hand_1:EF-hand_8:EF-hand_6;	-	TC008169:EF-hand_7;	-
led8166	0	1	1	0	2	0	1	0	-	FBpp0310067:Kinesin;	DAPPUDRAFT_326110:Kinesin;	-	phaw_30_aug_m.027906;phaw_30_tra_m.020108:Kinesin;	-	TC008042:Kinesin;	-
led7971	0	1	2	0	1	0	1	0	-	FBpp0090974:HLH;	DAPPUDRAFT_227979:HLH;DAPPUDRAFT_259955:HLH;	-	phaw_30_tra_m.008407:HLH;	-	TC015754:HLH;	-
led8022	0	1	2	0	1	0	1	0	-	FBpp0293051:An_peroxidase;	DAPPUDRAFT_320790:An_peroxidase;DAPPUDRAFT_320795:An_peroxidase;	-	phaw_30_tra_m.012244:An_peroxidase;	-	TC015234:An_peroxidase;	-
led7820	0	2	1	0	1	0	1	0	-	FBpp0071498:EF-hand_7;FBpp0289916:EF-hand_7:EF-hand_6:EF-hand_1:EFhand_Ca_insen;	DAPPUDRAFT_35746:EF-hand_7:EF-hand_6:EFhand_Ca_insen;	-	phaw_30_tra_m.013060;	-	TC002528:EF-hand_7:EFhand_Ca_insen;	-
led1207	0	0	0	1	2	0	9	0	-	-	-	Trans=TR831_c1_g1_i1:RVT_1;	phaw_30_aug_m.027352:RVT_1;phaw_30_tra_m.004847:RVT_1;	-	TC001398:RVT_1;TC001786:RVT_1;TC004334:RVT_1;TC006908;TC010626:RVT_1;TC010627:RVT_1;TC012956:RVT_1:Exo_endo_phos_2:zf-CCHC;TC001836;TC011502;	-
led1194	0	0	11	1	0	0	0	0	-	-	DAPPUDRAFT_110982:Cystatin;DAPPUDRAFT_17331:Cystatin;DAPPUDRAFT_220200:Cystatin;DAPPUDRAFT_232534:Cystatin;DAPPUDRAFT_233515:Cystatin;DAPPUDRAFT_254069:Cystatin;DAPPUDRAFT_299926:Cystatin;DAPPUDRAFT_299927:Cystatin;DAPPUDRAFT_300138:Cystatin;DAPPUDRAFT_40094:Cystatin;DAPPUDRAFT_303849;	Trans=TR72946_c0_g1_i1:Cystatin;	-	-	-	-
led1197	0	0	11	1	0	0	0	0	-	-	DAPPUDRAFT_257448:Ank_2:Ank:Ank_4:Ank_3:Ank_5;DAPPUDRAFT_17024:Ank:Ank_5:Ank_4:Ank_2:Ank_3;DAPPUDRAFT_17028:Ank:Ank_5:Ank_4:Ank_2:Ank_3;DAPPUDRAFT_63811:Ank_5:Ank_2:Ank:Ank_4:Ank_3;DAPPUDRAFT_6634:Ank_2:Ank_4:Ank_5:Ank:Ank_3;DAPPUDRAFT_6638:Ank_4:Ank_2:Ank:Ank_5:Ank_3;DAPPUDRAFT_1835:Ank_2:Ank_3:Ank_4:Ank:Ank_5;DAPPUDRAFT_333611:Ank_2:Ank_4:Ank_5:Ank_3:Ank;DAPPUDRAFT_34645:Ank_2:Ank_5:Ank_3:Ank:A…	Trans=TR124424_c3_g1_i2:Ank:Ank_2:Ank_5:Ank_4:Ank_3;	-	-	-	-
led671	0	7	5	1	3	0	0	0	-	FBpp0077236:Kunitz_BPTI;FBpp0077238:Kunitz_BPTI;FBpp0289528:Kunitz_BPTI;FBpp0296953:Kunitz_BPTI;FBpp0311679:Kunitz_BPTI;FBpp0296986:Kunitz_BPTI;FBpp0308650:Kunitz_BPTI;	DAPPUDRAFT_195288:Kunitz_BPTI;DAPPUDRAFT_39875:Kunitz_BPTI;DAPPUDRAFT_50572:Kunitz_BPTI;DAPPUDRAFT_9105:Kunitz_BPTI;DAPPUDRAFT_43239:Kunitz_BPTI;	Trans=TR67443_c0_g2_i3:Kunitz_BPTI;	phaw_30_tra_m.000840:Kunitz_BPTI;phaw_30_tra_m.020078:Kunitz_BPTI;phaw_30_tra_m.018452:Kunitz_BPTI;	-	-	-
led513	0	4	11	1	1	0	2	0	-	FBpp0074836:Endonuclease_NS;FBpp0075602:Endonuclease_NS;FBpp0305859:Endonuclease_NS;FBpp0075604:Endonuclease_NS;	DAPPUDRAFT_194191:Endonuclease_NS;DAPPUDRAFT_259577:Endonuclease_NS;DAPPUDRAFT_306346:Endonuclease_NS;DAPPUDRAFT_313453:Endonuclease_NS;DAPPUDRAFT_313567:Endonuclease_NS;DAPPUDRAFT_333867:Endonuclease_NS;DAPPUDRAFT_71594:Endonuclease_NS;DAPPUDRAFT_72602:Endonuclease_NS;DAPPUDRAFT_98405:Endonuclease_NS;DAPPUDRAFT_122715:Endonuclease_NS;DAPPUDRAFT_265823:Endonuclease_NS;	Trans=asmbl_24601:Endonuclease_NS;	phaw_30_tra_m.015652:Endonuclease_NS;	-	TC004502:Endonuclease_NS;TC001268:Endonuclease_NS;	-
led12	0	0	0	1	158	0	7	0	-	-	-	Trans=TR79818_c0_g1_i1:GIY-YIG;	phaw_30_tra_m.001204:GIY-YIG:RVT_1;phaw_30_tra_m.001586:RVT_1;phaw_30_tra_m.002064;phaw_30_tra_m.005194:RVT_1;phaw_30_tra_m.008844:RVT_1;phaw_30_tra_m.010633:GIY-YIG;phaw_30_tra_m.013645;phaw_30_tra_m.015701:RVT_1:GIY-YIG;phaw_30_tra_m.016062;phaw_30_tra_m.021240:RVT_1;phaw_30_tra_m.021664:RVT_1;phaw_30_tra_m.024590:RVT_1;phaw_30_tra_u.019941:GIY-YIG;phaw_30_tra_m.000277:RVT_1;phaw_30_tra_m.00118…	-	TC006945:RVT_1;TC008528:RVT_1:GIY-YIG;TC010956:RVT_1;TC004170:RVT_1:GIY-YIG;TC002037:HTH_32:HTH_29;TC006962;TC016179;	-
led1182	0	0	8	1	3	0	0	0	-	-	DAPPUDRAFT_102733;DAPPUDRAFT_103604;DAPPUDRAFT_318926;DAPPUDRAFT_337965;DAPPUDRAFT_329102;DAPPUDRAFT_317919;DAPPUDRAFT_331006;DAPPUDRAFT_317920;	Trans=TR22187_c1_g1_i1;	phaw_30_tra_m.016840;phaw_30_tra_m.012950;phaw_30_tra_m.016419;	-	-	-
led1436	0	0	0	1	6	0	4	0	-	-	-	Trans=TR52527_c0_g3_i1:DDE_Tnp_1_7;	phaw_30_tra_m.002822:DDE_Tnp_1_7;phaw_30_tra_m.008299:DDE_Tnp_1_7:DDE_Tnp_1;phaw_30_tra_m.022102:DDE_Tnp_1_7;phaw_30_tra_m.023335:DDE_Tnp_1_7:THAP:Transp_Tc5_C;phaw_30_tra_m.014664:DDE_Tnp_1_7;phaw_30_tra_m.025063:DDE_Tnp_1_7;	-	TC004258:DDE_Tnp_1_7;TC006078:DDE_Tnp_1_7;TC001985:DDE_Tnp_1_7:RVT_1;TC016025;	-
led1408	0	0	9	1	1	0	0	0	-	-	DAPPUDRAFT_106824;DAPPUDRAFT_115522;DAPPUDRAFT_315352;DAPPUDRAFT_317765;DAPPUDRAFT_322150;DAPPUDRAFT_113265;DAPPUDRAFT_114913;DAPPUDRAFT_249886;DAPPUDRAFT_118411;	Trans=asmbl_38987;	phaw_30_tra_m.015094;	-	-	-
led1421	0	0	2	1	1	0	7	0	-	-	DAPPUDRAFT_221972:VIT:VWA:VWA_2:VWA_3;DAPPUDRAFT_307863:VIT:VWA:VWA_2:VWA_3;	Trans=TR106462_c0_g1_i3:VWA:VWA_3:VWA_2:DUF2201:VWA_CoxE;	phaw_30_tra_m.000732:VIT:VWA:VWA_2:VWA_3;	-	TC014153:VIT:VWA_3:VWA:CLIP;TC014154:VIT:VWA:VWA_2:VWA_3;TC014157:VIT:VWA:VWA_2:VWA_3:vWA-TerF-like:Peptidase_S49_N;TC015569:VIT:VWA:VWA_2:VWA_3:CRAL_TRIO:VIT_2;TC015570:VIT:VWA:VWA_2:VWA_3:CRAL_TRIO:VIT_2;TC015571:VIT:VWA:VWA_2:VWA_3:CRAL_TRIO;TC015572:VIT:VWA:VWA_2:VWA_3:CRAL_TRIO:VIT_2;	-
led4735	0	0	0	1	1	0	6	0	-	-	-	Trans=asmbl_11440;	phaw_30_tra_m.004687;	-	TC016010:zf-BED;TC002207;TC006910;TC016416;TC002605;TC016162;	-
led1779	0	3	5	1	1	0	0	0	-	FBpp0083680:DIOX_N:2OG-FeII_Oxy;FBpp0083681:DIOX_N:2OG-FeII_Oxy;FBpp0083682:2OG-FeII_Oxy:DIOX_N;	DAPPUDRAFT_101510:DIOX_N:2OG-FeII_Oxy;DAPPUDRAFT_195585:2OG-FeII_Oxy:DIOX_N;DAPPUDRAFT_223803:DIOX_N:2OG-FeII_Oxy;DAPPUDRAFT_316663:DIOX_N:2OG-FeII_Oxy;DAPPUDRAFT_316664:DIOX_N:2OG-FeII_Oxy;	Trans=TR27704_c1_g2_i3:2OG-FeII_Oxy:DIOX_N;	phaw_30_tra_m.020066:DIOX_N:2OG-FeII_Oxy;	-	-	-
led1775	0	7	1	1	0	0	1	0	-	FBpp0079995:Guanylate_cyc;FBpp0099930:Guanylate_cyc;FBpp0290537:Guanylate_cyc;FBpp0302693:Guanylate_cyc;FBpp0304908:Guanylate_cyc;FBpp0304909:Guanylate_cyc;FBpp0310549:Guanylate_cyc;	DAPPUDRAFT_65332:Guanylate_cyc;	Trans=asmbl_90122:Guanylate_cyc;	-	-	TC030697:Guanylate_cyc;	-
led7302	0	0	0	1	0	0	5	0	-	-	-	Trans=asmbl_71853;	-	-	TC006157;TC013967;TC013968;TC006158;TC013969;	-
led1763	0	2	0	1	4	0	3	0	-	FBpp0070644;FBpp0071376;	-	Trans=asmbl_2176;	phaw_30_tra_m.000648;phaw_30_tra_m.021133;phaw_30_tra_m.015027;phaw_30_tra_m.021748;	-	TC008826:Med27;TC009497;TC014931;	-
led999	0	2	3	1	2	0	5	0	-	FBpp0293781;FBpp0304109:SET;	DAPPUDRAFT_120473:SET:zf-MYND;DAPPUDRAFT_239494;DAPPUDRAFT_98275:zf-MYND;	Trans=TR52723_c0_g2_i1:SET;	phaw_30_tra_m.019754:SET:DM;phaw_30_tra_m.019755:SET;	-	TC006181;TC006182:SET;TC006183:SET;TC006184:SET;TC006159:SET;	-
led3787	0	0	6	1	1	0	0	0	-	-	DAPPUDRAFT_229590:Solute_trans_a;DAPPUDRAFT_303564:Solute_trans_a;DAPPUDRAFT_306392:Solute_trans_a;DAPPUDRAFT_322521:Solute_trans_a;DAPPUDRAFT_332953:Solute_trans_a;DAPPUDRAFT_330074:Solute_trans_a;	Trans=asmbl_45367:Solute_trans_a;	phaw_30_tra_m.012079:Solute_trans_a;	-	-	-
led4647	0	0	6	1	1	0	0	0	-	-	DAPPUDRAFT_101429:Sulfotransfer_1;DAPPUDRAFT_241065:Sulfotransfer_1;DAPPUDRAFT_306853:Sulfotransfer_1;DAPPUDRAFT_334337;DAPPUDRAFT_240836:Sulfotransfer_1;DAPPUDRAFT_316374;	Trans=TR101874_c2_g4_i1:Sulfotransfer_1;	phaw_30_tra_m.018460:Sulfotransfer_1;	-	-	-
led6046	0	1	0	1	0	0	5	0	-	FBpp0309604:Myb_DNA-bind_5:Myb_DNA-bind_4;	-	Trans=asmbl_23596:Myb_DNA-bind_5;	-	-	TC000034:Myb_DNA-bind_5:Myb_DNA-bind_4:MADF_DNA_bdg;TC015983:Myb_DNA-bind_5:Myb_DNA-bind_4:MADF_DNA_bdg;TC004217:Myb_DNA-bind_5;TC010091:Myb_DNA-bind_5:Myb_DNA-bind_4;TC016156:Myb_DNA-bind_5:Myb_DNA-bind_4;	-
led1394	0	1	6	1	1	0	2	0	-	FBpp0310346:RNase_H_2;	DAPPUDRAFT_105157;DAPPUDRAFT_105158;DAPPUDRAFT_16784:RNase_T;DAPPUDRAFT_312570:RNase_T;DAPPUDRAFT_327373:RNase_T;DAPPUDRAFT_312568:RNase_T;	Trans=asmbl_61010:RNase_H_2;	phaw_30_tra_m.015654;	-	TC002459:RNase_T;TC002460:RNase_T;	-
led989	0	3	5	1	1	0	3	0	-	FBpp0076835:Alk_phosphatase:Metalloenzyme:Sulfatase:Phosphodiest;FBpp0087603:Alk_phosphatase:Metalloenzyme;FBpp0081538:Alk_phosphatase;	DAPPUDRAFT_228306:Alk_phosphatase:Metalloenzyme:Phosphodiest;DAPPUDRAFT_319945:Alk_phosphatase:Metalloenzyme;DAPPUDRAFT_328304:Alk_phosphatase:Metalloenzyme:Phosphodiest;DAPPUDRAFT_251266:Alk_phosphatase;DAPPUDRAFT_269431:Alk_phosphatase:Metalloenzyme;	Trans=TR139847_c1_g1_i1:Alk_phosphatase:Metalloenzyme:Sulfatase:Phosphodiest;	phaw_30_tra_m.024638:Alk_phosphatase;	-	TC006657:Alk_phosphatase:Metalloenzyme;TC006658:Alk_phosphatase:Metalloenzyme:Phosphodiest;TC006659:Alk_phosphatase;	-
led5756	0	2	4	1	0	0	0	0	-	FBpp0077233:Kunitz_BPTI;FBpp0289527:Kunitz_BPTI;	DAPPUDRAFT_29229:Kunitz_BPTI;DAPPUDRAFT_29249:Kunitz_BPTI;DAPPUDRAFT_50764:Kunitz_BPTI;DAPPUDRAFT_51870:Kunitz_BPTI;	Trans=TR57348_c0_g1_i1:Kunitz_BPTI;	-	-	-	-
led1384	0	1	4	1	1	0	4	0	-	FBpp0289733:CBM_14;	DAPPUDRAFT_315108:CBM_14;DAPPUDRAFT_315109:CBM_14;DAPPUDRAFT_315111:CBM_14;DAPPUDRAFT_315154:CBM_14;	Trans=asmbl_32467:CBM_14;	phaw_30_tra_m.009596:CBM_14;	-	TC009232:CBM_14;TC004216:CBM_14;TC008506:CBM_14;TC009580:CBM_14;	-
led7391	0	0	0	1	1	0	4	0	-	-	-	Trans=TR112015_c0_g3_i1:PARP;	phaw_30_tra_m.012310:PARP;	-	TC008702:PARP;TC010124:PARP;TC008703:PARP;TC008960:PARP;	-
led2652	0	1	5	1	1	0	1	0	-	FBpp0305520:Cyclin_N;	DAPPUDRAFT_102064:Cyclin_N;DAPPUDRAFT_256312:Cyclin_N;DAPPUDRAFT_299539:Cyclin_N:Cyclin_C;DAPPUDRAFT_333991:Dimer_Tnp_hAT:Cyclin_N;DAPPUDRAFT_238437:Cyclin_N;	Trans=TR130687_c0_g1_i1:Cyclin_N;	phaw_30_tra_m.019390:Cyclin_N;	-	TC001982:Cyclin_N;	-
led1370	0	3	2	1	2	0	3	0	-	FBpp0073779:MAPEG;FBpp0309372:MAPEG;FBpp0311834:MAPEG;	DAPPUDRAFT_231546:MAPEG:Fijivirus_P9-2;DAPPUDRAFT_231548:MAPEG;	Trans=asmbl_42424:MAPEG;	phaw_30_tra_m.010096:MAPEG;phaw_30_tra_m.011002:MAPEG;	-	TC009128:MAPEG;TC009129:MAPEG;TC011646:MAPEG;	-
led8292	0	0	4	1	0	0	0	0	-	-	DAPPUDRAFT_17011:BTB;DAPPUDRAFT_299764:BTB;DAPPUDRAFT_8032:BTB;DAPPUDRAFT_9335:BTB;	Trans=TR4090_c4_g1_i7:BTB:zf-BED:DUF3682;	-	-	-	-
led9559	0	0	0	1	0	0	3	0	-	-	-	Trans=asmbl_10647:Transposase_1:DDE_3:HTH_32:HTH_Tnp_Tc3_2:HTH_24:HTH_29;	-	-	TC008503:Transposase_1:DDE_3:HTH_32;TC014529:Transposase_1:DDE_3;TC010283:DDE_3;	-
led9685	0	0	0	1	0	0	3	0	-	-	-	Trans=TR32469_c0_g2_i1:HTH_Tnp_Tc3_2;	-	-	TC005051:DUF1759:HTH_Tnp_Tc3_2;TC006883:HTH_Tnp_Tc3_2;TC008543:DUF1759;	-
led12717	0	1	0	1	0	0	0	0	-	FBpp0072987:Cyclin_N:Cyclin_C;	-	Trans=TR81066_c1_g2_i6:Cyclin_N:Cyclin_C;	-	-	-	-
led12982	0	1	0	1	0	0	0	0	-	FBpp0111371:Macro;	-	Trans=asmbl_33673:Macro;	-	-	-	-
led13006	0	1	0	1	0	0	0	0	-	FBpp0288707:ABC_tran:ABC_membrane:AAA_21:AAA_25:AAA_29:AAA_23;	-	Trans=TR120255_c1_g1_i2:ABC_membrane;	-	-	-	-
led13181	0	1	0	1	0	0	0	0	-	FBpp0307705;	-	Trans=TR72590_c0_g1_i1;	-	-	-	-
led13196	0	1	0	1	0	0	0	0	-	FBpp0308512:eIF3_subunit;	-	Trans=TR93326_c5_g1_i1:eIF3_subunit:Dicty_REP;	-	-	-	-
led13208	0	1	0	1	0	0	0	0	-	FBpp0308989;	-	Trans=asmbl_37814;	-	-	-	-
led13250	0	1	0	1	0	0	0	0	-	FBpp0311233;	-	Trans=TR85361_c0_g5_i1;	-	-	-	-
led7871	0	1	0	1	0	0	3	0	-	FBpp0077132:zf-H2C2_2:zf-C2H2:zf-C2H2_4:zf-AD:zf-C2H2_jaz:zf-Di19:C1_1;	-	Trans=asmbl_65415:zf-H2C2_2:zf-C2H2:zf-C2H2_4:zf-C2H2_jaz;	-	-	TC000114:zf-H2C2_2:zf-C2H2:zf-C2H2_4:zf-met:zf-AD:zf-C2H2_6;TC011009:zf-H2C2_2:zf-C2H2:zf-C2H2_4:zf-C2H2_jaz:zf-AD:DUF506:Zn_Tnp_IS1595;TC011010:zf-H2C2_2:zf-C2H2:zf-C2H2_4:zf-C2H2_jaz:zf-AD:zf-Di19;	-
led6873	0	0	1	1	4	0	0	0	-	-	DAPPUDRAFT_238388:DM4_12;	Trans=TR23142_c0_g1_i1:DM4_12;	phaw_30_tra_m.002565:DM4_12;phaw_30_tra_m.012137:DM4_12;phaw_30_tra_m.023137:DM4_12;phaw_30_tra_m.025381:DM4_12;	-	-	-
led8500	0	0	0	1	2	0	2	0	-	-	-	Trans=TR93373_c1_g6_i2:RVT_1;	phaw_30_tra_m.019669:RVT_1:zf-RVT;phaw_30_tra_m.001601:RVT_1:zf-RVT;	-	TC005062:RVT_1;TC005286:zf-TRAF:zf-RVT;	-
led3706	0	1	4	1	1	0	1	0	-	FBpp0089101:Acetyltransf_1:Acetyltransf_CG:Acetyltransf_9;	DAPPUDRAFT_306110;DAPPUDRAFT_308004;DAPPUDRAFT_253707;DAPPUDRAFT_255543:Acetyltransf_1:FR47:Acetyltransf_7;	Trans=asmbl_50339:Acetyltransf_1:FR47:Acetyltransf_10;	phaw_30_tra_m.026286:Acetyltransf_CG:Acetyltransf_1;	-	TC008204:Acetyltransf_1:Acetyltransf_CG:Acetyltransf_10;	-
led4521	0	1	4	1	1	0	1	0	-	FBpp0077623:MFS_1:Sugar_tr;	DAPPUDRAFT_211483:MFS_1;DAPPUDRAFT_303730:MFS_1;DAPPUDRAFT_318035:MFS_1:Sugar_tr:BT1;DAPPUDRAFT_52115:MFS_1:Sugar_tr:BT1;	Trans=TR56373_c0_g2_i1:MFS_1:Sugar_tr;	phaw_30_tra_m.007502:MFS_1:Sugar_tr;	-	TC005982:MFS_1:Sugar_tr;	-
led13212	0	0	0	1	0	0	1	0	-	-	-	Trans=TR24887_c2_g1_i4:Lipase:Abhydrolase_5;	-	-	TC000236:Lipase;	-
led13976	0	0	0	1	0	0	1	0	-	-	-	Trans=TR76569_c0_g1_i1;	-	-	TC006200;	-
led14293	0	0	0	1	0	0	1	0	-	-	-	Trans=asmbl_73850:Chitin_bind_4;	-	-	TC008770:Chitin_bind_4;	-
led14379	0	0	0	1	0	0	1	0	-	-	-	Trans=asmbl_10355:Yip1;	-	-	TC012103;	-
led14392	0	0	0	1	0	0	1	0	-	-	-	Trans=asmbl_11866;	-	-	TC016316;	-
led14400	0	0	0	1	0	0	1	0	-	-	-	Trans=asmbl_12558:HMG_box:HMG_box_2;	-	-	TC006235:HMG_box:HMG_box_2;	-
led14431	0	0	0	1	0	0	1	0	-	-	-	Trans=asmbl_17675:Nudc_N;	-	-	TC013043:Nudc_N;	-
led14478	0	0	0	1	0	0	1	0	-	-	-	Trans=asmbl_26259:CCDC-167:Syntaxin;	-	-	TC010486:CCDC-167;	-
led14544	0	0	0	1	0	0	1	0	-	-	-	Trans=asmbl_33954:zf-C2H2_6:zf-H2C2_2;	-	-	TC005475:zf-C2H2:zf-C2H2_4:zf-met:zf-Di19;	-
led14650	0	0	0	1	0	0	1	0	-	-	-	Trans=asmbl_51289:Homeobox;	-	-	TC013309:Homeobox:Homeobox_KN;	-
led14689	0	0	0	1	0	0	1	0	-	-	-	Trans=asmbl_5682:Ank:Ank_2:Ank_3:Ank_4:SOCS_box;	-	-	TC015751:Ank:Ank_3:Ank_2:SOCS_box;	-
led14697	0	0	0	1	0	0	1	0	-	-	-	Trans=asmbl_57521;	-	-	TC002907;	-
led14709	0	0	0	1	0	0	1	0	-	-	-	Trans=asmbl_60674:Pkinase:Pkinase_Tyr:Kdo;	-	-	TC003064:Pkinase:Pkinase_Tyr:I-set:fn3:V-set:Ig_2;	-
led14725	0	0	0	1	0	0	1	0	-	-	-	Trans=asmbl_62914:Ank_2:Ank:Ank_4:Ank_5:Ank_3;	-	-	TC003629:Ank_2:Ank:Ank_4:Ank_5:Ank_3;	-
led14787	0	0	0	1	0	0	1	0	-	-	-	Trans=asmbl_70533;	-	-	TC006509:DUF641:SlyX;	-
led14839	0	0	0	1	0	0	1	0	-	-	-	Trans=asmbl_78968;	-	-	TC001592;	-
led14857	0	0	0	1	0	0	1	0	-	-	-	Trans=asmbl_8160;	-	-	TC014070;	-
led14903	0	0	0	1	0	0	1	0	-	-	-	Trans=asmbl_88497:DUF4477;	-	-	TC012805:DUF4477;	-
led14953	0	0	0	1	0	0	1	0	-	-	-	Trans=TR100440_c1_g1_i2:Cadherin;	-	-	TC000222:Cadherin;	-
led14969	0	0	0	1	0	0	1	0	-	-	-	Trans=TR101409_c2_g2_i1:RCC1:RCC1_2;	-	-	TC008541;	-
led14972	0	0	0	1	0	0	1	0	-	-	-	Trans=TR101465_c0_g2_i3:DMAP_binding:GvpG:Senescence_reg;	-	-	TC010542:DMAP_binding;	-
led14989	0	0	0	1	0	0	1	0	-	-	-	Trans=TR106448_c0_g1_i4:Lig_chan;	-	-	TC008585:Lig_chan;	-
led15015	0	0	0	1	0	0	1	0	-	-	-	Trans=TR109898_c2_g2_i1:RhoGEF:DUF4592;	-	-	TC002778:RhoGEF:DUF4592:SH3_1:SH3_2;	-
led15057	0	0	0	1	0	0	1	0	-	-	-	Trans=TR115655_c0_g1_i1:FEZ;	-	-	TC007278:FEZ;	-
led15089	0	0	0	1	0	0	1	0	-	-	-	Trans=TR119136_c0_g2_i1;	-	-	TC000139;	-
led15092	0	0	0	1	0	0	1	0	-	-	-	Trans=TR119213_c2_g1_i1:MTBP_C;	-	-	TC015944;	-
led15205	0	0	0	1	0	0	1	0	-	-	-	Trans=TR142120_c1_g4_i1:Lipase_3:Abhydrolase_5:Abhydrolase_6;	-	-	TC006897:Lipase_3;	-
led15247	0	0	0	1	0	0	1	0	-	-	-	Trans=TR19156_c0_g1_i4:Kinesin:HHH_3;	-	-	TC003812:Kinesin:HHH_3;	-
led15262	0	0	0	1	0	0	1	0	-	-	-	Trans=TR21514_c0_g3_i2:CRAL_TRIO:CRAL_TRIO_2;	-	-	TC014144:CRAL_TRIO:CRAL_TRIO_2;	-
led15338	0	0	0	1	0	0	1	0	-	-	-	Trans=TR33687_c0_g1_i4:RRM_1:RRM_6:RRM_5;	-	-	TC013862:RRM_1:RRM_5:RRM_6;	-
led15396	0	0	0	1	0	0	1	0	-	-	-	Trans=TR49393_c3_g2_i5:SH3BP5;	-	-	TC010166:SH3BP5;	-
led15397	0	0	0	1	0	0	1	0	-	-	-	Trans=TR49556_c1_g2_i3:FATC;	-	-	TC015435:FATC;	-
led15470	0	0	0	1	0	0	1	0	-	-	-	Trans=TR65407_c0_g1_i2:LRR_4:LRR_8;	-	-	TC030672:LRR_4:LRR_8:LRR_1;	-
led15483	0	0	0	1	0	0	1	0	-	-	-	Trans=TR69724_c0_g1_i1:zf-DHHC;	-	-	TC007991:zf-DHHC;	-
led15530	0	0	0	1	0	0	1	0	-	-	-	Trans=TR81013_c0_g1_i1:Ig_2:I-set:ig:Ig_3;	-	-	TC009065:Ig_2:I-set:ig:Ig_3;	-
led15546	0	0	0	1	0	0	1	0	-	-	-	Trans=TR8387_c0_g1_i3:Zip;	-	-	TC009283:Zip;	-
led15601	0	0	0	1	0	0	1	0	-	-	-	Trans=TR9806_c0_g1_i5:Dimer_Tnp_hAT;	-	-	TC002658:Dimer_Tnp_hAT;	-
led10307	0	1	0	1	1	0	0	0	-	FBpp0071969:GST_C_3:GST_C;	-	Trans=TR124354_c3_g3_i1:GST_C_3:GST_C:GST_C_2;	phaw_30_tra_m.000897:GST_C_3:GST_C:GST_C_2;	-	-	-
led10354	0	1	0	1	1	0	0	0	-	FBpp0076294:Chitin_bind_4;	-	Trans=asmbl_15949:Chitin_bind_4;	phaw_30_tra_m.004044:Chitin_bind_4;	-	-	-
led10367	0	1	0	1	1	0	0	0	-	FBpp0079103:SNF;	-	Trans=TR115159_c0_g2_i1:SNF;	phaw_30_tra_m.022608:SNF;	-	-	-
led10524	0	1	0	1	1	0	0	0	-	FBpp0306211:Mpv17_PMP22;	-	Trans=asmbl_10048:Mpv17_PMP22;	phaw_30_tra_m.021449:Mpv17_PMP22;	-	-	-
led10550	0	1	0	1	1	0	0	0	-	FBpp0308691:IF3_C;	-	Trans=asmbl_24489:IF3_C:IF3_N;	phaw_30_tra_m.023476:IF3_N:IF3_C;	-	-	-
led10580	0	1	0	1	1	0	0	0	-	FBpp0311497:DUF457;	-	Trans=asmbl_35263;	phaw_30_tra_m.014966;	-	-	-
led10309	0	1	1	1	0	0	0	0	-	FBpp0072182;	DAPPUDRAFT_247751;	Trans=asmbl_25232;	-	-	-	-
led10327	0	1	1	1	0	0	0	0	-	FBpp0074364:AAA_25;	DAPPUDRAFT_5268;	Trans=asmbl_30784;	-	-	-	-
led10435	0	1	1	1	0	0	0	0	-	FBpp0088016;	DAPPUDRAFT_303595;	Trans=TR117343_c0_g1_i7;	-	-	-	-
led10472	0	1	1	1	0	0	0	0	-	FBpp0290369:GMC_oxred_N:GMC_oxred_C:NAD_binding_8;	DAPPUDRAFT_309217:GMC_oxred_N:GMC_oxred_C:DAO:FAD_binding_2:NAD_binding_8:Lycopene_cycl:Pyr_redox:Pyr_redox_2;	Trans=TR116960_c1_g1_i1:GMC_oxred_N:GMC_oxred_C:DAO:NAD_binding_8:Lycopene_cycl:BSP_II;	-	-	-	-
led10506	0	1	1	1	0	0	0	0	-	FBpp0303961:Cut8_C:Cut8_N:Cut8_M;	DAPPUDRAFT_305307:Cut8_C;	Trans=TR121362_c4_g1_i1:Cut8_C:Cut8_M;	-	-	-	-
led10559	0	1	1	1	0	0	0	0	-	FBpp0309961:Amidohydro_4:Amidohydro_1:Amidohydro_5:Amidohydro_3;	DAPPUDRAFT_62901:Amidohydro_4:Amidohydro_1:Amidohydro_5:Amidohydro_3;	Trans=TR40469_c5_g1_i1:Amidohydro_4:Amidohydro_1:Amidohydro_5:Amidohydro_3;	-	-	-	-
led10586	0	1	1	1	0	0	0	0	-	FBpp0311752:DUF4512;	DAPPUDRAFT_200108:DUF4512;	Trans=TR83681_c2_g10_i1:DUF4512;	-	-	-	-
led4510	0	4	1	1	1	0	1	0	-	FBpp0074635:CBM_14;FBpp0291187:CBM_14;FBpp0075774:CBM_14;FBpp0311737:CBM_14;	DAPPUDRAFT_316647:CBM_14;	Trans=asmbl_35554:CBM_14;	phaw_30_tra_m.017861:CBM_14;	-	TC003273:CBM_14;	-
led8456	0	0	0	1	3	0	1	0	-	-	-	Trans=TR136428_c0_g1_i5:DDE_Tnp_1_7;	phaw_30_tra_m.005468:DDE_Tnp_1_7;phaw_30_tra_m.007931:DDE_Tnp_1_7;phaw_30_tra_m.008946:DDE_Tnp_1_7;	-	TC001493:DDE_Tnp_1_7;	-
led8470	0	0	0	1	3	0	1	0	-	-	-	Trans=asmbl_70091:Ank:Ank_2:Ank_4:Ank_3:Ank_5;	phaw_30_tra_m.000483:Ank_2:Ank:Ank_4:Ank_3:Ank_5;phaw_30_tra_m.017702:Ank_2:Ank_4:Ank:Ank_3:Ank_5;phaw_30_tra_m.020318:Ank_2:Ank_4:Ank_3:Ank:Ank_5;	-	TC006097:Ank_2:Ank:Ank_4:Ank_3:Ank_5;	-
led10285	0	2	0	1	0	0	0	0	-	FBpp0070273;FBpp0081319;	-	Trans=asmbl_56916;	-	-	-	-
led10319	0	2	0	1	0	0	0	0	-	FBpp0073266:MAP65_ASE1:HSBP1;FBpp0312030:MAP65_ASE1:HSBP1;	-	Trans=TR84912_c1_g2_i1:MAP65_ASE1;	-	-	-	-
led10447	0	2	0	1	0	0	0	0	-	FBpp0111436:InaF-motif;FBpp0289437:InaF-motif;	-	Trans=TR73510_c0_g2_i1:InaF-motif;	-	-	-	-
led9318	0	0	3	1	0	0	0	0	-	-	DAPPUDRAFT_117869:Peptidase_M13_N;DAPPUDRAFT_121988:Peptidase_M13_N;DAPPUDRAFT_309747:Peptidase_M13_N;	Trans=TR132658_c0_g3_i1:Peptidase_M13_N;	-	-	-	-
led9347	0	0	3	1	0	0	0	0	-	-	DAPPUDRAFT_191625:NAD_binding_8:FAD_binding_2:Amino_oxidase:DAO:Thi4:FAD_oxidored:FAD_binding_3:GDI:Pyr_redox_2:Pyr_redox_3:HI0933_like;DAPPUDRAFT_304083:NAD_binding_8:FAD_binding_2:Amino_oxidase:DAO:Thi4:FAD_binding_3:Pyr_redox_2:HI0933_like;DAPPUDRAFT_308270:NAD_binding_8:FAD_binding_2:DAO:Amino_oxidase:Thi4:FAD_oxidored:FAD_binding_3:GDI:Pyr_redox_2:Pyr_redox_3;	Trans=asmbl_67585:NAD_binding_8:Amino_oxidase:FAD_binding_2:DAO:FAD_binding_3:Thi4:Pyr_redox_2:FAD_oxidored:HI0933_like;	-	-	-	-
led3675	0	1	2	1	1	0	3	0	-	FBpp0308748:Asparaginase_2;	DAPPUDRAFT_303765:Asparaginase_2;DAPPUDRAFT_45123:Asparaginase_2;	Trans=asmbl_23321:Asparaginase_2;	phaw_30_tra_m.021771:Asparaginase_2;	-	TC001166:Asparaginase_2;TC005985:Asparaginase_2;TC005986:Asparaginase_2;	-
led10429	0	1	0	1	0	0	1	0	-	FBpp0086372:zf-AN1;	-	Trans=TR52253_c0_g1_i1:zf-AN1;	-	-	TC002122:zf-AN1;	-
led10471	0	1	0	1	0	0	1	0	-	FBpp0289912:Ank_2:Ank:Ank_5:Ank_4:Ank_3;	-	Trans=asmbl_77725:Ank_2:Ank:Ank_5:Ank_4:Ank_3;	-	-	TC002736:Ank_2:Ank:Ank_5:Ank_4:Ank_3;	-
led10473	0	1	0	1	0	0	1	0	-	FBpp0290444:MFS_1;	-	Trans=TR13848_c0_g1_i2:MFS_1;	-	-	TC008430:MFS_1;	-
led10475	0	1	0	1	0	0	1	0	-	FBpp0290927;	-	Trans=asmbl_76685;	-	-	TC010591;	-
led10516	0	1	0	1	0	0	1	0	-	FBpp0305097:Chitin_bind_4;	-	Trans=asmbl_63157:Chitin_bind_4;	-	-	TC013812:Chitin_bind_4;	-
led10534	0	1	0	1	0	0	1	0	-	FBpp0307197:TSP_1:Laminin_G_2;	-	Trans=TR40485_c9_g1_i1:TSP_1:Laminin_G_2:Laminin_G_3:Laminin_G_1;	-	-	TC003782:Laminin_G_2:Laminin_G_1;	-
led10540	0	1	0	1	0	0	1	0	-	FBpp0307692;	-	Trans=TR85407_c1_g2_i1;	-	-	TC004504:ATG16:Herpes_U30;	-
led10561	0	1	0	1	0	0	1	0	-	FBpp0310090:Prominin:Claudin_2;	-	Trans=asmbl_22206:Prominin;	-	-	TC000368:Prominin;	-
led10582	0	1	0	1	0	0	1	0	-	FBpp0311506:F-box:F-box-like;	-	Trans=TR27801_c0_g2_i1;	-	-	TC009781:F-box:F-box-like;	-
led10588	0	1	0	1	0	0	1	0	-	FBpp0311848:OS-D;	-	Trans=TR9628_c2_g1_i2:OS-D;	-	-	TC014535:OS-D;	-
led10305	0	0	0	1	1	0	1	0	-	-	-	Trans=asmbl_72606;	phaw_30_tra_u.014736:Tim44;	-	TC008900;	-
led10338	0	0	0	1	1	0	1	0	-	-	-	Trans=TR40812_c2_g1_i1:Solute_trans_a;	phaw_30_tra_m.017276:Solute_trans_a:Tweety;	-	TC007767:Solute_trans_a;	-
led10594	0	0	0	1	1	0	1	0	-	-	-	Trans=asmbl_22313;	phaw_30_tra_m.021003;	-	TC005632;	-
led10750	0	0	0	1	1	0	1	0	-	-	-	Trans=asmbl_18905:EcKinase:DUF1679:APH;	phaw_30_tra_m.023244:EcKinase:DUF1679:APH:Fructosamin_kin:Choline_kinase;	-	TC011452:EcKinase:DUF1679:APH;	-
led10940	0	0	0	1	1	0	1	0	-	-	-	Trans=asmbl_59626;	phaw_30_tra_m.018279:THAP;	-	TC003932;	-
led11051	0	0	0	1	1	0	1	0	-	-	-	Trans=TR114470_c0_g5_i1:zf-Nse:zf-RING_UBOX:U-box:zf-MIZ;	phaw_30_tra_m.024143:zf-Nse:zf-RING_UBOX;	-	TC005834:zf-Nse;	-
led11223	0	0	0	1	1	0	1	0	-	-	-	Trans=asmbl_19237:Chitin_bind_4;	phaw_30_tra_m.015191:Chitin_bind_4;	-	TC002908:Chitin_bind_4;	-
led11226	0	0	0	1	1	0	1	0	-	-	-	Trans=asmbl_20498:FYVE:SRI;	phaw_30_tra_m.010925:FYVE;	-	TC000322:FYVE:Mod_r:zf-RING_5;	-
led11235	0	0	0	1	1	0	1	0	-	-	-	Trans=asmbl_25922:fn3;	phaw_30_tra_m.015028;	-	TC000209:fn3;	-
led11258	0	0	0	1	1	0	1	0	-	-	-	Trans=asmbl_34187:GSK-3_bind;	phaw_30_tra_m.020732:GSK-3_bind;	-	TC013599:GSK-3_bind;	-
led11276	0	0	0	1	1	0	1	0	-	-	-	Trans=asmbl_40171:Nse4_C;	phaw_30_tra_m.022188:Nse4_C:Nse4-Nse3_bdg;	-	TC000784:Nse4_C;	-
led11287	0	0	0	1	1	0	1	0	-	-	-	Trans=asmbl_45884:PIG-X;	phaw_30_tra_m.000975:PIG-X;	-	TC007508:PIG-X;	-
led11292	0	0	0	1	1	0	1	0	-	-	-	Trans=asmbl_48124:Glyco_transf_10;	phaw_30_tra_m.007946:Glyco_transf_10;	-	TC005825:Glyco_transf_10;	-
led11293	0	0	0	1	1	0	1	0	-	-	-	Trans=asmbl_48190;	phaw_30_tra_m.000826:Tetraspannin:Cytochrom_B_N:Ni_hydr_CYTB;	-	TC005824;	-
led11308	0	0	0	1	1	0	1	0	-	-	-	Trans=asmbl_54133:CD20;	phaw_30_tra_m.023116;	-	TC003223:CD20;	-
led11323	0	0	0	1	1	0	1	0	-	-	-	Trans=asmbl_61180:Alpha-amylase_C;	phaw_30_tra_m.013853:Alpha-amylase_C;	-	TC000943:Alpha-amylase_C;	-
led11330	0	0	0	1	1	0	1	0	-	-	-	Trans=asmbl_6308;	phaw_30_tra_m.022963;	-	TC011012;	-
led11331	0	0	0	1	1	0	1	0	-	-	-	Trans=asmbl_63197:Glyco_hydro_20;	phaw_30_tra_m.017385:Glyco_hydro_20;	-	TC006702:Glyco_hydro_20;	-
led11332	0	0	0	1	1	0	1	0	-	-	-	Trans=asmbl_64041:SAM_1:SAM_2;	phaw_30_tra_m.011230:SAM_1:SAM_2;	-	TC004106:SAM_1:SAM_2;	-
led11337	0	0	0	1	1	0	1	0	-	-	-	Trans=asmbl_65212:PH:PH_11:PH_8:PH_6;	phaw_30_tra_m.025300:PH:PH_11:PH_8:PH_6;	-	TC010025:PH:PH_6;	-
led11353	0	0	0	1	1	0	1	0	-	-	-	Trans=asmbl_81357:Ank_2:Ank:Ank_4:Ank_5:Ank_3:VPS9;	phaw_30_tra_m.025036:Ank_2:Ank:Ank_4:Ank_5:Ank_3:VPS9;	-	TC005420:Ank_2:Ank:Ank_4:Ank_5:Ank_3:VPS9;	-
led11366	0	0	0	1	1	0	1	0	-	-	-	Trans=asmbl_88278:DDE_3:Transposase_1;	phaw_30_tra_m.004094:DDE_3;	-	TC010979:Transposase_1:DDE_3;	-
led11370	0	0	0	1	1	0	1	0	-	-	-	Trans=asmbl_89436:CDI;	phaw_30_tra_m.007297:CDI;	-	TC008049:CDI;	-
led11381	0	0	0	1	1	0	1	0	-	-	-	Trans=asmbl_95819;	phaw_30_tra_u.019026:VPS9;	-	TC012161:VPS9;	-
led11382	0	0	0	1	1	0	1	0	-	-	-	Trans=asmbl_96859:Dimer_Tnp_hAT:DUF4371;	phaw_30_tra_m.026629:DUF4371;	-	TC006077:Dimer_Tnp_hAT;	-
led11389	0	0	0	1	1	0	1	0	-	-	-	Trans=TR109898_c2_g4_i1;	phaw_30_tra_m.012931;	-	TC014427;	-
led11400	0	0	0	1	1	0	1	0	-	-	-	Trans=TR116870_c2_g1_i1:Alk_phosphatase:Metalloenzyme;	phaw_30_tra_m.022293:Alk_phosphatase:Metalloenzyme;	-	TC004922:Alk_phosphatase;	-
led11405	0	0	0	1	1	0	1	0	-	-	-	Trans=TR119160_c0_g1_i2:TPR_11:TPR_1:CS;	phaw_30_tra_m.002573:CS;	-	TC010379:TPR_11:CS:TPR_1;	-
led11446	0	0	0	1	1	0	1	0	-	-	-	Trans=TR21488_c0_g1_i1;	phaw_30_tra_m.012439;	-	TC006709:PH:PH_3:PH_11;	-
led11459	0	0	0	1	1	0	1	0	-	-	-	Trans=TR26829_c0_g1_i1:CUB;	phaw_30_tra_m.011105:CUB;	-	TC010811:CUB;	-
led11473	0	0	0	1	1	0	1	0	-	-	-	Trans=TR42418_c0_g1_i1:BTB;	phaw_30_tra_m.001005:BTB:zf-C2H2:zf-C2H2_4:zf-met;	-	TC012869:BTB:BEN:zf-C2H2:zf-C2H2_4:zf-C2H2_6;	-
led11496	0	0	0	1	1	0	1	0	-	-	-	Trans=TR59783_c0_g2_i1:CENP-S:TFIID-31kDa:CENP-T;	phaw_30_tra_u.007817:CENP-S:Bromo_TP;	-	TC005212:CENP-S;	-
led11507	0	0	0	1	1	0	1	0	-	-	-	Trans=TR75039_c0_g1_i1:zf-AN1;	phaw_30_tra_m.020364:ubiquitin:zf-AN1:Rad60-SLD;	-	TC005738:ubiquitin:zf-AN1:Rad60-SLD:Ubiquitin_2:YukD;	-
led11513	0	0	0	1	1	0	1	0	-	-	-	Trans=TR83741_c0_g3_i2:G_glu_transpept;	phaw_30_tra_m.018590:G_glu_transpept;	-	TC011313:G_glu_transpept;	-
led11515	0	0	0	1	1	0	1	0	-	-	-	Trans=TR85632_c2_g1_i1:MADF_DNA_bdg;	phaw_30_tra_m.012329:MADF_DNA_bdg;	-	TC009316:MADF_DNA_bdg:BESS:Myb_DNA-bind_5:Myb_DNA-bind_4;	-
led11516	0	0	0	1	1	0	1	0	-	-	-	Trans=TR8848_c0_g3_i3:DUF4371:Dimer_Tnp_hAT:GAGA;	phaw_30_tra_m.003607;	-	TC012929:DUF4371;	-
led11520	0	0	0	1	1	0	1	0	-	-	-	Trans=TR9351_c0_g1_i2;	phaw_30_tra_m.010775;	-	TC004525;	-
led10724	0	0	1	1	0	0	1	0	-	-	DAPPUDRAFT_113123:Dimer_Tnp_hAT;	Trans=TR142132_c3_g5_i2:Dimer_Tnp_hAT;	-	-	TC001848:Dimer_Tnp_hAT;	-
led10801	0	0	1	1	0	0	1	0	-	-	DAPPUDRAFT_16207:WD40;	Trans=TR119200_c2_g2_i4:WD40;	-	-	TC014674:WD40;	-
led10853	0	0	1	1	0	0	1	0	-	-	DAPPUDRAFT_231806:ARL2_Bind_BART;	Trans=TR70942_c0_g1_i1:ARL2_Bind_BART;	-	-	TC014138:ARL2_Bind_BART;	-
led10958	0	0	1	1	0	0	1	0	-	-	DAPPUDRAFT_257138:7tm_1:7TM_GPCR_Srsx:7TM_GPCR_Srx;	Trans=asmbl_34494:7tm_1:7TM_GPCR_Srsx:7TM_GPCR_Srx;	-	-	TC015120:7tm_1;	-
led11007	0	0	1	1	0	0	1	0	-	-	DAPPUDRAFT_300656:CBFB_NFYA;	Trans=asmbl_76287:CBFB_NFYA;	-	-	TC007453:CBFB_NFYA;	-
led11056	0	0	1	1	0	0	1	0	-	-	DAPPUDRAFT_308140:RAP:FAST_2:FAST_1;	Trans=asmbl_7169;	-	-	TC014520:RAP;	-
led11085	0	0	1	1	0	0	1	0	-	-	DAPPUDRAFT_315814:zf-H2C2_2:zf-C2H2:zf-C2H2_4:zf-met;	Trans=asmbl_79596:zf-H2C2_2:zf-C2H2:zf-C2H2_4:zf-Di19;	-	-	TC000837:zf-H2C2_2:zf-C2H2:zf-C2H2_4;	-
led11122	0	0	1	1	0	0	1	0	-	-	DAPPUDRAFT_329143:Myb_DNA-bind_2;	Trans=TR110496_c1_g8_i2:Myb_DNA-bind_2;	-	-	TC001241:Myb_DNA-bind_2;	-
led11165	0	0	1	1	0	0	1	0	-	-	DAPPUDRAFT_51173:OHCU_decarbox;	Trans=asmbl_60088:OHCU_decarbox;	-	-	TC007926:OHCU_decarbox:CSD;	-
led11186	0	0	1	1	0	0	1	0	-	-	DAPPUDRAFT_97492;	Trans=asmbl_95011;	-	-	TC004148;	-
led8918	0	1	1	1	1	0	0	0	-	FBpp0071420:RAP;	DAPPUDRAFT_310153:RAP;	Trans=TR109866_c0_g1_i4;	phaw_30_tra_m.024510:RAP:FAST_1:FAST_2;	-	-	-
led8942	0	1	1	1	1	0	0	0	-	FBpp0074249:Pkinase:Pkinase_Tyr:RIO1:TFIIA;	DAPPUDRAFT_300768:Pkinase:Pkinase_Tyr;	Trans=asmbl_80821:Pkinase:Pkinase_Tyr:APH;	phaw_30_tra_m.014748:Pkinase:Pkinase_Tyr;	-	-	-
led8948	0	1	1	1	1	0	0	0	-	FBpp0074892;	DAPPUDRAFT_242397;	Trans=TR24892_c0_g1_i1;	phaw_30_tra_m.015162;	-	-	-
led8989	0	1	1	1	1	0	0	0	-	FBpp0079544:Nrf1_DNA-bind;	DAPPUDRAFT_304658:Nrf1_DNA-bind;	Trans=asmbl_17970:Nrf1_DNA-bind;	phaw_30_tra_u.020137:Nrf1_DNA-bind;	-	-	-
led8998	0	1	1	1	1	0	0	0	-	FBpp0081424:Trypsin;	DAPPUDRAFT_57749:Trypsin:Trypsin_2;	Trans=asmbl_6675:Trypsin;	phaw_30_tra_m.018878:Trypsin:Trypsin_2;	-	-	-
led9004	0	1	1	1	1	0	0	0	-	FBpp0081900:Heme_oxygenase;	DAPPUDRAFT_222567:Heme_oxygenase;	Trans=asmbl_49471:Heme_oxygenase;	phaw_30_tra_m.003205:Heme_oxygenase;	-	-	-
led9076	0	1	1	1	1	0	0	0	-	FBpp0289681:AGTRAP;	DAPPUDRAFT_220411:AGTRAP;	Trans=TR123122_c1_g5_i1:AGTRAP;	phaw_30_tra_m.022161:AGTRAP;	-	-	-
led9087	0	1	1	1	1	0	0	0	-	FBpp0291409:Glyco_transf_43;	DAPPUDRAFT_259592:Glyco_transf_43;	Trans=asmbl_39470:Glyco_transf_43;	phaw_30_tra_m.002508:Glyco_transf_43;	-	-	-
led9110	0	1	1	1	1	0	0	0	-	FBpp0298271:I-set:Ig_2:V-set:Ig_3:ig:V-set_CD47;	DAPPUDRAFT_63008:I-set:V-set:Ig_2:ig:Ig_3;	Trans=TR83421_c0_g1_i2:I-set:V-set:Ig_2:ig:Ig_3:V-set_CD47;	phaw_30_tra_m.020658:I-set:V-set:Ig_2:ig:Ig_3:V-set_CD47;	-	-	-
led9121	0	1	1	1	1	0	0	0	-	FBpp0302743;	DAPPUDRAFT_248350:CD20;	Trans=asmbl_36831;	phaw_30_tra_m.006662:CD20;	-	-	-
led9156	0	1	1	1	1	0	0	0	-	FBpp0306529:Cofilin_ADF;	DAPPUDRAFT_308455:Cofilin_ADF;	Trans=TR133850_c3_g3_i8:Cofilin_ADF;	phaw_30_tra_u.017388:Cofilin_ADF;	-	-	-
led9168	0	1	1	1	1	0	0	0	-	FBpp0308287:U-box;	DAPPUDRAFT_314447:U-box:zf-RING_2:zf-RING_5;	Trans=asmbl_17820:U-box:zf-B_box;	phaw_30_tra_m.006424:U-box;	-	-	-
led9208	0	1	1	1	1	0	0	0	-	FBpp0311261:Peptidase_C78;	DAPPUDRAFT_112706:Peptidase_C78;	Trans=asmbl_78560:Peptidase_C78;	phaw_30_tra_m.010514:Peptidase_C78;	-	-	-
led9209	0	1	1	1	1	0	0	0	-	FBpp0311267:ELYS;	DAPPUDRAFT_47305:ELYS;	Trans=asmbl_45311:ELYS;	phaw_30_tra_m.010441:ELYS;	-	-	-
led9211	0	1	1	1	1	0	0	0	-	FBpp0311671:DUF4517;	DAPPUDRAFT_231267:DUF4517;	Trans=asmbl_13437:DUF4517;	phaw_30_tra_m.022421:DUF4517;	-	-	-
led11460	0	0	0	1	0	0	2	0	-	-	-	Trans=TR27229_c0_g2_i1;	-	-	TC005318;TC004264;	-
led4559	0	2	1	1	2	0	2	0	-	FBpp0087874:Trypsin:CUB:Trypsin_2;FBpp0087875:Trypsin:CUB;	DAPPUDRAFT_216354:Trypsin:CUB:DUF1986;	Trans=asmbl_41522:Trypsin:Trypsin_2:DUF1986;	phaw_30_tra_m.006646:Trypsin:DUF1986:CUB:Trypsin_2:DUF3439;phaw_30_tra_m.022129:Trypsin:DUF1986:Trypsin_2;	-	TC030072:Trypsin:CUB;TC030073:Trypsin:CUB;	-
led7314	0	0	3	1	1	0	1	0	-	-	DAPPUDRAFT_238022;DAPPUDRAFT_314230;DAPPUDRAFT_331880;	Trans=asmbl_82502;	phaw_30_tra_m.007045;	-	TC005971;	-
led7367	0	0	3	1	1	0	1	0	-	-	DAPPUDRAFT_347607:Glyco_hydro_9:CBM_2;DAPPUDRAFT_347608:Glyco_hydro_9:CBM_2;DAPPUDRAFT_347609:Glyco_hydro_9;	Trans=asmbl_81649:Glyco_hydro_9:CBM_2;	phaw_30_tra_m.010785:Glyco_hydro_9;	-	TC015370:Glyco_hydro_9;	-
led12144	0	0	1	1	0	0	0	0	-	-	DAPPUDRAFT_309533:Phospholip_A2_1:Phospholip_A2_2;	Trans=asmbl_29783:Phospholip_A2_1:Phospholip_A2_2:DUF1644;	-	-	-	-
led13279	0	0	1	1	0	0	0	0	-	-	DAPPUDRAFT_100304:Folliculin;	Trans=asmbl_16838:Folliculin;	-	-	-	-
led13345	0	0	1	1	0	0	0	0	-	-	DAPPUDRAFT_105878:MFS_1;	Trans=TR120325_c6_g2_i4:MFS_1:Sugar_tr;	-	-	-	-
led13573	0	0	1	1	0	0	0	0	-	-	DAPPUDRAFT_124873:Arginase;	Trans=TR54239_c0_g1_i1:Arginase;	-	-	-	-
led13611	0	0	1	1	0	0	0	0	-	-	DAPPUDRAFT_211088:Allantoicase;	Trans=TR29672_c0_g1_i1:Allantoicase;	-	-	-	-
led13621	0	0	1	1	0	0	0	0	-	-	DAPPUDRAFT_221249:DUF871;	Trans=TR29060_c0_g1_i1:ASXH;	-	-	-	-
led13623	0	0	1	1	0	0	0	0	-	-	DAPPUDRAFT_222285:WW;	Trans=asmbl_47119;	-	-	-	-
led13637	0	0	1	1	0	0	0	0	-	-	DAPPUDRAFT_225579:DUF1032;	Trans=asmbl_35630:DUF1032;	-	-	-	-
led13643	0	0	1	1	0	0	0	0	-	-	DAPPUDRAFT_227528;	Trans=TR32766_c1_g2_i1;	-	-	-	-
led13651	0	0	1	1	0	0	0	0	-	-	DAPPUDRAFT_229597:HAUS-augmin3;	Trans=TR142135_c1_g1_i1:HAUS-augmin3;	-	-	-	-
led13661	0	0	1	1	0	0	0	0	-	-	DAPPUDRAFT_231255:TPR_11:TPR_1:TPR_2:TPR_12:TPR_7:Apc3:TPR_19:TPR_8:Fis1_TPR_C;	Trans=TR46677_c2_g5_i3:TPR_11:TPR_1:TPR_2:TPR_17:TPR_8:TPR_16:TPR_9;	-	-	-	-
led13817	0	0	1	1	0	0	0	0	-	-	DAPPUDRAFT_250482;	Trans=TR115162_c0_g1_i4:DUF3439;	-	-	-	-
led13845	0	0	1	1	0	0	0	0	-	-	DAPPUDRAFT_253815;	Trans=asmbl_29135;	-	-	-	-
led13902	0	0	1	1	0	0	0	0	-	-	DAPPUDRAFT_261018:SRCR;	Trans=TR82345_c0_g1_i4:CUB:SRCR;	-	-	-	-
led13946	0	0	1	1	0	0	0	0	-	-	DAPPUDRAFT_267663;	Trans=TR15661_c2_g4_i2;	-	-	-	-
led13970	0	0	1	1	0	0	0	0	-	-	DAPPUDRAFT_274054:UBA:CUE;	Trans=TR48463_c0_g1_i1:UBA:SGS:CUE;	-	-	-	-
led13979	0	0	1	1	0	0	0	0	-	-	DAPPUDRAFT_276763;	Trans=TR41696_c0_g1_i2;	-	-	-	-
led13981	0	0	1	1	0	0	0	0	-	-	DAPPUDRAFT_277575;	Trans=TR70427_c0_g1_i1;	-	-	-	-
led13989	0	0	1	1	0	0	0	0	-	-	DAPPUDRAFT_299799:Radical_SAM;	Trans=TR13554_c0_g6_i1:HemN_C;	-	-	-	-
led13991	0	0	1	1	0	0	0	0	-	-	DAPPUDRAFT_299978:RmlD_sub_bind:Epimerase:NAD_binding_4:NAD_binding_10:Polysacc_synt_2:DapB_N;	Trans=TR141454_c0_g3_i1:RmlD_sub_bind:Epimerase:Polysacc_synt_2:NAD_binding_10:NAD_binding_4:3Beta_HSD;	-	-	-	-
led13993	0	0	1	1	0	0	0	0	-	-	DAPPUDRAFT_300146:Arrestin_C:Arrestin_N;	Trans=TR109082_c0_g2_i3:Arrestin_C:Arrestin_N;	-	-	-	-
led13999	0	0	1	1	0	0	0	0	-	-	DAPPUDRAFT_300451:FA_hydroxylase;	Trans=TR50939_c0_g1_i1:FA_hydroxylase;	-	-	-	-
led14004	0	0	1	1	0	0	0	0	-	-	DAPPUDRAFT_301092:DUF3429;	Trans=asmbl_42493:DUF3429;	-	-	-	-
led14027	0	0	1	1	0	0	0	0	-	-	DAPPUDRAFT_303196;	Trans=TR56926_c3_g3_i2;	-	-	-	-
led14039	0	0	1	1	0	0	0	0	-	-	DAPPUDRAFT_304438;	Trans=TR50111_c2_g1_i4;	-	-	-	-
led14042	0	0	1	1	0	0	0	0	-	-	DAPPUDRAFT_304702;	Trans=asmbl_43181;	-	-	-	-
led14045	0	0	1	1	0	0	0	0	-	-	DAPPUDRAFT_304961:adh_short:adh_short_C2:KR;	Trans=asmbl_6174:adh_short:adh_short_C2:KR:NAD_binding_10;	-	-	-	-
led14079	0	0	1	1	0	0	0	0	-	-	DAPPUDRAFT_307800:FAD_binding_7:DNA_photolyase;	Trans=asmbl_957:FAD_binding_7:DNA_photolyase;	-	-	-	-
led14082	0	0	1	1	0	0	0	0	-	-	DAPPUDRAFT_308118:PRELI;	Trans=asmbl_52384:PRELI;	-	-	-	-
led14106	0	0	1	1	0	0	0	0	-	-	DAPPUDRAFT_311102:UvrD_C:UvrD_C_2:UvrD-helicase:F-box:F-box-like:AAA_30;	Trans=asmbl_90812:UvrD_C_2:UvrD_C:UvrD-helicase;	-	-	-	-
led14113	0	0	1	1	0	0	0	0	-	-	DAPPUDRAFT_312628:zf-C2H2:zf-H2C2_2:zf-C2H2_4;	Trans=asmbl_90859:zf-H2C2_2:zf-C2H2;	-	-	-	-
led14115	0	0	1	1	0	0	0	0	-	-	DAPPUDRAFT_313033:DUF1619;	Trans=TR47636_c0_g1_i1:DUF1619;	-	-	-	-
led14122	0	0	1	1	0	0	0	0	-	-	DAPPUDRAFT_313761:Kelch_1:Kelch_6:Kelch_4:BTB:BACK:Kelch_2:Kelch_3:DUF3342;	Trans=asmbl_60031:Kelch_1:Kelch_6:BTB:Kelch_4:BACK:Kelch_3:Kelch_2;	-	-	-	-
led14128	0	0	1	1	0	0	0	0	-	-	DAPPUDRAFT_314411:NIPSNAP;	Trans=asmbl_28157:NIPSNAP;	-	-	-	-
led14143	0	0	1	1	0	0	0	0	-	-	DAPPUDRAFT_316324;	Trans=asmbl_13885;	-	-	-	-
led14172	0	0	1	1	0	0	0	0	-	-	DAPPUDRAFT_320916;	Trans=asmbl_1538:I-set:Ig_2:ig:V-set:Ig_3;	-	-	-	-
led14178	0	0	1	1	0	0	0	0	-	-	DAPPUDRAFT_321680:PAS_9:PAS:PAS_4:PAS_3;	Trans=TR5209_c0_g1_i1:PAS_9:PAS:PAS_4:Response_reg;	-	-	-	-
led14180	0	0	1	1	0	0	0	0	-	-	DAPPUDRAFT_321848:Fez1;	Trans=TR70854_c0_g3_i10:Fez1:WEMBL:DUF2576;	-	-	-	-
led14218	0	0	1	1	0	0	0	0	-	-	DAPPUDRAFT_328039:DUF3689;	Trans=asmbl_29041:DUF3689;	-	-	-	-
led14220	0	0	1	1	0	0	0	0	-	-	DAPPUDRAFT_328162:WH2;	Trans=asmbl_43164:WH2;	-	-	-	-
led14241	0	0	1	1	0	0	0	0	-	-	DAPPUDRAFT_330318:Astacin:CBM_14;	Trans=TR79697_c0_g1_i1:Astacin:CBM_14;	-	-	-	-
led14271	0	0	1	1	0	0	0	0	-	-	DAPPUDRAFT_339667:PB1:DUF2911;	Trans=TR1055_c0_g1_i1:ZZ:PB1;	-	-	-	-
led14273	0	0	1	1	0	0	0	0	-	-	DAPPUDRAFT_340218;	Trans=TR78474_c0_g1_i1;	-	-	-	-
led14275	0	0	1	1	0	0	0	0	-	-	DAPPUDRAFT_344656:Laminin_G_2:Laminin_G_1:Laminin_G_3;	Trans=asmbl_2604:Laminin_G_2:Laminin_G_1;	-	-	-	-
led14276	0	0	1	1	0	0	0	0	-	-	DAPPUDRAFT_344845;	Trans=TR75546_c1_g1_i1;	-	-	-	-
led14287	0	0	1	1	0	0	0	0	-	-	DAPPUDRAFT_37199;	Trans=TR13580_c1_g1_i1;	-	-	-	-
led14292	0	0	1	1	0	0	0	0	-	-	DAPPUDRAFT_442808;	Trans=asmbl_90460:C2;	-	-	-	-
led14299	0	0	1	1	0	0	0	0	-	-	DAPPUDRAFT_48122:zf-C3HC4_3:zf-C3HC4_2:zf-RING_5;	Trans=asmbl_537:zf-C3HC4_3:zf-C3HC4_2:zf-RING_5:zf-RING_2:zf-P11;	-	-	-	-
led14306	0	0	1	1	0	0	0	0	-	-	DAPPUDRAFT_52106;	Trans=TR16480_c0_g3_i5:DivIC:HOOK;	-	-	-	-
led14319	0	0	1	1	0	0	0	0	-	-	DAPPUDRAFT_57167;	Trans=asmbl_64622:Collagen:Laminin_G_3:Laminin_G_2;	-	-	-	-
led14320	0	0	1	1	0	0	0	0	-	-	DAPPUDRAFT_57329:Neil1-DNA_bind:H2TH:Fapy_DNA_glyco;	Trans=TR89119_c1_g1_i7:Neil1-DNA_bind:H2TH:Fapy_DNA_glyco;	-	-	-	-
led14345	0	0	1	1	0	0	0	0	-	-	DAPPUDRAFT_69734:HSP70;	Trans=TR74309_c0_g1_i1:HSP70:Sec34;	-	-	-	-
led14346	0	0	1	1	0	0	0	0	-	-	DAPPUDRAFT_69789:Ras:Miro:Arf:MMR_HSR1:Gtr1_RagA:GTP_EFTU:Dynamin_N:G-alpha:FeoB_N:Arch_ATPase:SRPRB;	Trans=TR61870_c0_g1_i1:Ras:Miro:Arf:MMR_HSR1:Gtr1_RagA:SRPRB:DUF258;	-	-	-	-
led14347	0	0	1	1	0	0	0	0	-	-	DAPPUDRAFT_69950:eIF-5a;	Trans=TR59978_c0_g1_i1:eIF-5a;	-	-	-	-
led14348	0	0	1	1	0	0	0	0	-	-	DAPPUDRAFT_69953:Got1:MFS_1;	Trans=TR48461_c0_g1_i2:Got1:DUF4181;	-	-	-	-
led14349	0	0	1	1	0	0	0	0	-	-	DAPPUDRAFT_69961:Ribosomal_L19e;	Trans=TR10856_c1_g1_i1:Ribosomal_L19e;	-	-	-	-
led14350	0	0	1	1	0	0	0	0	-	-	DAPPUDRAFT_70036:Cofilin_ADF;	Trans=TR28338_c0_g1_i1:Cofilin_ADF;	-	-	-	-
led14351	0	0	1	1	0	0	0	0	-	-	DAPPUDRAFT_70056:ThiF;	Trans=TR124367_c0_g2_i2:ThiF;	-	-	-	-
led14352	0	0	1	1	0	0	0	0	-	-	DAPPUDRAFT_71790:HSP90;	Trans=TR67593_c0_g1_i1:HSP90;	-	-	-	-
led14353	0	0	1	1	0	0	0	0	-	-	DAPPUDRAFT_72936:Ribosomal_L6;	Trans=TR15404_c0_g2_i2:Ribosomal_L6:PilN;	-	-	-	-
led14357	0	0	1	1	0	0	0	0	-	-	DAPPUDRAFT_92028:tRNA_edit;	Trans=asmbl_51217:tRNA_edit;	-	-	-	-
led14362	0	0	1	1	0	0	0	0	-	-	DAPPUDRAFT_94977:Spectrin;	Trans=TR133897_c0_g4_i2:Spectrin;	-	-	-	-
led14363	0	0	1	1	0	0	0	0	-	-	DAPPUDRAFT_95576:LisH;	Trans=asmbl_95563;	-	-	-	-
led14366	0	0	1	1	0	0	0	0	-	-	DAPPUDRAFT_96952;	Trans=TR80553_c0_g1_i1;	-	-	-	-
led14369	0	0	1	1	0	0	0	0	-	-	DAPPUDRAFT_97958;	Trans=asmbl_43048;	-	-	-	-
led14372	0	0	1	1	0	0	0	0	-	-	DAPPUDRAFT_98347:Zip;	Trans=TR117322_c0_g2_i1;	-	-	-	-
led14373	0	0	1	1	0	0	0	0	-	-	DAPPUDRAFT_98897:PDGF;	Trans=asmbl_85264:PDGF;	-	-	-	-
led7347	0	0	2	1	2	0	1	0	-	-	DAPPUDRAFT_309949:DUF2367;DAPPUDRAFT_309950:DUF2367;	Trans=TR64844_c0_g2_i5:DUF2367;	phaw_30_tra_m.003797:DUF2367;phaw_30_tra_m.013040:DUF2367;	-	TC006265:DUF2367;	-
led9064	0	2	0	1	1	0	0	0	-	FBpp0111379:Chitin_bind_4;FBpp0305759:Chitin_bind_4;	-	Trans=asmbl_66584:Chitin_bind_4;	phaw_30_tra_m.009795:Chitin_bind_4;	-	-	-
led8684	0	1	0	1	1	0	1	0	-	FBpp0086662:MFS_1;	-	Trans=asmbl_89804:MFS_1:Ycf1;	phaw_30_tra_m.023826:MFS_1;	-	TC000459:MFS_1:ATG22;	-
led8716	0	1	0	1	1	0	1	0	-	FBpp0301169:Lectin_C;	-	Trans=asmbl_25542:Lectin_C:Herpes_UL45;	phaw_30_tra_m.000890:Lectin_C;	-	TC010947:Lectin_C;	-
led8896	0	1	0	1	1	0	1	0	-	FBpp0303370:LRR_8:LRR_4:LRR_5;	-	Trans=TR33636_c0_g1_i2:LRR_8:LRR_4:LRR_5:EphA2_TM:SIT;	phaw_30_tra_m.023635:LRR_8:LRR_4:LRR_5:LRR_9:LRRNT;	-	TC001975:LRR_8:LRR_4:LRR_5:LRR_9;	-
led8901	0	1	0	1	1	0	1	0	-	FBpp0302928:EF-hand_1:EF-hand_7:EF-hand_5:EF-hand_8;	-	Trans=TR38376_c0_g2_i2:EF-hand_5:EF-hand_1:EF-hand_7:EF-hand_6:EF-hand_8:SPARC_Ca_bdg;	phaw_30_tra_m.020264:EF-hand_5:EF-hand_7:EF-hand_1:EF-hand_8:EF-hand_6:SPARC_Ca_bdg:SR-25;	-	TC015693:EF-hand_7:EF-hand_1:EF-hand_5:EF-hand_6:EF-hand_8;	-
led8915	0	1	0	1	1	0	1	0	-	FBpp0071008:IRS:PH;	-	Trans=TR81698_c2_g6_i5:IRS:PH;	phaw_30_tra_m.018964:IRS;	-	TC011346:IRS:PH;	-
led8919	0	1	0	1	1	0	1	0	-	FBpp0071459:Tim17;	-	Trans=asmbl_5300:Tim17;	phaw_30_tra_m.000107:Tim17;	-	TC009025:Tim17;	-
led8941	0	1	0	1	1	0	1	0	-	FBpp0074092:MARVEL;	-	Trans=asmbl_17291:MARVEL;	phaw_30_tra_m.024749:MARVEL;	-	TC012091:MARVEL;	-
led8946	0	1	0	1	1	0	1	0	-	FBpp0074760:DUF4495;	-	Trans=TR119088_c0_g1_i1:DUF4495;	phaw_30_tra_m.005021:DUF4495;	-	TC001311:DUF4495;	-
led8962	0	1	0	1	1	0	1	0	-	FBpp0076279:UPF0193;	-	Trans=asmbl_20878:UPF0193;	phaw_30_tra_m.017525:UPF0193;	-	TC015994:UPF0193;	-
led8963	0	1	0	1	1	0	1	0	-	FBpp0076485:DUF1625;	-	Trans=TR130776_c0_g1_i1:DUF1625;	phaw_30_tra_m.018686:DUF1625;	-	TC013551:DUF1625;	-
led8991	0	1	0	1	1	0	1	0	-	FBpp0080409:UbiA;	-	Trans=asmbl_93695:UbiA;	phaw_30_tra_m.004695:UbiA;	-	TC006361:UbiA;	-
led9007	0	1	0	1	1	0	1	0	-	FBpp0082328:Inositol_P;	-	Trans=asmbl_24208:Inositol_P;	phaw_30_tra_m.006189:Inositol_P;	-	TC002087:Inositol_P;	-
led9010	0	1	0	1	1	0	1	0	-	FBpp0082402:HEAT_2:Adaptin_N;	-	Trans=asmbl_72602:HEAT_2;	phaw_30_tra_m.001412:HEAT_EZ;	-	TC005396;	-
led9022	0	1	0	1	1	0	1	0	-	FBpp0084111:Ras:Miro:Arf:Gtr1_RagA:SRPRB:MMR_HSR1;	-	Trans=TR8289_c0_g1_i1:Ras:Miro:Arf:SRPRB:MMR_HSR1:Gtr1_RagA;	phaw_30_tra_m.020044:Ras:Miro:Arf:SRPRB:MMR_HSR1;	-	TC001149:Ras:Miro:Arf:Gtr1_RagA:MMR_HSR1:SRPRB;	-
led9034	0	1	0	1	1	0	1	0	-	FBpp0085358:zf-MYND:SET;	-	Trans=asmbl_8342:zf-MYND:SET;	phaw_30_tra_m.003435:zf-MYND:SET;	-	TC005638:zf-MYND;	-
led9035	0	1	0	1	1	0	1	0	-	FBpp0085575:Chitin_bind_4;	-	Trans=asmbl_45226:Chitin_bind_4;	phaw_30_tra_m.018159:Chitin_bind_4;	-	TC015304:Chitin_bind_4;	-
led9042	0	1	0	1	1	0	1	0	-	FBpp0087052;	-	Trans=TR141283_c0_g2_i2:Dopey_N;	phaw_30_tra_m.015274;	-	TC008796:DUF2828;	-
led9056	0	1	0	1	1	0	1	0	-	FBpp0088048:Glyco_transf_92;	-	Trans=asmbl_39157:Glyco_transf_92;	phaw_30_tra_m.010977:Glyco_transf_92;	-	TC008925:Glyco_transf_92;	-
led9068	0	1	0	1	1	0	1	0	-	FBpp0113017:CBM_14;	-	Trans=TR55569_c2_g1_i2:CBM_14;	phaw_30_tra_m.002724:CBM_14;	-	TC004733:CBM_14;	-
led9080	0	1	0	1	1	0	1	0	-	FBpp0290532:SDF;	-	Trans=TR138977_c2_g2_i9:SDF;	phaw_30_tra_m.011830:SDF;	-	TC010614:SDF;	-
led9081	0	1	0	1	1	0	1	0	-	FBpp0290560:SOCS_box;	-	Trans=asmbl_27625:SOCS_box:Ank:Ank_2;	phaw_30_tra_m.020969;	-	TC008017:SOCS_box;	-
led9082	0	1	0	1	1	0	1	0	-	FBpp0290660:HLH:Basic:Myf5;	-	Trans=TR65988_c0_g1_i1:HLH:Basic:Myf5;	phaw_30_tra_m.010704:HLH:Basic:Myf5;	-	TC015855:HLH:Basic:Myf5;	-
led9085	0	1	0	1	1	0	1	0	-	FBpp0290930;	-	Trans=asmbl_41491;	phaw_30_tra_m.023190;	-	TC001099;	-
led9090	0	1	0	1	1	0	1	0	-	FBpp0291717:GSAP-16;	-	Trans=asmbl_75535:GSAP-16;	phaw_30_tra_m.022887:GSAP-16;	-	TC001724:GSAP-16;	-
led9093	0	1	0	1	1	0	1	0	-	FBpp0292194;	-	Trans=asmbl_84132;	phaw_30_tra_m.007635;	-	TC030550;	-
led9103	0	1	0	1	1	0	1	0	-	FBpp0296983:Lectin_C;	-	Trans=asmbl_57763:Lectin_C;	phaw_30_tra_m.009342:Lectin_C;	-	TC014184:Lectin_C;	-
led9105	0	1	0	1	1	0	1	0	-	FBpp0297358:KH_1:KH_3;	-	Trans=TR49359_c2_g1_i4:KH_1;	phaw_30_tra_m.020815:KH_1;	-	TC008871:KH_1;	-
led9114	0	1	0	1	1	0	1	0	-	FBpp0301215:DUF872;	-	Trans=asmbl_65992;	phaw_30_tra_m.000104;	-	TC002618:DUF872;	-
led9115	0	1	0	1	1	0	1	0	-	FBpp0301222:Astacin;	-	Trans=asmbl_60050:Astacin;	phaw_30_tra_m.003180:Astacin;	-	TC002341:Astacin;	-
led9117	0	1	0	1	1	0	1	0	-	FBpp0301620:GRIP;	-	Trans=asmbl_30934:GRIP:DUF2450:Reo_sigmaC:CENP-F_leu_zip:UBN2:ERM:Prefoldin_2:DUF972:Tropomyosin_1:GAS;	phaw_30_tra_m.007568:GRIP;	-	TC014288:GRIP;	-
led9130	0	1	0	1	1	0	1	0	-	FBpp0304310:zf-H2C2_2:zf-C2H2:zf-C2H2_4:zf-C2H2_jaz;	-	Trans=TR32720_c2_g1_i3:zf-H2C2_2:zf-C2H2:zf-C2H2_4:zf-C2H2_6;	phaw_30_tra_m.004381:zf-H2C2_2:zf-C2H2;	-	TC000326:zf-H2C2_2:zf-C2H2;	-
led9131	0	1	0	1	1	0	1	0	-	FBpp0304317:DUF1370;	-	Trans=TR50522_c0_g1_i6:DUF1370;	phaw_30_tra_m.020057:DUF1370;	-	TC004066:DUF1370;	-
led9136	0	1	0	1	1	0	1	0	-	FBpp0304606:RRM_1:RRM_5:RRM_6:zf-CCHC;	-	Trans=asmbl_4544:RRM_1:RRM_5:RRM_6:zf-CCHC;	phaw_30_tra_m.006589:RRM_1:RRM_6:RRM_5:zf-CCHC;	-	TC010640:RRM_1:RRM_6:RRM_5:zf-CCHC:DUF1777;	-
led9137	0	1	0	1	1	0	1	0	-	FBpp0304681;	-	Trans=asmbl_4588;	phaw_30_tra_m.019726;	-	TC004956;	-
led9146	0	1	0	1	1	0	1	0	-	FBpp0305567:IncA;	-	Trans=TR72607_c5_g1_i1:ERM:Angiomotin_C;	phaw_30_tra_m.021884:DUF773;	-	TC012383;	-
led9163	0	1	0	1	1	0	1	0	-	FBpp0307416;	-	Trans=TR43843_c0_g1_i1;	phaw_30_tra_m.011408;	-	TC005685;	-
led9178	0	1	0	1	1	0	1	0	-	FBpp0308752:Ipi1_N;	-	Trans=asmbl_11857:Ipi1_N;	phaw_30_tra_m.010325:Ipi1_N;	-	TC015077:Ipi1_N;	-
led9187	0	1	0	1	1	0	1	0	-	FBpp0309745:PDZ:PDZ_2;	-	Trans=asmbl_10341:PDZ:PDZ_2;	phaw_30_tra_m.019388:PDZ:PDZ_2;	-	TC001616:PDZ:PDZ_2;	-
led9189	0	1	0	1	1	0	1	0	-	FBpp0309821:RCC1:RCC1_2;	-	Trans=TR80669_c0_g1_i1:RCC1:RCC1_2;	phaw_30_tra_m.014129:RCC1:RCC1_2;	-	TC014623:RCC1:RCC1_2;	-
led9191	0	1	0	1	1	0	1	0	-	FBpp0309954:MADF_DNA_bdg;	-	Trans=asmbl_95211:MADF_DNA_bdg;	phaw_30_tra_m.018671:MADF_DNA_bdg:Myb_DNA-bind_4:Myb_DNA-bind_5;	-	TC007246:MADF_DNA_bdg;	-
led9192	0	1	0	1	1	0	1	0	-	FBpp0310122:I-set:V-set:Ig_2:Ig_3:ig;	-	Trans=TR4845_c0_g2_i1:I-set:V-set:Ig_2:Ig_3:ig;	phaw_30_tra_m.020895:I-set:V-set:Ig_2:Ig_3;	-	TC001012:I-set:V-set:Ig_2:Ig_3:ig;	-
led9197	0	1	0	1	1	0	1	0	-	FBpp0310513:zf-rbx1:zf-RING_2:RWD:zf-C3HC4:zf-C3HC4_2;	-	Trans=TR105922_c0_g2_i3:zf-rbx1:RWD:zf-RING_2:zf-C3HC4;	phaw_30_tra_m.000546:RWD:zf-rbx1;	-	TC008331:RWD:zf-RING_2:zf-C3HC4_2;	-
led9199	0	1	0	1	1	0	1	0	-	FBpp0310599;	-	Trans=asmbl_63250;	phaw_30_tra_m.012265;	-	TC006952:UPF0104;	-
led9201	0	1	0	1	1	0	1	0	-	FBpp0310695:zf-RING_2:zf-rbx1:zf-C3HC4:zf-RING_5:zf-C3HC4_3:zf-C3HC4_2:zf-Apc11:Prok-RING_4:zf-Nse;	-	Trans=asmbl_53136:zf-RING_2:zf-rbx1:zf-RING_5:zf-C3HC4:zf-C3HC4_2:zf-C3HC4_3:zf-Apc11;	phaw_30_tra_m.001206:zf-RING_2:zf-rbx1:zf-RING_5:zf-C3HC4_3:zf-C3HC4:zf-C3HC4_2:Rad50_zn_hook:zf-Apc11:zf-HC5HC2H_2:zf-HC5HC2H;	-	TC004936:zf-RING_2:zf-rbx1:zf-C3HC4_2:zf-C3HC4:zf-RING_5:zf-C3HC4_3:zf-Apc11:FANCL_C;	-
led9204	0	1	0	1	1	0	1	0	-	FBpp0311066:zf-DHHC;	-	Trans=asmbl_56592:zf-DHHC;	phaw_30_tra_m.012632:zf-DHHC;	-	TC012534;	-
led9206	0	1	0	1	1	0	1	0	-	FBpp0311127:PTS_2-RNA;	-	Trans=TR112010_c3_g2_i1:PTS_2-RNA;	phaw_30_tra_m.014909:PTS_2-RNA;	-	TC007715:PTS_2-RNA;	-
led9210	0	1	0	1	1	0	1	0	-	FBpp0311557;	-	Trans=asmbl_52074;	phaw_30_tra_m.024592;	-	TC002667;	-
led9219	0	1	0	1	1	0	1	0	-	FBpp0312421:DUF3697;	-	Trans=asmbl_66463:DUF3697:Suf;	phaw_30_tra_m.010164;	-	TC009024:DUF3697:UBA;	-
led8169	0	0	3	1	1	0	0	0	-	-	DAPPUDRAFT_311768:Ion_trans_2;DAPPUDRAFT_311770:Ion_trans_2;DAPPUDRAFT_324399:Ion_trans_2;	Trans=TR3996_c1_g1_i3:Ion_trans_2;	phaw_30_tra_m.023274:Ion_trans_2;	-	-	-
led8227	0	0	3	1	1	0	0	0	-	-	DAPPUDRAFT_105253;DAPPUDRAFT_109505;DAPPUDRAFT_116676;	Trans=asmbl_15298;	phaw_30_tra_m.015247;	-	-	-
led8369	0	0	3	1	1	0	0	0	-	-	DAPPUDRAFT_301526:Metallophos:Metallophos_2;DAPPUDRAFT_304453:Metallophos;DAPPUDRAFT_322475:Metallophos;	Trans=asmbl_19565:Metallophos:Metallophos_2;	phaw_30_tra_m.000499:Metallophos;	-	-	-
led8711	0	1	1	1	0	0	1	0	-	FBpp0309589:Pyridoxal_deC:Beta_elim_lyase:Aminotran_5;	DAPPUDRAFT_236646:Pyridoxal_deC:Aminotran_5:Beta_elim_lyase;	Trans=asmbl_43189:Pyridoxal_deC:Beta_elim_lyase:Aminotran_5:SLA_LP_auto_ag;	-	-	TC010581:Pyridoxal_deC:SLA_LP_auto_ag:Beta_elim_lyase:Aminotran_5:OKR_DC_1;	-
led8874	0	1	1	1	0	0	1	0	-	FBpp0308676:IMS:IMS_C:DUF4332:HHH_5;	DAPPUDRAFT_3781:IMS:IMS_C:Cdd1;	Trans=asmbl_46021:IMS:IMS_C;	-	-	TC008961:IMS:IMS_C;	-
led8945	0	1	1	1	0	0	1	0	-	FBpp0074707:NUC205;	DAPPUDRAFT_323067;	Trans=asmbl_41881;	-	-	TC010388;	-
led8952	0	1	1	1	0	0	1	0	-	FBpp0075628:zf-MYND;	DAPPUDRAFT_312479;	Trans=asmbl_88510:zf-MYND;	-	-	TC009549;	-
led8969	0	1	1	1	0	0	1	0	-	FBpp0076693:DUF1986:Trypsin:Ldl_recept_a;	DAPPUDRAFT_317027:Trypsin:Ldl_recept_a:DUF1986:SRCR_2:SRCR;	Trans=asmbl_60524:Trypsin:Ldl_recept_a:DUF1986:Ycf1;	-	-	TC000870:Trypsin:Ldl_recept_a:DUF1986;	-
led8976	0	1	1	1	0	0	1	0	-	FBpp0077789;	DAPPUDRAFT_314619;	Trans=asmbl_90491;	-	-	TC011949:Ribonuclease_3;	-
led8982	0	1	1	1	0	0	1	0	-	FBpp0078467:MORN;	DAPPUDRAFT_216872:MORN;	Trans=asmbl_78747:MORN;	-	-	TC005135:MORN;	-
led9049	0	1	1	1	0	0	1	0	-	FBpp0087494:TNF:C1q;	DAPPUDRAFT_309029:TNF;	Trans=TR94538_c1_g2_i4:TNF;	-	-	TC013579:TNF;	-
led9053	0	1	1	1	0	0	1	0	-	FBpp0087616:DUF1115:RWD;	DAPPUDRAFT_43629:DUF1115:RWD;	Trans=TR84637_c0_g2_i6:DUF1115:RWD;	-	-	TC008349:DUF1115:RWD;	-
led9059	0	1	1	1	0	0	1	0	-	FBpp0099493:Yae1_N;	DAPPUDRAFT_40007:Yae1_N;	Trans=asmbl_66951:Yae1_N;	-	-	TC001235:Yae1_N;	-
led9067	0	1	1	1	0	0	1	0	-	FBpp0112136:GRIP;	DAPPUDRAFT_219999:GRIP;	Trans=asmbl_87817:GRIP:HALZ:ATG16;	-	-	TC010451:GRIP:Tropomyosin_1;	-
led9070	0	1	1	1	0	0	1	0	-	FBpp0271913:Lectin_C;	DAPPUDRAFT_236603:Lectin_C;	Trans=TR115053_c0_g1_i7:Lectin_C;	-	-	TC010412:Lectin_C;	-
led9091	0	1	1	1	0	0	1	0	-	FBpp0292073;	DAPPUDRAFT_234680:PQQ_2;	Trans=asmbl_55492;	-	-	TC001575;	-
led9092	0	1	1	1	0	0	1	0	-	FBpp0292074;	DAPPUDRAFT_321731;	Trans=asmbl_31227;	-	-	TC014751;	-
led9109	0	1	1	1	0	0	1	0	-	FBpp0297926:zf-C2H2:zf-H2C2_2:zf-C2H2_4;	DAPPUDRAFT_50915:zf-C2H2:zf-C2H2_4:zf-H2C2_2;	Trans=asmbl_158:zf-H2C2_2:zf-C2H2:zf-C2H2_4:zf-met:zf-C2H2_jaz;	-	-	TC015473:zf-C2H2:zf-H2C2_2:zf-C2H2_4;	-
led9140	0	1	1	1	0	0	1	0	-	FBpp0305167:SR-25;	DAPPUDRAFT_56446:zf-H2C2_2;	Trans=asmbl_54809:zf-H2C2_2;	-	-	TC007760:Mtf2_C;	-
led9151	0	1	1	1	0	0	1	0	-	FBpp0305851:Claudin_2;	DAPPUDRAFT_310235;	Trans=TR109373_c0_g2_i1;	-	-	TC007092:L_HGMIC_fpl;	-
led9152	0	1	1	1	0	0	1	0	-	FBpp0306008:Kazal_2:Kazal_1:Pacifastin_I;	DAPPUDRAFT_330316:Pacifastin_I:VWC;	Trans=TR53950_c0_g1_i1:Kazal_2:Kazal_1;	-	-	TC005336:Kazal_2:Kazal_1;	-
led9174	0	1	1	1	0	0	1	0	-	FBpp0308546:RRM_1:RRM_6:RRM_5;	DAPPUDRAFT_224305:RRM_1:RRM_6:RRM_5;	Trans=TR22240_c1_g2_i2:RRM_1:RRM_6:RRM_5;	-	-	TC003758:RRM_1:RRM_6:RRM_5;	-
led9193	0	1	1	1	0	0	1	0	-	FBpp0310219:SAM_1:SAM_2;	DAPPUDRAFT_258333;	Trans=asmbl_28923:SAM_1:SAM_2;	-	-	TC006717:SAM_1:SAM_2;	-
led9228	0	0	1	1	1	0	1	0	-	-	DAPPUDRAFT_100622:NGF;	Trans=TR520_c2_g1_i1;	phaw_30_tra_m.020381;	-	TC000734:NGF;	-
led9283	0	0	1	1	1	0	1	0	-	-	DAPPUDRAFT_111972:NARG2_C;	Trans=TR50088_c0_g1_i1:NARG2_C;	phaw_30_tra_m.010907:NARG2_C;	-	TC011887:NARG2_C;	-
led9343	0	0	1	1	1	0	1	0	-	-	DAPPUDRAFT_188519:UPF0547;	Trans=asmbl_89497:UPF0547;	phaw_30_tra_m.014640:UPF0547:RR_TM4-6;	-	TC014221:UPF0547:TMA7;	-
led9344	0	0	1	1	1	0	1	0	-	-	DAPPUDRAFT_189393:Peptidase_M28:Peptidase_M20;	Trans=asmbl_70193:Peptidase_M28:Peptidase_M20;	phaw_30_tra_m.014778:Peptidase_M28:PA:Peptidase_M20;	-	TC008584:Peptidase_M28:Peptidase_M20:PA;	-
led9388	0	0	1	1	1	0	1	0	-	-	DAPPUDRAFT_241620;	Trans=asmbl_55380;	phaw_30_tra_m.011144:RFX_DNA_binding;	-	TC004695;	-
led9436	0	0	1	1	1	0	1	0	-	-	DAPPUDRAFT_300091:NHL:SGL:SBBP;	Trans=TR122602_c2_g2_i9:NHL:SGL:zf-RING_2:zf-C3HC4_4:zf-C3HC4:zf-C3HC4_2:zf-RING_UBOX:zf-C3HC4_3:zf-RING_5;	phaw_30_tra_m.005198:NHL:zf-C3HC4_4:zf-C3HC4:zf-RING_2:zf-RING_5:zf-C3HC4_2;	-	TC009114:NHL:SGL:zf-C3HC4_2:zf-RING_2:zf-C3HC4:zf-RING_UBOX:zf-C3HC4_3:zf-C3HC4_4:zf-RING_5;	-
led9448	0	0	1	1	1	0	1	0	-	-	DAPPUDRAFT_303183:PDZ:PDZ_2;	Trans=asmbl_43703:PDZ:PDZ_2;	phaw_30_tra_m.000835:PDZ:PDZ_2;	-	TC010783:PDZ:PDZ_2;	-
led9451	0	0	1	1	1	0	1	0	-	-	DAPPUDRAFT_304274:DUF3661;	Trans=TR5314_c0_g1_i1:DUF3661;	phaw_30_tra_m.021710:DUF3661;	-	TC008825:DUF3661:PgaD;	-
led9460	0	0	1	1	1	0	1	0	-	-	DAPPUDRAFT_306421:SOG2;	Trans=asmbl_7474;	phaw_30_tra_m.010615;	-	TC014608;	-
led9473	0	0	1	1	1	0	1	0	-	-	DAPPUDRAFT_309043:FA_hydroxylase;	Trans=asmbl_6517:FA_hydroxylase;	phaw_30_tra_m.017535:FA_hydroxylase;	-	TC000699:FA_hydroxylase;	-
led9481	0	0	1	1	1	0	1	0	-	-	DAPPUDRAFT_313132;	Trans=TR34791_c0_g2_i1;	phaw_30_tra_m.020610:P12;	-	TC007896;	-
led9515	0	0	1	1	1	0	1	0	-	-	DAPPUDRAFT_334109:Ocular_alb;	Trans=TR120331_c3_g1_i2:Ocular_alb:7tm_2:7tm_1;	phaw_30_tra_m.008130:Ocular_alb:7tm_2;	-	TC012209:Ocular_alb:7tm_2:Frizzled;	-
led9525	0	0	1	1	1	0	1	0	-	-	DAPPUDRAFT_43244:ADH_N:ADH_zinc_N;	Trans=asmbl_103:ADH_zinc_N_2:ADH_zinc_N:ADH_N;	phaw_30_tra_m.002842:ADH_zinc_N_2:ADH_zinc_N;	-	TC030683:ADH_N;	-
led9530	0	0	1	1	1	0	1	0	-	-	DAPPUDRAFT_45729:PH:PH_11:PH_8;	Trans=asmbl_86332;	phaw_30_tra_m.003187:PH:PH_11:PH_8;	-	TC001680:PH:PH_11:PH_8;	-
led9532	0	0	1	1	1	0	1	0	-	-	DAPPUDRAFT_49929:zf-H2C2_2:zf-C2H2:zf-C2H2_4:zf-met:zf-C2H2_jaz;	Trans=asmbl_56582:zf-H2C2_2:zf-C2H2:zf-C2H2_4:zf-C2H2_6:zf-Di19;	phaw_30_tra_m.005068:zf-H2C2_2:zf-C2H2:zf-C2H2_4:zf-C2H2_6:zf-C2H2_jaz;	-	TC002340:zf-H2C2_2:zf-C2H2:zf-C2H2_4:zf-C2H2_jaz:zf-C2H2_6;	-
led9543	0	0	1	1	1	0	1	0	-	-	DAPPUDRAFT_63582:Neuroparsin;	Trans=asmbl_43534:Neuroparsin;	phaw_30_tra_m.021641:Neuroparsin;	-	TC013258:Neuroparsin;	-
led9545	0	0	1	1	1	0	1	0	-	-	DAPPUDRAFT_64016:CRAL_TRIO:CRAL_TRIO_2:CRAL_TRIO_N;	Trans=TR84579_c1_g1_i2:CRAL_TRIO:CRAL_TRIO_2:CRAL_TRIO_N;	phaw_30_tra_m.012726:CRAL_TRIO:CRAL_TRIO_2:CRAL_TRIO_N:STIL_N;	-	TC005781:CRAL_TRIO:CRAL_TRIO_2:CRAL_TRIO_N;	-
led9554	0	0	1	1	1	0	1	0	-	-	DAPPUDRAFT_95882:Alpha-amylase;	Trans=asmbl_49398:Alpha-amylase;	phaw_30_tra_m.010755:Alpha-amylase;	-	TC011942:Alpha-amylase;	-
led8977	0	1	0	1	2	0	0	0	-	FBpp0077849;	-	Trans=asmbl_27106:Zona_pellucida;	phaw_30_tra_m.020458:Zona_pellucida;phaw_30_tra_m.020459:Zona_pellucida;	-	-	-
led8362	0	0	2	1	2	0	0	0	-	-	DAPPUDRAFT_299882:Lipocalin_2:Lipocalin;DAPPUDRAFT_302799:Lipocalin_2:Lipocalin;	Trans=TR123133_c3_g1_i1:Lipocalin_2:Lipocalin:Triabin;	phaw_30_tra_m.001580:Lipocalin_2:Lipocalin;phaw_30_tra_m.020844:Lipocalin_2:Lipocalin;	-	-	-
led8388	0	0	2	1	2	0	0	0	-	-	DAPPUDRAFT_309800;DAPPUDRAFT_309801;	Trans=TR28105_c2_g1_i1;	phaw_30_tra_m.021588;phaw_30_tra_m.022809;	-	-	-
led9660	0	0	0	1	1	0	2	0	-	-	-	Trans=TR138970_c2_g2_i2:Sugar_tr:MFS_1:Cation_efflux;	phaw_30_tra_m.019473:Sugar_tr:MFS_1;	-	TC015500:Sugar_tr:MFS_1;TC015501:Sugar_tr:MFS_1:MFS_2;	-
led10129	0	0	1	1	1	0	0	0	-	-	DAPPUDRAFT_301543:Otopetrin;	Trans=TR22170_c0_g1_i1:Otopetrin;	phaw_30_tra_m.010745:Otopetrin:UPF0239;	-	-	-
led10144	0	0	1	1	1	0	0	0	-	-	DAPPUDRAFT_314361:HhH-GPD:NUDIX_4:HHH;	Trans=asmbl_40669:NUDIX_4:HhH-GPD:NUDIX:EndIII_4Fe-2S;	phaw_30_tra_m.013812:HhH-GPD:NUDIX_4:EndIII_4Fe-2S;	-	-	-
led10351	0	0	1	1	1	0	0	0	-	-	DAPPUDRAFT_303988;	Trans=TR9_c0_g1_i1;	phaw_30_tra_m.021643:Polyketide_cyc2;	-	-	-
led10503	0	0	1	1	1	0	0	0	-	-	DAPPUDRAFT_16384:T-box;	Trans=asmbl_93647:T-box;	phaw_30_tra_m.003326:T-box;	-	-	-
led10526	0	0	1	1	1	0	0	0	-	-	DAPPUDRAFT_196639:zf-H2C2_2:zf-C2H2:zf-C2H2_4;	Trans=asmbl_62791:zf-H2C2_2:zf-C2H2;	phaw_30_tra_m.022730:zf-H2C2_2:zf-met:zf-C2H2;	-	-	-
led10557	0	0	1	1	1	0	0	0	-	-	DAPPUDRAFT_315075:Sulfotransfer_1:Sulfotransfer_3;	Trans=asmbl_72732:Sulfotransfer_1:Sulfotransfer_3;	phaw_30_tra_m.024002:Sulfotransfer_1:Sulfotransfer_3;	-	-	-
led10584	0	0	1	1	1	0	0	0	-	-	DAPPUDRAFT_315132:DUF3421;	Trans=asmbl_70574;	phaw_30_tra_m.018804:Mucin;	-	-	-
led10603	0	0	1	1	1	0	0	0	-	-	DAPPUDRAFT_100705:Rad52_Rad22;	Trans=TR15580_c0_g2_i1:Rad52_Rad22;	phaw_30_tra_m.016715:Rad52_Rad22;	-	-	-
led10770	0	0	1	1	1	0	0	0	-	-	DAPPUDRAFT_117382:PIG-H;	Trans=TR88555_c1_g2_i11:PIG-H;	phaw_30_tra_m.003778:PIG-H;	-	-	-
led10804	0	0	1	1	1	0	0	0	-	-	DAPPUDRAFT_18240:zf-C2H2:zf-H2C2_2:zf-C2H2_4:zf-C2H2_jaz:zf-C2H2_6:zf-Di19:DZR;	Trans=TR79823_c0_g1_i3:BTB:zf-C2H2:zf-H2C2_2:zf-C2H2_4;	phaw_30_tra_m.011459:zf-H2C2_2:zf-C2H2:zf-C2H2_4:zf-C2H2_jaz:zf-C2HC_2;	-	-	-
led10805	0	0	1	1	1	0	0	0	-	-	DAPPUDRAFT_1878:FAD_binding_8:Ferric_reduct:NAD_binding_6:FAD_binding_6;	Trans=asmbl_12771:NAD_binding_6:FAD_binding_8:Ferric_reduct:FAD_binding_6;	phaw_30_tra_m.020483:NAD_binding_6:FAD_binding_8:Ferric_reduct:FAD_binding_6;	-	-	-
led10806	0	0	1	1	1	0	0	0	-	-	DAPPUDRAFT_191362:GCIP;	Trans=asmbl_26795:GCIP;	phaw_30_tra_m.024365:GCIP;	-	-	-
led10807	0	0	1	1	1	0	0	0	-	-	DAPPUDRAFT_194459:XK-related;	Trans=asmbl_24229:XK-related;	phaw_30_tra_m.016374:XK-related;	-	-	-
led10817	0	0	1	1	1	0	0	0	-	-	DAPPUDRAFT_218978:AP_endonuc_2;	Trans=asmbl_63718:AP_endonuc_2;	phaw_30_tra_m.018407:AP_endonuc_2;	-	-	-
led10818	0	0	1	1	1	0	0	0	-	-	DAPPUDRAFT_221374:Sod_Cu:AsnA;	Trans=TR42871_c1_g1_i1:Sod_Cu;	phaw_30_tra_m.014032:Sod_Cu;	-	-	-
led10820	0	0	1	1	1	0	0	0	-	-	DAPPUDRAFT_221694:Zona_pellucida;	Trans=TR80563_c0_g1_i4:Zona_pellucida;	phaw_30_tra_m.010987:Zona_pellucida;	-	-	-
led10828	0	0	1	1	1	0	0	0	-	-	DAPPUDRAFT_223037;	Trans=TR56040_c1_g1_i2;	phaw_30_tra_m.001802;	-	-	-
led10831	0	0	1	1	1	0	0	0	-	-	DAPPUDRAFT_223657:DUF1499;	Trans=TR10308_c2_g2_i5:DUF1499;	phaw_30_tra_m.020514:DUF1499;	-	-	-
led10835	0	0	1	1	1	0	0	0	-	-	DAPPUDRAFT_225784;	Trans=asmbl_73467;	phaw_30_tra_m.003656:Spc7:Filament;	-	-	-
led10839	0	0	1	1	1	0	0	0	-	-	DAPPUDRAFT_226732:UT;	Trans=TR92431_c2_g1_i2:UT;	phaw_30_tra_m.015524:UT;	-	-	-
led10846	0	0	1	1	1	0	0	0	-	-	DAPPUDRAFT_229131:FG-GAP:VCBS;	Trans=TR52572_c1_g1_i2:VCBS:FG-GAP;	phaw_30_tra_m.012390:FG-GAP;	-	-	-
led10849	0	0	1	1	1	0	0	0	-	-	DAPPUDRAFT_229673:DSPc;	Trans=asmbl_30587:DSPc;	phaw_30_tra_m.009591:DSPc;	-	-	-
led10867	0	0	1	1	1	0	0	0	-	-	DAPPUDRAFT_234097:Ldl_recept_a;	Trans=TR70806_c1_g2_i1:SEA:TSP_1;	phaw_30_tra_m.020834:Ldl_recept_a:SEA;	-	-	-
led10869	0	0	1	1	1	0	0	0	-	-	DAPPUDRAFT_234511:Sulfotransfer_2;	Trans=asmbl_36177:Sulfotransfer_2;	phaw_30_tra_m.003892:Sulfotransfer_2;	-	-	-
led10886	0	0	1	1	1	0	0	0	-	-	DAPPUDRAFT_238519;	Trans=asmbl_25358;	phaw_30_tra_m.020510;	-	-	-
led10902	0	0	1	1	1	0	0	0	-	-	DAPPUDRAFT_243046:bZIP_1:bZIP_2:HALZ;	Trans=asmbl_15667:bZIP_1:GAS:ATG16:HALZ;	phaw_30_tra_m.000951;	-	-	-
led10913	0	0	1	1	1	0	0	0	-	-	DAPPUDRAFT_245714;	Trans=TR119174_c0_g1_i3;	phaw_30_tra_m.023820:Ank_5:Ank:Ank_2:Ank_4:Ank_3;	-	-	-
led10931	0	0	1	1	1	0	0	0	-	-	DAPPUDRAFT_248107:Sod_Cu;	Trans=TR19908_c5_g3_i1:Sod_Cu;	phaw_30_tra_m.012670:Sod_Cu;	-	-	-
led10941	0	0	1	1	1	0	0	0	-	-	DAPPUDRAFT_251859:ANF_receptor:7tm_3;	Trans=asmbl_69342:ANF_receptor:7tm_3:Peripla_BP_6;	phaw_30_tra_m.023048:ANF_receptor:7tm_3;	-	-	-
led10942	0	0	1	1	1	0	0	0	-	-	DAPPUDRAFT_252029:LRR_5;	Trans=asmbl_49433;	phaw_30_tra_m.008774:Beta_helix;	-	-	-
led10996	0	0	1	1	1	0	0	0	-	-	DAPPUDRAFT_274499:zf-RVT;	Trans=asmbl_32720;	phaw_30_tra_m.010283:zf-RVT;	-	-	-
led11004	0	0	1	1	1	0	0	0	-	-	DAPPUDRAFT_300176:PAT1;	Trans=asmbl_73524:PAT1;	phaw_30_tra_m.022607:PAT1;	-	-	-
led11009	0	0	1	1	1	0	0	0	-	-	DAPPUDRAFT_301444:La:SUZ-C;	Trans=asmbl_77621:La:SUZ-C;	phaw_30_tra_m.014526:La:SUZ-C;	-	-	-
led11014	0	0	1	1	1	0	0	0	-	-	DAPPUDRAFT_301610:Herpes_UL52;	Trans=TR137764_c0_g1_i2;	phaw_30_tra_m.025218:Herpes_UL52;	-	-	-
led11016	0	0	1	1	1	0	0	0	-	-	DAPPUDRAFT_302061;	Trans=asmbl_96690;	phaw_30_tra_m.011936;	-	-	-
led11019	0	0	1	1	1	0	0	0	-	-	DAPPUDRAFT_302355:Pkinase:Pkinase_Tyr:POLO_box:Kinase-like;	Trans=asmbl_37224:POLO_box:Pkinase:Pkinase_Tyr;	phaw_30_tra_u.006667:Pkinase:Pkinase_Tyr:POLO_box:Kinase-like;	-	-	-
led11024	0	0	1	1	1	0	0	0	-	-	DAPPUDRAFT_302851:Acyl-CoA_dh_1:Acyl-CoA_dh_M:Acyl-CoA_dh_N:Acyl-CoA_dh_2;	Trans=TR109401_c0_g1_i1:Acyl-CoA_dh_1:Acyl-CoA_dh_N:Acyl-CoA_dh_M:Acyl-CoA_dh_2;	phaw_30_tra_u.011140:Acyl-CoA_dh_1:Acyl-CoA_dh_M:Acyl-CoA_dh_N:Acyl-CoA_dh_2;	-	-	-
led11025	0	0	1	1	1	0	0	0	-	-	DAPPUDRAFT_302905:OTU;	Trans=TR72574_c0_g5_i3:OTU:BSP_II;	phaw_30_tra_m.015009:OTU:UBA_4;	-	-	-
led11027	0	0	1	1	1	0	0	0	-	-	DAPPUDRAFT_303124:Kazal_2:Kazal_1:EF-hand_1:Pacifastin_I:EF-hand_7;	Trans=TR115671_c3_g1_i1:EF-hand_7;	phaw_30_tra_m.024613:Kazal_1:Kazal_2:Pacifastin_I:VWC;	-	-	-
led11029	0	0	1	1	1	0	0	0	-	-	DAPPUDRAFT_303551;	Trans=asmbl_24556;	phaw_30_tra_m.022313;	-	-	-
led11032	0	0	1	1	1	0	0	0	-	-	DAPPUDRAFT_304338:TPR_2:TPR_11;	Trans=asmbl_10169:TPR_11:TPR_14:TPR_12:Apc3;	phaw_30_tra_m.019739:TPR_11;	-	-	-
led11033	0	0	1	1	1	0	0	0	-	-	DAPPUDRAFT_304400:LAP1C;	Trans=asmbl_57013:LAP1C;	phaw_30_tra_m.011333:LAP1C;	-	-	-
led11034	0	0	1	1	1	0	0	0	-	-	DAPPUDRAFT_304421;	Trans=TR139363_c0_g1_i3;	phaw_30_tra_m.014942;	-	-	-
led11041	0	0	1	1	1	0	0	0	-	-	DAPPUDRAFT_305805;	Trans=TR133029_c0_g3_i1:Acetyltransf_10;	phaw_30_tra_m.008647:Acetyltransf_7;	-	-	-
led11043	0	0	1	1	1	0	0	0	-	-	DAPPUDRAFT_306091:LRR_8:LRR_4:LRR_5;	Trans=asmbl_85404:LRR_8:LRR_4:LRR_5;	phaw_30_tra_m.008134:LRR_8:LRR_4;	-	-	-
led11047	0	0	1	1	1	0	0	0	-	-	DAPPUDRAFT_307002:Lipocalin_2;	Trans=TR749_c0_g1_i1:Lipocalin_2:Lipocalin;	phaw_30_tra_m.007491:Lipocalin_2:Lipocalin;	-	-	-
led11052	0	0	1	1	1	0	0	0	-	-	DAPPUDRAFT_307779;	Trans=TR82060_c0_g1_i1;	phaw_30_tra_m.012527;	-	-	-
led11053	0	0	1	1	1	0	0	0	-	-	DAPPUDRAFT_307840:UCH:UCH_1:zf-RING_2;	Trans=asmbl_37104:UCH:UCH_1;	phaw_30_tra_m.019740:UCH:UCH_1;	-	-	-
led11055	0	0	1	1	1	0	0	0	-	-	DAPPUDRAFT_308115:Tetraspannin;	Trans=asmbl_28571:Tetraspannin;	phaw_30_tra_m.023570:Tetraspannin;	-	-	-
led11059	0	0	1	1	1	0	0	0	-	-	DAPPUDRAFT_308818:Phosphonate-bd:SBP_bac_3;	Trans=TR141458_c0_g1_i8:Phosphonate-bd;	phaw_30_tra_m.017532:Phosphonate-bd:SBP_bac_3;	-	-	-
led11063	0	0	1	1	1	0	0	0	-	-	DAPPUDRAFT_30917:PTR2;	Trans=TR105844_c0_g1_i3:PTR2:FAM176;	phaw_30_tra_m.014554:PTR2;	-	-	-
led11064	0	0	1	1	1	0	0	0	-	-	DAPPUDRAFT_309187:Glyco_hydro_31:Gal_mutarotas_2;	Trans=TR142122_c2_g1_i1:Glyco_hydro_31;	phaw_30_tra_m.013300:Glyco_hydro_31;	-	-	-
led11069	0	0	1	1	1	0	0	0	-	-	DAPPUDRAFT_311135:Bcl-2;	Trans=asmbl_39972:Bcl-2;	phaw_30_tra_m.007066:Bcl-2;	-	-	-
led11076	0	0	1	1	1	0	0	0	-	-	DAPPUDRAFT_312432:DUF2040;	Trans=asmbl_48581:DUF2040;	phaw_30_tra_m.006825:DUF2040;	-	-	-
led11081	0	0	1	1	1	0	0	0	-	-	DAPPUDRAFT_314679:WAP;	Trans=asmbl_66612:WAP;	phaw_30_tra_m.021926;	-	-	-
led11086	0	0	1	1	1	0	0	0	-	-	DAPPUDRAFT_316211:Orn_Arg_deC_N:Orn_DAP_Arg_deC:Ala_racemase_N;	Trans=asmbl_9570:Orn_Arg_deC_N:Orn_DAP_Arg_deC:Ala_racemase_N;	phaw_30_tra_u.005060:Orn_Arg_deC_N:Ala_racemase_N;	-	-	-
led11090	0	0	1	1	1	0	0	0	-	-	DAPPUDRAFT_318219:ADAM_spacer1:NTR:TIMP;	Trans=TR32458_c0_g1_i1:TSP_1;	phaw_30_tra_m.011284:ADAM_spacer1:NTR:TIMP:TSP_1;	-	-	-
led11091	0	0	1	1	1	0	0	0	-	-	DAPPUDRAFT_318471:Glyco_hydro_31:Trefoil;	Trans=TR139410_c2_g1_i1:Glyco_hydro_31:Trefoil;	phaw_30_tra_m.015318:Glyco_hydro_31:Trefoil;	-	-	-
led11093	0	0	1	1	1	0	0	0	-	-	DAPPUDRAFT_319275:DM4_12;	Trans=asmbl_86286:DM4_12;	phaw_30_tra_m.004781:DM4_12;	-	-	-
led11099	0	0	1	1	1	0	0	0	-	-	DAPPUDRAFT_321740:PhyH;	Trans=TR18572_c1_g1_i2:PhyH;	phaw_30_tra_m.010258:PhyH:2OG-FeII_Oxy_3;	-	-	-
led11100	0	0	1	1	1	0	0	0	-	-	DAPPUDRAFT_322081:Exo_endo_phos;	Trans=TR12043_c0_g1_i1:Exo_endo_phos;	phaw_30_tra_m.024996:Exo_endo_phos;	-	-	-
led11104	0	0	1	1	1	0	0	0	-	-	DAPPUDRAFT_323032:JHBP;	Trans=TR70968_c0_g1_i2:JHBP;	phaw_30_tra_m.001702;	-	-	-
led11107	0	0	1	1	1	0	0	0	-	-	DAPPUDRAFT_324689;	Trans=asmbl_24987;	phaw_30_tra_m.022567;	-	-	-
led11109	0	0	1	1	1	0	0	0	-	-	DAPPUDRAFT_325511;	Trans=TR128527_c1_g5_i1;	phaw_30_tra_m.010671;	-	-	-
led11110	0	0	1	1	1	0	0	0	-	-	DAPPUDRAFT_325742:DUF2454;	Trans=asmbl_19019:DUF2454;	phaw_30_tra_u.022993:DUF2454;	-	-	-
led11114	0	0	1	1	1	0	0	0	-	-	DAPPUDRAFT_327378;	Trans=TR114437_c1_g4_i2;	phaw_30_tra_m.005727;	-	-	-
led11116	0	0	1	1	1	0	0	0	-	-	DAPPUDRAFT_327707:PDZ:PDZ_2;	Trans=TR33694_c1_g1_i3:PDZ:PDZ_2;	phaw_30_tra_m.020092:PDZ:PDZ_2;	-	-	-
led11117	0	0	1	1	1	0	0	0	-	-	DAPPUDRAFT_327850;	Trans=TR76301_c0_g1_i1;	phaw_30_tra_m.005064:SET;	-	-	-
led11118	0	0	1	1	1	0	0	0	-	-	DAPPUDRAFT_328011:Zona_pellucida;	Trans=asmbl_9467:Zona_pellucida;	phaw_30_tra_m.005342:Zona_pellucida;	-	-	-
led11119	0	0	1	1	1	0	0	0	-	-	DAPPUDRAFT_328301:Lipocalin_2;	Trans=TR38595_c0_g1_i1:Lipocalin_2:Lipocalin;	phaw_30_tra_m.008317:Lipocalin_2:Lipocalin;	-	-	-
led11124	0	0	1	1	1	0	0	0	-	-	DAPPUDRAFT_329395:NACHT;	Trans=TR51272_c1_g1_i1:NACHT:AAA_16;	phaw_30_tra_m.014839:NACHT;	-	-	-
led11144	0	0	1	1	1	0	0	0	-	-	DAPPUDRAFT_346817:Sina:zf-C3HC4_3;	Trans=TR75397_c5_g4_i1:Sina;	phaw_30_tra_m.020768:Sina:zf-TRAF;	-	-	-
led11145	0	0	1	1	1	0	0	0	-	-	DAPPUDRAFT_347323:ABC_membrane:ABC_tran;	Trans=TR28651_c1_g3_i2:ABC_membrane;	phaw_30_tra_m.015751:ABC_tran:ABC_membrane:SMC_N:AAA_23:AAA_29:AAA_16:MobB:ArgK:T2SE;	-	-	-
led11152	0	0	1	1	1	0	0	0	-	-	DAPPUDRAFT_40255:PSS:7TMR-DISM_7TM;	Trans=asmbl_69913:PSS;	phaw_30_tra_m.006907:PSS;	-	-	-
led11153	0	0	1	1	1	0	0	0	-	-	DAPPUDRAFT_40795:F5_F8_type_C;	Trans=TR119166_c0_g2_i1:F5_F8_type_C;	phaw_30_tra_m.022530:F5_F8_type_C;	-	-	-
led11154	0	0	1	1	1	0	0	0	-	-	DAPPUDRAFT_40867:Serinc;	Trans=TR86521_c1_g1_i1:Serinc;	phaw_30_tra_m.010403:Serinc;	-	-	-
led11155	0	0	1	1	1	0	0	0	-	-	DAPPUDRAFT_41247:DUF2340;	Trans=asmbl_40709:DUF2340;	phaw_30_tra_m.012091:DUF2340;	-	-	-
led11156	0	0	1	1	1	0	0	0	-	-	DAPPUDRAFT_42775:Pkinase_Tyr:Pkinase;	Trans=TR92514_c0_g2_i1:Pkinase_Tyr:Pkinase:Kinase-like;	phaw_30_tra_m.014463:Pkinase_Tyr:Pkinase:Kinase-like;	-	-	-
led11157	0	0	1	1	1	0	0	0	-	-	DAPPUDRAFT_46113:zf-H2C2_2:zf-C2H2:zf-C2H2_4:BolA:zf-C2H2_6:zf-Di19;	Trans=asmbl_43519:zf-C2H2:BTB:zf-H2C2_2:zf-C2H2_4:zf-C2H2_jaz:zf-C2H2_6:zf-BED;	phaw_30_tra_m.023115:BTB:zf-C2H2:zf-H2C2_2:zf-C2H2_4:zf-C2H2_jaz;	-	-	-
led11163	0	0	1	1	1	0	0	0	-	-	DAPPUDRAFT_50698:zf-H2C2_2:zf-C2H2:zf-C2H2_4:zf-C2H2_jaz:zf-Di19:DUF2321;	Trans=asmbl_63614:zf-C2H2:zf-C2H2_4:zf-H2C2_2:zf-met;	phaw_30_tra_m.001883:zf-C2H2_4:zf-H2C2_2:zf-C2H2:zf-Di19:OrfB_Zn_ribbon;	-	-	-
led11164	0	0	1	1	1	0	0	0	-	-	DAPPUDRAFT_51066:UBA:DUF2834;	Trans=asmbl_77910:UBA:UBA_3;	phaw_30_tra_m.014914:UBA:UBA_3;	-	-	-
led11168	0	0	1	1	1	0	0	0	-	-	DAPPUDRAFT_54584:adh_short:Epimerase:KR:NAD_binding_10:adh_short_C2;	Trans=asmbl_14601:adh_short:NAD_binding_10:Epimerase:KR:adh_short_C2;	phaw_30_tra_m.023363:adh_short:KR:Epimerase:NAD_binding_10:adh_short_C2;	-	-	-
led11180	0	0	1	1	1	0	0	0	-	-	DAPPUDRAFT_9094:Homeobox:Homeobox_KN:MRP-L20:Homez;	Trans=asmbl_58403:Homeobox:Homeobox_KN:MRP-L20;	phaw_30_tra_m.018078:Homeobox:Homeobox_KN;	-	-	-
led11187	0	0	1	1	1	0	0	0	-	-	DAPPUDRAFT_97606:FIST_C;	Trans=asmbl_31692:F-box:F-box-like:FIST_C;	phaw_30_tra_m.001258:FIST_C;	-	-	-
led9955	0	0	1	1	1	0	0	0	-	-	DAPPUDRAFT_42745:KxDL;	Trans=asmbl_60489:CASP_C:DUF4503;	phaw_30_tra_m.018563:CASP_C:Tropomyosin:DUF869;	-	-	-
led9986	0	0	1	1	1	0	0	0	-	-	DAPPUDRAFT_40943:Kinesin;	Trans=TR91649_c0_g1_i1:Kinesin;	phaw_30_tra_m.011254:Kinesin:HALZ:GAS;	-	-	-
led7496	0	1	1	1	1	0	1	0	-	FBpp0084788:Glyco_transf_7N:Glyco_transf_7C:Glyco_tranf_2_2;	DAPPUDRAFT_61044:Glyco_transf_7N:Glyco_transf_7C:Glyco_tranf_2_2;	Trans=asmbl_84550:Glyco_transf_7N:Glyco_transf_7C:Glyco_tranf_2_2;	phaw_30_tra_m.021442:Glyco_transf_7N:Glyco_transf_7C:Glyco_tranf_2_2;	-	TC006987:Glyco_transf_7N:Glyco_transf_7C:Glyco_tranf_2_2;	-
led7500	0	1	1	1	1	0	1	0	-	FBpp0306903:Innexin;	DAPPUDRAFT_219379:Innexin;	Trans=asmbl_21632:Innexin;	phaw_30_tra_m.003774:Innexin;	-	TC011064:Innexin;	-
led7538	0	1	1	1	1	0	1	0	-	FBpp0305821:RRM_1:RRM_6:RRM_5;	DAPPUDRAFT_44313:RRM_1:RRM_6:RRM_5;	Trans=TR96365_c3_g1_i5:RRM_1:RRM_6:RRM_5;	phaw_30_tra_m.006680:RRM_6:RRM_1:RRM_5;	-	TC004519:RRM_1:RRM_6:RRM_5;	-
led7566	0	1	1	1	1	0	1	0	-	FBpp0081523:Ion_trans_2;	DAPPUDRAFT_25421:Ion_trans_2;	Trans=TR55574_c0_g1_i2:Ion_trans_2;	phaw_30_tra_m.017392:Ion_trans_2;	-	TC013295:Ion_trans_2;	-
led7576	0	1	1	1	1	0	1	0	-	FBpp0292877:Vitellogenin_N:DUF1943:DUF1081:VWD:C8;	DAPPUDRAFT_311786:Vitellogenin_N:DUF1943:DUF1081;	Trans=TR116417_c1_g1_i1:DUF1943:DUF1081;	phaw_30_tra_m.021295:Vitellogenin_N:DUF1943:VWD:DUF1081:Ldl_recept_a;	-	TC004643:Vitellogenin_N:DUF1943:DUF1081:VWD;	-
led7577	0	1	1	1	1	0	1	0	-	FBpp0308425:I-set:Ig_2:ig:Ig_3:V-set:fn3;	DAPPUDRAFT_227442:I-set:Ig_2:Ig_3:ig:V-set;	Trans=TR139896_c3_g1_i1:I-set:Ig_2:Ig_3:ig:V-set:fn3;	phaw_30_tra_m.022850:I-set:Ig_2:Ig_3:ig:V-set:C2-set_2:fn3;	-	TC006432:I-set:Ig_2:ig:Ig_3:V-set:fn3;	-
led7669	0	1	1	1	1	0	1	0	-	FBpp0083069:Ion_trans_2:Ion_trans;	DAPPUDRAFT_324055:Ion_trans_2;	Trans=asmbl_29606:Ion_trans_2:DUF3098;	phaw_30_tra_m.016466:Ion_trans_2;	-	TC004362:Ion_trans_2:Ion_trans:DUF3098;	-
led7714	0	1	1	1	1	0	1	0	-	FBpp0078795:CBM_14;	DAPPUDRAFT_231826:CBM_14;	Trans=asmbl_92140:CBM_14;	phaw_30_tra_m.000488:CBM_14;	-	TC011349:CBM_14;	-
led7787	0	1	1	1	1	0	1	0	-	FBpp0305006:zf-H2C2_2:zf-C2H2:zf-C2H2_4:zf-C2H2_jaz:zf-C2H2_6:zf-met;	DAPPUDRAFT_190169:zf-H2C2_2:zf-C2H2:zf-C2H2_4:zf-Di19:zf-FCS;	Trans=asmbl_29060:zf-H2C2_2:zf-C2H2:zf-C2H2_4:zf-C2H2_6:zf-Di19;	phaw_30_tra_m.023528:zf-H2C2_2:zf-C2H2:zf-C2H2_4;	-	TC003694:zf-H2C2_2:zf-C2H2:zf-C2H2_4:zf-met;	-
led7818	0	1	1	1	1	0	1	0	-	FBpp0071470:DUF3421:Methyltransf_FA;	DAPPUDRAFT_208220:DUF3421:Methyltransf_FA;	Trans=TR30662_c1_g1_i3:DUF3421;	phaw_30_tra_m.006574:DUF3421:Methyltransf_FA;	-	TC003485:DUF3421:Methyltransf_FA;	-
led7826	0	1	1	1	1	0	1	0	-	FBpp0071936:DUF3730:DUF3028;	DAPPUDRAFT_321132:DUF3730;	Trans=asmbl_22977:DUF3730;	phaw_30_tra_m.006818:DUF3730;	-	TC009164:DUF3730;	-
led7831	0	1	1	1	1	0	1	0	-	FBpp0072214:zf-C3HC4_3:zf-C2H2:zf-C3HC4;	DAPPUDRAFT_323704:zf-C3HC4_3:zf-RING_5:zf-C3HC4;	Trans=asmbl_90024:zf-C3HC4_3:zf-RING_5:zf-C3HC4;	phaw_30_tra_m.000233:zf-C3HC4_3;	-	TC005458:Toxin_31:zf-C3HC4_3;	-
led7833	0	1	1	1	1	0	1	0	-	FBpp0072328:RabGAP-TBC;	DAPPUDRAFT_304719:RabGAP-TBC;	Trans=TR143189_c1_g3_i3:RabGAP-TBC;	phaw_30_tra_u.020719:RabGAP-TBC;	-	TC009546:RabGAP-TBC;	-
led7834	0	1	1	1	1	0	1	0	-	FBpp0072330:ORC4_C:AAA_16:AAA:AAA_22:Arch_ATPase:AAA_29:NACHT:AAA_19:AAA_14:DUF815:T2SE:AAA_33;	DAPPUDRAFT_54689:ORC4_C:AAA_16:AAA:Arch_ATPase:NACHT:AAA_22:AAA_33;	Trans=asmbl_67651:ORC4_C:AAA_16:AAA:AAA_22:DUF815:Arch_ATPase:NACHT;	phaw_30_tra_m.014442:ORC4_C:AAA_16:AAA:AAA_22:DUF815:Arch_ATPase;	-	TC009879:ORC4_C:AAA_16:AAA:AAA_33:AAA_22:AAA_29:DUF815:AAA_17;	-
led7842	0	1	1	1	1	0	1	0	-	FBpp0073089:RRM_1:RRM_5:RRM_6:Nup35_RRM_2;	DAPPUDRAFT_300090:RRM_1:RRM_6:RRM_5;	Trans=asmbl_5550:RRM_1:RRM_6:RRM_5;	phaw_30_tra_m.006852:RRM_1:RRM_6:RRM_5:Nup35_RRM_2;	-	TC014625:RRM_1:RRM_5:RRM_6:Nup35_RRM_2;	-
led7843	0	1	1	1	1	0	1	0	-	FBpp0073113:CaKB;	DAPPUDRAFT_98072;	Trans=asmbl_67368;	phaw_30_tra_m.015886;	-	TC001706:CaKB;	-
led7845	0	1	1	1	1	0	1	0	-	FBpp0073500:B9-C2;	DAPPUDRAFT_111648:B9-C2;	Trans=asmbl_38499:B9-C2;	phaw_30_tra_m.000971:B9-C2;	-	TC006020:B9-C2;	-
led7849	0	1	1	1	1	0	1	0	-	FBpp0073976:Lipase_GDSL_2:Lipase_GDSL_3:Lipase_GDSL;	DAPPUDRAFT_59365:Lipase_GDSL_2:Lipase_GDSL_3:Lipase_GDSL;	Trans=asmbl_82876:Lipase_GDSL_2:Lipase_GDSL:Lipase_GDSL_3;	phaw_30_tra_m.019372:Lipase_GDSL_2:Lipase_GDSL_3:Lipase_GDSL;	-	TC014467:Lipase_GDSL_2:Lipase_GDSL:Lipase_GDSL_3;	-
led7850	0	1	1	1	1	0	1	0	-	FBpp0074220:DUF2039:TFIIA:Nop14;	DAPPUDRAFT_55959:DUF2039;	Trans=TR52750_c4_g5_i3:DUF2039;	phaw_30_tra_m.024496:DUF2039;	-	TC002245:DUF2039:GNAT_acetyltran;	-
led7852	0	1	1	1	1	0	1	0	-	FBpp0074465:FAD_binding_6:NAD_binding_1;	DAPPUDRAFT_34463:FAD_binding_6:NAD_binding_1:NAD_binding_6;	Trans=asmbl_55861:FAD_binding_6:NAD_binding_1:Oxidored-like:NAD_binding_6;	phaw_30_tra_u.008080:FAD_binding_6:NAD_binding_1:Oxidored-like;	-	TC015171:FAD_binding_6:NAD_binding_1:Oxidored-like:NAD_binding_6;	-
led7861	0	1	1	1	1	0	1	0	-	FBpp0075319:GST_C:GST_C_2:GST_C_3;	DAPPUDRAFT_311613;	Trans=asmbl_25859:GST_C:GST_C_3;	phaw_30_tra_m.000650;	-	TC012126:GST_C:GST_C_3;	-
led7865	0	1	1	1	1	0	1	0	-	FBpp0075567:Cupin_8;	DAPPUDRAFT_304184:Cupin_8;	Trans=TR40734_c0_g1_i2:Cupin_8;	phaw_30_tra_m.026634:Cupin_8;	-	TC013115:Cupin_8;	-
led7867	0	1	1	1	1	0	1	0	-	FBpp0075697:Kelch_3:Kelch_4:Kelch_2:Kelch_5:Kelch_6:Kelch_1;	DAPPUDRAFT_302849:Kelch_4:Kelch_3:Kelch_6:Kelch_5:Kelch_2:Kelch_1;	Trans=asmbl_52223:Kelch_4:Kelch_3:Kelch_6:Kelch_1:Kelch_5:Kelch_2;	phaw_30_tra_m.006779:Kelch_4:Kelch_3:Kelch_5:Kelch_6:Kelch_2:Kelch_1;	-	TC002426:Kelch_4:Kelch_3:Kelch_6:Kelch_5:Kelch_1:Kelch_2;	-
led7870	0	1	1	1	1	0	1	0	-	FBpp0076871:tRNA-synt_2c:tRNA_SAD;	DAPPUDRAFT_54067:tRNA-synt_2c:tRNA_SAD;	Trans=asmbl_63656:tRNA-synt_2c:tRNA_SAD;	phaw_30_tra_m.018776:tRNA-synt_2c:tRNA_SAD;	-	TC010044:tRNA-synt_2c:tRNA_SAD;	-
led7872	0	1	1	1	1	0	1	0	-	FBpp0077204:zf-H2C2_2:zf-C2H2:zf-C2H2_4:zf-C2H2_jaz;	DAPPUDRAFT_56189:zf-H2C2_2:zf-C2H2:zf-C2H2_4:zf-met:zf-C2H2_jaz:zf-C2HC_2:zf-Di19;	Trans=TR132654_c0_g1_i1:zf-H2C2_2:zf-C2H2:zf-C2H2_4:zf-C2H2_jaz:zf-met;	phaw_30_tra_m.000631:zf-H2C2_2:zf-C2H2:zf-C2H2_4:zf-met;	-	TC007815:zf-C2H2:zf-H2C2_2:zf-C2H2_4:zf-C2H2_6:MRP_L53:zf-C2H2_jaz:zf-C2H2_2;	-
led7879	0	1	1	1	1	0	1	0	-	FBpp0077983:Methyltransf_16:MTS;	DAPPUDRAFT_231335:Methyltransf_16:Methyltransf_18;	Trans=asmbl_7643:Methyltransf_16:Methyltransf_26:RrnaAD:Methyltransf_18;	phaw_30_tra_m.001004:Methyltransf_16:Methyltransf_18:MTS;	-	TC002921:Methyltransf_16:RrnaAD;	-
led7885	0	1	1	1	1	0	1	0	-	FBpp0078521:zf-H2C2_2:zf-C2H2:zf-C2H2_4;	DAPPUDRAFT_24419:zf-H2C2_2:zf-C2H2:zf-C2H2_6:zf-C2H2_jaz:zf-C2H2_4:zf-met;	Trans=asmbl_36825:zf-H2C2_2:zf-C2H2:zf-C2HC_2;	phaw_30_tra_m.011305:zf-C2H2:zf-H2C2_2;	-	TC010415:zf-H2C2_2:zf-C2H2:zf-C2H2_jaz;	-
led7887	0	1	1	1	1	0	1	0	-	FBpp0078566:Jiv90:DnaJ;	DAPPUDRAFT_18596:DnaJ;	Trans=asmbl_68892:Jiv90:DnaJ;	phaw_30_tra_m.011008:Jiv90:DnaJ;	-	TC002258:Jiv90:DnaJ;	-
led7889	0	1	1	1	1	0	1	0	-	FBpp0078978:MCM_bind:Racemase_4;	DAPPUDRAFT_305993:Racemase_4:MCM_bind;	Trans=TR43172_c0_g1_i1:Racemase_4;	phaw_30_tra_m.024003:MCM_bind:Racemase_4;	-	TC003148:Racemase_4:MCM_bind;	-
led7894	0	1	1	1	1	0	1	0	-	FBpp0079171:Serpin;	DAPPUDRAFT_64475:Serpin;	Trans=asmbl_42160:Serpin;	phaw_30_tra_m.024707:Serpin;	-	TC007869:Serpin;	-
led7896	0	1	1	1	1	0	1	0	-	FBpp0079308;	DAPPUDRAFT_299999;	Trans=asmbl_2100;	phaw_30_tra_m.016548;	-	TC004987;	-
led7899	0	1	1	1	1	0	1	0	-	FBpp0079751:PRMT5:PrmA:Methyltransf_31:Methyltransf_18:MTS:Methyltransf_26:Methyltransf_23:Met_10:Methyltransf_11:Methyltransf_25;	DAPPUDRAFT_126775:Methyltransf_18:PRMT5:PrmA:Methyltransf_26:Methyltransf_11:Methyltransf_31:Methyltransf_23:MTS:Methyltransf_25:Methyltransf_12:CMAS:Met_10:Methyltransf_16;	Trans=TR109403_c0_g1_i1:PRMT5:Methyltransf_18:PrmA:MTS:Methyltransf_26:Methyltransf_31:Methyltransf_23:Methyltransf_11:Methyltransf_25:Methyltransf_12;	phaw_30_tra_m.018584:PrmA:PRMT5:Methyltransf_18:Methyltransf_31:Methyltransf_26:MTS:Met_10:Methyltransf_11:Methyltransf_23:Cons_hypoth95;	-	TC009521:PRMT5:Methyltransf_18:PrmA:Methyltransf_31:MTS:Methyltransf_26:Methyltransf_11:CMAS:Methyltransf_23:Met_10:TehB:Methyltransf_12:Cons_hypoth95;	-
led7903	0	1	1	1	1	0	1	0	-	FBpp0080016:RUN:PX;	DAPPUDRAFT_226727:RUN:PX;	Trans=asmbl_55440:PX:RUN;	phaw_30_tra_m.025225:PX:TPR_MLP1_2;	-	TC012874:PX:RUN;	-
led7904	0	1	1	1	1	0	1	0	-	FBpp0080057:DFF40:CIDE-N;	DAPPUDRAFT_102355:DFF40:CIDE-N;	Trans=asmbl_9683:DFF40:CIDE-N;	phaw_30_tra_m.000702:DFF40:CIDE-N;	-	TC006308:DFF40:CIDE-N;	-
led7909	0	1	1	1	1	0	1	0	-	FBpp0080879;	DAPPUDRAFT_303116:WD40;	Trans=TR887_c0_g1_i1:WD40;	phaw_30_tra_m.017748:WD40;	-	TC005673:WD40;	-
led7921	0	1	1	1	1	0	1	0	-	FBpp0081561:NDK;	DAPPUDRAFT_97012:NDK;	Trans=asmbl_2684:NDK;	phaw_30_tra_m.001235:NDK;	-	TC010170:NDK;	-
led7930	0	1	1	1	1	0	1	0	-	FBpp0083015:RNA_pol_I_A49;	DAPPUDRAFT_105793:RNA_pol_I_A49;	Trans=asmbl_75132:RNA_pol_I_A49;	phaw_30_tra_m.021924:RNA_pol_I_A49;	-	TC009224:RNA_pol_I_A49;	-
led7933	0	1	1	1	1	0	1	0	-	FBpp0083125:WD40;	DAPPUDRAFT_304793;	Trans=TR1021_c5_g4_i2:WD40;	phaw_30_tra_m.016242:WD40;	-	TC001352:WD40;	-
led7938	0	1	1	1	1	0	1	0	-	FBpp0083882:Epimerase:NAD_binding_10:3Beta_HSD:RmlD_sub_bind:adh_short:Saccharop_dh:KR;	DAPPUDRAFT_303088:Epimerase:3Beta_HSD:RmlD_sub_bind:NAD_binding_10;	Trans=TR22191_c0_g1_i1:Epimerase:RmlD_sub_bind:NAD_binding_10:3Beta_HSD:adh_short:Saccharop_dh:Polysacc_synt_2;	phaw_30_tra_m.014406:Epimerase:NAD_binding_10:RmlD_sub_bind:3Beta_HSD:adh_short:Polysacc_synt_2:Saccharop_dh;	-	TC000317:Epimerase:RmlD_sub_bind:3Beta_HSD:NAD_binding_10:Saccharop_dh;	-
led7942	0	1	1	1	1	0	1	0	-	FBpp0084017:zf-CCCH_2:PWI;	DAPPUDRAFT_63594:zf-CCCH_2;	Trans=asmbl_56939:zf-CCCH_2:zf-CCCH;	phaw_30_tra_m.024647:zf-CCCH_2;	-	TC007276:zf-CCCH_2:zf-CCCH;	-
led7945	0	1	1	1	1	0	1	0	-	FBpp0084244;	DAPPUDRAFT_230313:HEAT:HEAT_2;	Trans=asmbl_92260;	phaw_30_tra_m.015048;	-	TC012300:V-ATPase_H_C;	-
led7949	0	1	1	1	1	0	1	0	-	FBpp0084526:TFIIA;	DAPPUDRAFT_304824:TFIIA;	Trans=asmbl_69723:TFIIA:Transformer:CDC45:Zip:Spore_coat_CotO:FimP:Hid1;	phaw_30_tra_m.019733:TFIIA;	-	TC011708:TFIIA;	-
led7950	0	1	1	1	1	0	1	0	-	FBpp0084641:F-box:F-box-like;	DAPPUDRAFT_308478:LRR_4:LRR_8:F-box:F-box-like;	Trans=TR80239_c0_g1_i1:F-box-like:F-box;	phaw_30_tra_m.004850:LRR_4:F-box:F-box-like;	-	TC015816:F-box-like:F-box;	-
led7952	0	1	1	1	1	0	1	0	-	FBpp0085156:Rod_C;	DAPPUDRAFT_304960:Rod_C;	Trans=TR128495_c1_g1_i1:Rod_C;	phaw_30_tra_m.024145:Rod_C;	-	TC005217:Rod_C;	-
led7958	0	1	1	1	1	0	1	0	-	FBpp0086048:IP_trans:PRELI;	DAPPUDRAFT_305703:IP_trans;	Trans=asmbl_95075:IP_trans;	phaw_30_tra_m.012845:IP_trans;	-	TC005471:IP_trans;	-
led7960	0	1	1	1	1	0	1	0	-	FBpp0086665:zf-MYND;	DAPPUDRAFT_194440:zf-MYND:SET;	Trans=TR60524_c0_g1_i1:zf-MYND;	phaw_30_tra_m.015915:zf-MYND:SET;	-	TC005992:Destabilase:SET:zf-MYND;	-
led7963	0	1	1	1	1	0	1	0	-	FBpp0087253;	DAPPUDRAFT_34230:RPAP3_C;	Trans=asmbl_19755:RPAP3_C;	phaw_30_tra_m.018956;	-	TC008639;	-
led7964	0	1	1	1	1	0	1	0	-	FBpp0087477:WD40;	DAPPUDRAFT_305369:WD40:Nucleoporin_N:Rrn6;	Trans=asmbl_7356:WD40;	phaw_30_tra_m.011232:WD40;	-	TC013264:WD40;	-
led7969	0	1	1	1	1	0	1	0	-	FBpp0087732:LINES_N:LINES_C;	DAPPUDRAFT_305324:LINES_N:LINES_C;	Trans=asmbl_22584:LINES_N:LINES_C;	phaw_30_tra_m.005357:LINES_N:LINES_C;	-	TC011514:LINES_N:LINES_C;	-
led7974	0	1	1	1	1	0	1	0	-	FBpp0100001:RNA_GG_bind;	DAPPUDRAFT_303470:RNA_GG_bind;	Trans=asmbl_32879:RNA_GG_bind;	phaw_30_tra_m.024185:RNA_GG_bind;	-	TC008802:RNA_GG_bind;	-
led7980	0	1	1	1	1	0	1	0	-	FBpp0111912:Casc1;	DAPPUDRAFT_94960;	Trans=asmbl_15638:Casc1;	phaw_30_tra_m.002445:Casc1;	-	TC006056:Casc1;	-
led7984	0	1	1	1	1	0	1	0	-	FBpp0112197:Glyco_transf_8;	DAPPUDRAFT_204739:Glyco_transf_8;	Trans=TR132664_c0_g2_i1:Glyco_transf_8;	phaw_30_tra_m.010942:Glyco_transf_8;	-	TC012364:Glyco_transf_8;	-
led7986	0	1	1	1	1	0	1	0	-	FBpp0112921;	DAPPUDRAFT_311125;	Trans=asmbl_40340;	phaw_30_tra_m.004654;	-	TC000520:Coagulin;	-
led7989	0	1	1	1	1	0	1	0	-	FBpp0271745:RRM_1:RRM_6:Nup35_RRM_2;	DAPPUDRAFT_112196:RRM_1:RRM_6;	Trans=TR56358_c1_g1_i7:RRM_1:RRM_6:Nup35_RRM_2;	phaw_30_tra_m.021808:RRM_1:RRM_6;	-	TC000049:RRM_1:RRM_6:bZIP_2;	-
led7998	0	1	1	1	1	0	1	0	-	FBpp0289777;	DAPPUDRAFT_307428;	Trans=asmbl_37769:FAST_1;	phaw_30_tra_m.024212;	-	TC009964;	-
led8012	0	1	1	1	1	0	1	0	-	FBpp0291652:LIX1;	DAPPUDRAFT_22257:LIX1;	Trans=TR74293_c2_g1_i1:LIX1;	phaw_30_tra_m.023588:LIX1;	-	TC005181:LIX1;	-
led8018	0	1	1	1	1	0	1	0	-	FBpp0292762:Bromodomain:WHIM1;	DAPPUDRAFT_323019:Bromodomain;	Trans=TR68423_c0_g1_i1:Bromodomain;	phaw_30_tra_m.025405:DDT;	-	TC002957:Bromodomain;	-
led8024	0	1	1	1	1	0	1	0	-	FBpp0293529:LON:zf-C3HC4_3:zf-C3HC4_2:zf-C3HC4_4:zf-C3HC4:TPR_16:zf-RING_5:TPR_11:zf-RING_2:Apc3;	DAPPUDRAFT_130325:LON:zf-RING_5:zf-RING_2:zf-C3HC4_3:zf-C3HC4_2:zf-C3HC4:zf-C3HC4_4:zf-RING_4:zf-RING_UBOX;	Trans=asmbl_43598:LON:TPR_11:zf-C3HC4_4:zf-C3HC4_3:zf-C3HC4:zf-RING_2:zf-RING_5:zf-C3HC4_2;	phaw_30_tra_m.001750:LON:TPR_11:zf-C3HC4_4:zf-C3HC4_2:zf-RING_2:zf-C3HC4_3:zf-RING_5:zf-C3HC4:TPR_1;	-	TC000081:LON:zf-C3HC4_2:zf-C3HC4:zf-RING_2:zf-C3HC4_4:zf-C3HC4_3:zf-RING_5;	-
led8026	0	1	1	1	1	0	1	0	-	FBpp0294059:Zona_pellucida;	DAPPUDRAFT_303197;	Trans=asmbl_27597:Zona_pellucida;	phaw_30_tra_m.019251:Zona_pellucida;	-	TC011068;	-
led8028	0	1	1	1	1	0	1	0	-	FBpp0297133:Pyrid_oxidase_2;	DAPPUDRAFT_44590:Pyrid_oxidase_2;	Trans=asmbl_17769:Pyrid_oxidase_2;	phaw_30_tra_m.000354:Pyrid_oxidase_2;	-	TC004921:Pyrid_oxidase_2;	-
led8029	0	1	1	1	1	0	1	0	-	FBpp0297152:SET:BAH:PHD;	DAPPUDRAFT_39415:SET:BAH:PHD:PHD_3;	Trans=asmbl_44712:SET:BAH:Bromodomain:PHD;	phaw_30_tra_m.019848:SET:Bromodomain:BAH:PHD;	-	TC000311:SET:Bromodomain:BAH:PHD;	-
led8030	0	1	1	1	1	0	1	0	-	FBpp0297171:DUF4210:Chromosome_seg;	DAPPUDRAFT_207300:DUF4210:Chromosome_seg;	Trans=asmbl_67179:DUF4210:Chromosome_seg;	phaw_30_tra_m.019406:Chromosome_seg:DUF4210;	-	TC009349:DUF4210:Chromosome_seg;	-
led8038	0	1	1	1	1	0	1	0	-	FBpp0297779:DUF1992:DnaJ;	DAPPUDRAFT_276165:DnaJ;	Trans=asmbl_35837:DUF1992;	phaw_30_tra_m.023005:DUF1992:DnaJ;	-	TC005774:DUF1992:DnaJ;	-
led8052	0	1	1	1	1	0	1	0	-	FBpp0301699:LRR_8:LRR_5:LRR_4;	DAPPUDRAFT_59842:LRR_8:LRR_4:LRR_5;	Trans=TR139057_c0_g5_i2:LRR_8:LRR_5:LRR_4;	phaw_30_tra_m.024477:LRR_8:LRR_5:LRR_4;	-	TC008134:LRR_8:LRR_4:LRR_5;	-
led8055	0	1	1	1	1	0	1	0	-	FBpp0302568:LEDGF:PWWP;	DAPPUDRAFT_116084:LEDGF:PWWP;	Trans=asmbl_46514:LEDGF:PWWP;	phaw_30_tra_m.022485:LEDGF:PWWP;	-	TC009770:LEDGF:PWWP;	-
led8057	0	1	1	1	1	0	1	0	-	FBpp0302903:HIG_1_N;	DAPPUDRAFT_231437:HIG_1_N;	Trans=asmbl_50051:HIG_1_N;	phaw_30_tra_m.015054:HIG_1_N;	-	TC003997:HIG_1_N;	-
led8065	0	1	1	1	1	0	1	0	-	FBpp0303140:LRR_8:LRR_4:I-set:Ig_2:LRR_5:ig:Ig_3;	DAPPUDRAFT_44942:LRR_8:I-set:LRR_4:Ig_2:LRR_5:Ig_3:ig:V-set:C2-set_2;	Trans=asmbl_40787:LRR_8:I-set:LRR_4:Ig_2:V-set:LRR_5:Ig_3:ig:Herpes_gE:TMEM51:C2-set_2;	phaw_30_tra_m.024430:LRR_8:LRR_4:LRR_5:I-set:Ig_2:TMEM154:Shisa:Lamp;	-	TC008070:LRR_8:LRR_4:I-set:Ig_2:LRR_5:Ig_3;	-
led8068	0	1	1	1	1	0	1	0	-	FBpp0303263:7tm_1:Zip;	DAPPUDRAFT_232187:7tm_1;	Trans=asmbl_91947:7tm_1:7TM_GPCR_Srv:Srg:7TM_GPCR_Srx;	phaw_30_tra_m.012656:7tm_1:7TM_GPCR_Srv;	-	TC001180:7tm_1:7TM_GPCR_Srv:7TM_GPCR_Srsx:7TM_GPCR_Srx;	-
led8075	0	1	1	1	1	0	1	0	-	FBpp0303564:Lectin_C;	DAPPUDRAFT_230812:Lectin_C;	Trans=asmbl_63615:Lectin_C;	phaw_30_tra_m.003743:Lectin_C;	-	TC010419:Lectin_C;	-
led8078	0	1	1	1	1	0	1	0	-	FBpp0303725;	DAPPUDRAFT_307604:IFT57:Snapin_Pallidin;	Trans=TR120281_c4_g2_i1:Vps5:Phage_prot_Gp6;	phaw_30_tra_m.023353;	-	TC006189:Sipho_Gp157:DUF3584:Flagellar_rod:Tropomyosin:FliJ;	-
led8082	0	1	1	1	1	0	1	0	-	FBpp0304243:MADF_DNA_bdg:Myb_DNA-bind_4:Myb_DNA-bind_5;	DAPPUDRAFT_228142:MADF_DNA_bdg;	Trans=TR133898_c4_g4_i5:MADF_DNA_bdg:BESS;	phaw_30_tra_m.005062:MADF_DNA_bdg:BESS:Myb_DNA-bind_5;	-	TC011878:MADF_DNA_bdg:BESS:Myb_DNA-bind_5:Myb_DNA-bind_4:Myb_DNA-bind_6;	-
led8090	0	1	1	1	1	0	1	0	-	FBpp0304816:BTB:zf-C2H2_4:zf-Di19;	DAPPUDRAFT_28385:BTB;	Trans=TR41651_c3_g1_i1:BTB;	phaw_30_tra_m.020841:BTB;	-	TC013098:BTB:zf-C2H2_4:zf-C2H2;	-
led8091	0	1	1	1	1	0	1	0	-	FBpp0304846:Lectin_C;	DAPPUDRAFT_301656:Lectin_C;	Trans=TR74234_c0_g3_i2:Lectin_C;	phaw_30_tra_m.004125:Lectin_C;	-	TC013911:Lectin_C;	-
led8098	0	1	1	1	1	0	1	0	-	FBpp0305466:BTB:HTH_psq;	DAPPUDRAFT_299763:HTH_psq;	Trans=TR32749_c1_g2_i4:BTB:HTH_psq;	phaw_30_tra_m.021729:BTB:HTH_psq;	-	TC003627:HTH_psq;	-
led8099	0	1	1	1	1	0	1	0	-	FBpp0305548:Exo_endo_phos;	DAPPUDRAFT_58697:Exo_endo_phos;	Trans=TR85630_c4_g1_i29:Exo_endo_phos;	phaw_30_tra_m.015233:Exo_endo_phos;	-	TC005814:Exo_endo_phos;	-
led8103	0	1	1	1	1	0	1	0	-	FBpp0305643:CRAL_TRIO_2;	DAPPUDRAFT_328060;	Trans=TR117393_c1_g1_i3:CRAL_TRIO_2;	phaw_30_tra_m.021392:CRAL_TRIO_2;	-	TC003987:CRAL_TRIO_2;	-
led8111	0	1	1	1	1	0	1	0	-	FBpp0306427:MACPF;	DAPPUDRAFT_311415:MACPF;	Trans=asmbl_31952:MACPF;	phaw_30_tra_m.022092;	-	TC008090;	-
led8113	0	1	1	1	1	0	1	0	-	FBpp0306512:V-set:I-set:Ig_3:Ig_2:ig;	DAPPUDRAFT_14273:V-set:I-set:Ig_2;	Trans=TR18899_c0_g1_i2:V-set:I-set:Ig_2:ig:Ig_3;	phaw_30_tra_m.011912:V-set:I-set:ig:Ig_2:Ig_3;	-	TC001007:I-set:V-set:Ig_2:Ig_3:ig:Herpes_gE;	-
led8120	0	1	1	1	1	0	1	0	-	FBpp0306952:EF-hand_7:EF-hand_1:EF-hand_5:RAP1;	DAPPUDRAFT_308183;	Trans=TR74323_c1_g2_i1:EF-hand_7:EF-hand_1:EF-hand_6:EF-hand_5;	phaw_30_tra_m.023976:EF-hand_7:EF-hand_1:EF-hand_6:EF-hand_5;	-	TC005103:EF-hand_1:EF-hand_7:EF-hand_6:EF-hand_5:EF-hand_8;	-
led8125	0	1	1	1	1	0	1	0	-	FBpp0307150:TGF_beta:TGFb_propeptide;	DAPPUDRAFT_305466:TGF_beta:TGFb_propeptide;	Trans=asmbl_30127:TGF_beta:TGFb_propeptide;	phaw_30_tra_m.000330:TGF_beta;	-	TC004297:TGF_beta:TGFb_propeptide;	-
led8126	0	1	1	1	1	0	1	0	-	FBpp0307418:Zona_pellucida;	DAPPUDRAFT_306516:Zona_pellucida;	Trans=asmbl_4118;	phaw_30_tra_m.024698:Zona_pellucida;	-	TC014104:Zona_pellucida;	-
led8128	0	1	1	1	1	0	1	0	-	FBpp0307564:RRM_1:RRM_6:RRM_5;	DAPPUDRAFT_53493:RRM_1:RRM_6:RRM_5:Nup35_RRM_2;	Trans=asmbl_52009:RRM_1:RRM_5:RRM_6;	phaw_30_tra_m.000009:RRM_1:RRM_6:RRM_5;	-	TC011963:RRM_1;	-
led8130	0	1	1	1	1	0	1	0	-	FBpp0307709:RRM_1:RRM_6:RRM_5;	DAPPUDRAFT_290551:RRM_1:RRM_6:RRM_5;	Trans=TR73486_c0_g1_i3:RRM_1:RRM_6:RRM_5;	phaw_30_tra_m.014265:RRM_1:RRM_6:RRM_5;	-	TC030646:RRM_1:RRM_6:RRM_5;	-
led8133	0	1	1	1	1	0	1	0	-	FBpp0308011:Tim17;	DAPPUDRAFT_303737:Tim17;	Trans=asmbl_24235:Tim17;	phaw_30_tra_m.000958:Tim17;	-	TC012365:Tim17;	-
led8138	0	1	1	1	1	0	1	0	-	FBpp0308529:IBN_N:Xpo1:MIF4G;	DAPPUDRAFT_324545:Xpo1:IBN_N;	Trans=asmbl_43833:Xpo1:IBN_N;	phaw_30_tra_m.000597:Xpo1:IBN_N;	-	TC006436:Xpo1:IBN_N;	-
led8140	0	1	1	1	1	0	1	0	-	FBpp0308677:TUG-UBL1:UBX:RBD;	DAPPUDRAFT_305260;	Trans=TR28692_c1_g2_i1:UBX;	phaw_30_tra_m.020455:TUG-UBL1:UBX;	-	TC030785:TUG-UBL1:UBX;	-
led8148	0	1	1	1	1	0	1	0	-	FBpp0309204:Arrestin_N:Arrestin_C;	DAPPUDRAFT_306464:Arrestin_N:Arrestin_C;	Trans=TR41558_c1_g1_i1:Arrestin_N:Arrestin_C;	phaw_30_tra_m.026460:Arrestin_N:Arrestin_C;	-	TC013804:Arrestin_N:Arrestin_C;	-
led8156	0	1	1	1	1	0	1	0	-	FBpp0309465:Fasciclin;	DAPPUDRAFT_309902:Fasciclin;	Trans=TR119177_c2_g2_i4:Fasciclin;	phaw_30_tra_m.020327:Fasciclin;	-	TC014621:Fasciclin;	-
led8158	0	1	1	1	1	0	1	0	-	FBpp0309591:LRR_8:LRR_4:LRR_5:LRR_9;	DAPPUDRAFT_20910:LRR_8:LRR_4:LRR_1:LRR_5:LRR_9;	Trans=asmbl_93564:LRR_8:LRR_4:LRR_5:LRR_9;	phaw_30_tra_m.023255:LRR_8:LRR_4:LRR_5:LRR_9;	-	TC009727:LRR_8:Methyltransf_FA:Neur_chan_LBD:LRR_4:LRR_5;	-
led8163	0	1	1	1	1	0	1	0	-	FBpp0309819:FAST_2:FAST_1:RAP;	DAPPUDRAFT_57337:FAST_2:RAP;	Trans=TR102969_c0_g1_i1:FAST_2:RAP:FAST_1;	phaw_30_tra_m.000029:FAST_2:RAP;	-	TC008424:FAST_2:FAST_1;	-
led8172	0	1	1	1	1	0	1	0	-	FBpp0310406:MPP6;	DAPPUDRAFT_97084:MPP6;	Trans=TR30575_c0_g1_i2:MPP6:DUF896;	phaw_30_tra_m.010307:MPP6;	-	TC013316:MPP6;	-
led8174	0	1	1	1	1	0	1	0	-	FBpp0310639;	DAPPUDRAFT_313153;	Trans=asmbl_38432;	phaw_30_tra_m.021493;	-	TC007326;	-
led8175	0	1	1	1	1	0	1	0	-	FBpp0310705:WD-3:FANCL_C;	DAPPUDRAFT_215303:WD-3:FANCL_C:zf-RING_2:zf-rbx1:zf-HC5HC2H;	Trans=TR84646_c0_g4_i1:FANCL_C:WD-3:zf-RING_2;	phaw_30_tra_m.024346:WD-3:FANCL_C;	-	TC015661:WD-3:FANCL_C:zf-RING_2;	-
led8176	0	1	1	1	1	0	1	0	-	FBpp0310810:zf-H2C2_2:zf-C2H2:zf-C2H2_4:zf-C2H2_jaz:zf-met;	DAPPUDRAFT_49585:zf-H2C2_2:zf-C2H2:zf-C2H2_4;	Trans=asmbl_28958:zf-H2C2_2:zf-C2H2:zf-C2H2_4:zf-C2H2_jaz;	phaw_30_tra_m.003251:zf-H2C2_2:zf-C2H2:zf-C2H2_4:zf-C2H2_jaz:zf-met;	-	TC012990:zf-H2C2_2:zf-C2H2:zf-C2H2_4:zf-C2H2_jaz:zf-met;	-
led8177	0	1	1	1	1	0	1	0	-	FBpp0311065:zf-H2C2_2:zf-C2H2_4:zf-met:zf-C2H2_jaz;	DAPPUDRAFT_14900:zf-C2H2:zf-H2C2_2:zf-C2H2_4:zf-C2H2_jaz:zf-met:zf-Di19;	Trans=asmbl_47450:zf-C2H2:zf-C2H2_4:zf-H2C2_2:zf-C2H2_jaz:zf-met:zf-C2H2_6;	phaw_30_tra_m.023604:zf-C2H2:zf-C2H2_4:zf-met:zf-C2H2_jaz:zf-H2C2_2;	-	TC014798:zf-C2H2:zf-H2C2_2:zf-C2H2_jaz:zf-C2H2_4:zf-met;	-
led8178	0	1	1	1	1	0	1	0	-	FBpp0311162:NUDIX;	DAPPUDRAFT_212147:NUDIX;	Trans=TR22270_c0_g1_i1:NUDIX;	phaw_30_tra_m.005370:NUDIX;	-	TC012698:NUDIX;	-
led8179	0	1	1	1	1	0	1	0	-	FBpp0311172:Trypsin:Trypsin_2;	DAPPUDRAFT_307535:Trypsin;	Trans=asmbl_66699:Trypsin;	phaw_30_tra_m.024206:Trypsin:Trypsin_2;	-	TC000247:Trypsin;	-
led8181	0	1	1	1	1	0	1	0	-	FBpp0311257:5_nucleotid:HAD:Hydrolase;	DAPPUDRAFT_48689:5_nucleotid;	Trans=asmbl_20219:5_nucleotid;	phaw_30_tra_m.014927:5_nucleotid;	-	TC010872:5_nucleotid;	-
led8198	0	1	1	1	1	0	1	0	-	FBpp0312203:Glyco_transf_10;	DAPPUDRAFT_321198:Glyco_transf_10;	Trans=asmbl_74420:Glyco_transf_10;	phaw_30_tra_m.016929:Glyco_transf_10;	-	TC007385:Glyco_transf_10;	-
led8199	0	1	1	1	1	0	1	0	-	FBpp0312315:LRR_8:LRR_4:I-set:LRR_5:Ig_2:Ig_3:C2-set_2;	DAPPUDRAFT_39831:LRR_8:LRR_4:I-set:LRR_5:Ig_2:Ig_3:C2-set_2;	Trans=asmbl_61708:LRR_8:LRR_4:I-set:LRR_5:Ig_2:ig:Ig_3;	phaw_30_tra_m.025822:LRR_8:LRR_4:LRR_5:I-set:Ig_2;	-	TC007055:LRR_8:LRR_4:I-set:LRR_5:Ig_2:Ig_3:ig:LRRNT;	-
led8201	0	1	1	1	1	0	1	0	-	FBpp0312422:HTH_psq:BTB;	DAPPUDRAFT_306575:HTH_psq:BTB:HTH_28;	Trans=TR41685_c6_g2_i1:HTH_psq:HTH_28;	phaw_30_tra_m.014358:HTH_psq;	-	TC003349:HTH_psq:BTB;	-
led5911	0	1	2	1	2	0	1	0	-	FBpp0293413:DDE_Tnp_4;	DAPPUDRAFT_107407;DAPPUDRAFT_49764:HTH_Tnp_4:DDE_Tnp_4;	Trans=asmbl_6880:DDE_Tnp_4:Plant_tran:HTH_Tnp_4:DDE_Tnp_1_2;	phaw_30_tra_m.007518:DDE_Tnp_4:Plant_tran;phaw_30_tra_m.021393:DDE_Tnp_4:Plant_tran:DDE_Tnp_1:HTH_Tnp_4;	-	TC011267:DDE_Tnp_4:Plant_tran:HTH_Tnp_4;	-
led9373	0	0	2	1	0	0	1	0	-	-	DAPPUDRAFT_225553:SNAPc_SNAP43;DAPPUDRAFT_238716;	Trans=asmbl_37622:SNAPc_SNAP43;	-	-	TC015530:SNAPc_SNAP43;	-
led9521	0	0	0	1	2	0	1	0	-	-	-	Trans=asmbl_57047:HMG_box:HMG_box_2;	phaw_30_tra_m.020408:HMG_box:HMG_box_2;phaw_30_aug_m.027729:HMG_box:HMG_box_2;	-	TC013165:HMG_box:HMG_box_2;	-
led9593	0	0	0	1	2	0	1	0	-	-	-	Trans=asmbl_39858:Lipocalin_7:Peptidase_C41;	phaw_30_tra_m.010511:Lipocalin_7:Peptidase_C41;phaw_30_tra_m.016334:Lipocalin_7;	-	TC001310:Lipocalin_7;	-
led9672	0	0	0	1	2	0	1	0	-	-	-	Trans=TR18582_c3_g1_i4:DUF4371:Dimer_Tnp_hAT;	phaw_30_tra_m.009806:DUF4371:Dimer_Tnp_hAT;phaw_30_tra_m.002438:DUF4371:Dimer_Tnp_hAT;	-	TC006862:DUF4371:Dimer_Tnp_hAT;	-
led9694	0	0	0	1	2	0	1	0	-	-	-	Trans=TR44635_c1_g1_i1:Lipocalin:Lipocalin_7;	phaw_30_tra_m.013233;phaw_30_tra_m.024368;	-	TC012473:Lipocalin;	-
led7814	0	2	1	1	1	0	0	0	-	FBpp0070247:Trypsin:Trypsin_2;FBpp0070828:Trypsin;	DAPPUDRAFT_347826:Trypsin:Trypsin_2;	Trans=TR13888_c5_g2_i1:Trypsin:DUF1986:Trypsin_2;	phaw_30_tra_m.010073:Trypsin:Trypsin_2;	-	-	-
led5884	0	1	3	1	1	0	1	0	-	FBpp0112137:Peptidase_M24:Creatinase_N;	DAPPUDRAFT_307862:Peptidase_M24:Creatinase_N;DAPPUDRAFT_327039:Peptidase_M24:Creatinase_N;DAPPUDRAFT_59926:Peptidase_M24:Creatinase_N;	Trans=TR2295_c0_g1_i1:Peptidase_M24:Creatinase_N;	phaw_30_tra_m.019432:Peptidase_M24:Creatinase_N;	-	TC011092:Peptidase_M24:Creatinase_N;	-
led6034	0	1	3	1	1	0	1	0	-	FBpp0309147:Zona_pellucida;	DAPPUDRAFT_245195:Zona_pellucida:CUB;DAPPUDRAFT_304948:Zona_pellucida;DAPPUDRAFT_304949:Zona_pellucida;	Trans=asmbl_82460:Zona_pellucida;	phaw_30_tra_m.018941:Zona_pellucida;	-	TC010196:Zona_pellucida;	-
led7891	0	1	2	1	1	0	0	0	-	FBpp0079000;	DAPPUDRAFT_34436;DAPPUDRAFT_59298;	Trans=asmbl_91172;	phaw_30_tra_m.010913;	-	-	-
led8017	0	1	2	1	1	0	0	0	-	FBpp0292445:KASH:Spectrin;	DAPPUDRAFT_99613:Spectrin:KASH;DAPPUDRAFT_238990:Spectrin;	Trans=asmbl_55554:Spectrin;	phaw_30_tra_m.022353:KASH:Spectrin;	-	-	-
led5735	0	3	1	1	1	0	1	0	-	FBpp0074955:A_deaminase:A_deaminase_N;FBpp0074957:A_deaminase:A_deaminase_N;FBpp0086611:A_deaminase:A_deaminase_N;	DAPPUDRAFT_307202:A_deaminase:A_deaminase_N;	Trans=asmbl_17267:A_deaminase:A_deaminase_N;	phaw_30_tra_m.011100:A_deaminase:A_deaminase_N;	-	TC003279:A_deaminase:A_deaminase_N;	-
led5831	0	1	2	1	1	0	2	0	-	FBpp0084716:I-set:Ig_2:V-set:ig:Ig_3:C2-set_2;	DAPPUDRAFT_253828:I-set:Ig_2:V-set:Ig_3:ig;DAPPUDRAFT_47514:I-set:Ig_2:V-set:ig:Ig_3:C2-set_2;	Trans=asmbl_15007:I-set:ig:Ig_2:V-set:Ig_3;	phaw_30_tra_m.009905:I-set:Ig_2:ig:Ig_3:V-set:C2-set_2;	-	TC004955:I-set:Ig_2:V-set:ig:Ig_3:C2-set_2;TC004958:I-set:V-set:Ig_2:ig:Ig_3;	-
led10873	0	0	2	1	0	0	0	0	-	-	DAPPUDRAFT_234994:Sulfotransfer_2;DAPPUDRAFT_235002:Sulfotransfer_2:DUF3184;	Trans=asmbl_86645:Sulfotransfer_2;	-	-	-	-
led11039	0	0	2	1	0	0	0	0	-	-	DAPPUDRAFT_305732:F-box-like:F-box:LRR_6:Hemerythrin:LRR_4;DAPPUDRAFT_305779:F-box-like:F-box:LRR_6:Hemerythrin:LRR_4;	Trans=TR11249_c1_g3_i21:F-box-like:F-box:Hemerythrin;	-	-	-	-
led5713	0	2	1	1	1	0	2	0	-	FBpp0073075;FBpp0303115;	DAPPUDRAFT_5229;	Trans=asmbl_52626;	phaw_30_tra_m.023228;	-	TC001758;TC004765:CaKB;	-
led5878	0	2	1	1	1	0	2	0	-	FBpp0111291:RPAP2_Rtr1;FBpp0311972;	DAPPUDRAFT_300664:RPAP2_Rtr1;	Trans=asmbl_67799:RPAP2_Rtr1;	phaw_30_tra_m.019252:RPAP2_Rtr1;	-	TC002966:RPAP2_Rtr1;TC003504;	-
led5938	0	2	1	1	1	0	2	0	-	FBpp0304009:FA_desaturase:Cyt-b5;FBpp0304264:FA_desaturase:Cyt-b5;	DAPPUDRAFT_3229:FA_desaturase:Cyt-b5;	Trans=asmbl_68881:FA_desaturase:Cyt-b5;	phaw_30_tra_m.010186:Cyt-b5:FA_desaturase;	-	TC006231:FA_desaturase:Cyt-b5;TC006232:FA_desaturase:Cyt-b5;	-
led8100	0	2	0	1	1	0	1	0	-	FBpp0305569:MADF_DNA_bdg;FBpp0309446:MADF_DNA_bdg;	-	Trans=asmbl_55787:MADF_DNA_bdg;	phaw_30_tra_m.005094:MADF_DNA_bdg;	-	TC002686:MADF_DNA_bdg;	-
led8170	0	2	0	1	1	0	1	0	-	FBpp0310230:Chitin_bind_3;FBpp0310231:Chitin_bind_3;	-	Trans=asmbl_55639:Chitin_bind_3;	phaw_30_tra_m.021546:Chitin_bind_3;	-	TC015490:Chitin_bind_3;	-
led7924	0	1	0	1	2	0	1	0	-	FBpp0081682;	-	Trans=TR12600_c0_g1_i1;	phaw_30_tra_m.002994;phaw_30_tra_m.005029;	-	TC012159;	-
led7973	0	1	0	1	2	0	1	0	-	FBpp0099821:zf-H2C2_2:zf-C2H2:zf-C2H2_4:zf-C2H2_6:BolA;	-	Trans=asmbl_89609:zf-H2C2_2:zf-C2H2:zf-C2H2_4:zf-C2H2_6;	phaw_30_tra_m.003292:zf-H2C2_2:zf-C2H2:zf-C2H2_4:zf-C2H2_jaz:zf-C2H2_6:zf-met;phaw_30_tra_m.024066:zf-H2C2_2:zf-C2H2:zf-C2H2_4:zf-C2H2_6:zf-met:zf-CHY;	-	TC015048:zf-H2C2_2:zf-C2H2:zf-C2H2_4;	-
led8190	0	1	0	1	2	0	1	0	-	FBpp0311729:DUF3421;	-	Trans=asmbl_86603;	phaw_30_tra_m.014806:ETX_MTX2;phaw_30_tra_m.020270:Mucin;	-	TC010901:DUF3421;	-
led7937	0	1	2	1	0	0	1	0	-	FBpp0083696:An_peroxidase;	DAPPUDRAFT_206041:An_peroxidase;DAPPUDRAFT_53962:An_peroxidase;	Trans=TR61962_c0_g1_i1:An_peroxidase;	-	-	TC004579:An_peroxidase;	-
led8009	0	1	2	1	0	0	1	0	-	FBpp0291040:Neur_chan_LBD:Neur_chan_memb;	DAPPUDRAFT_300576:Neur_chan_LBD:Neur_chan_memb;DAPPUDRAFT_328373:Neur_chan_LBD:Neur_chan_memb;	Trans=TR46752_c4_g1_i3:Neur_chan_LBD:Neur_chan_memb;	-	-	TC004608:Neur_chan_LBD:Neur_chan_memb;	-
led9362	0	0	2	1	1	0	0	0	-	-	DAPPUDRAFT_220733:Glyoxalase;DAPPUDRAFT_304223:Glyoxalase;	Trans=asmbl_75463:Glyoxalase:Glyoxalase_2:Glyoxalase_4;	phaw_30_tra_m.014267:Glyoxalase_4;	-	-	-
led9365	0	0	2	1	1	0	0	0	-	-	DAPPUDRAFT_222083:E1_DerP2_DerF2;DAPPUDRAFT_230477:E1_DerP2_DerF2;	Trans=asmbl_49376:E1_DerP2_DerF2;	phaw_30_tra_m.000504:E1_DerP2_DerF2;	-	-	-
led9380	0	0	2	1	1	0	0	0	-	-	DAPPUDRAFT_231296:Peptidase_S51;DAPPUDRAFT_324356:Peptidase_S51;	Trans=TR133934_c1_g1_i3:Peptidase_S51;	phaw_30_tra_m.003539:Peptidase_S51;	-	-	-
led9395	0	0	2	1	1	0	0	0	-	-	DAPPUDRAFT_245902;DAPPUDRAFT_58263:Pentapeptide_4;	Trans=asmbl_8337;	phaw_30_tra_m.021415;	-	-	-
led9422	0	0	2	1	1	0	0	0	-	-	DAPPUDRAFT_264571:Chitin_bind_4;DAPPUDRAFT_65439:Chitin_bind_4;	Trans=asmbl_19373:Chitin_bind_4;	phaw_30_tra_m.015076:Chitin_bind_4;	-	-	-
led9429	0	0	2	1	1	0	0	0	-	-	DAPPUDRAFT_28399;DAPPUDRAFT_317622;	Trans=TR76889_c1_g1_i1;	phaw_30_tra_m.022400;	-	-	-
led9469	0	0	2	1	1	0	0	0	-	-	DAPPUDRAFT_308645:WD40:eIF2A;DAPPUDRAFT_326741;	Trans=TR30755_c0_g1_i1:WD40;	phaw_30_tra_m.003792;	-	-	-
led9522	0	0	1	1	2	0	0	0	-	-	DAPPUDRAFT_39774:Ras:Miro:Arf:MMR_HSR1:Gtr1_RagA:AAA_22:AAA_24:NACHT:SRPRB:MobB;	Trans=asmbl_35426:Ras:Miro:Arf:MMR_HSR1:SRPRB;	phaw_30_aug_m.027361:Ras:Miro:Arf:Gtr1_RagA:GTP_EFTU:SRPRB;phaw_30_tra_m.025454:Ras:Miro:Arf:GTP_EFTU:Gtr1_RagA:SRPRB;	-	-	-
led9551	0	0	1	1	2	0	0	0	-	-	DAPPUDRAFT_8789:zf-C4;	Trans=TR29917_c0_g1_i2:zf-C4;	phaw_30_aug_m.026933:zf-C4;phaw_30_tra_m.007594:zf-C4;	-	-	-
led6436	0	1	1	1	1	0	2	0	-	FBpp0071630:ERG4_ERG24:DUF1295;	DAPPUDRAFT_213299:ERG4_ERG24:DUF1295:PEMT;	Trans=asmbl_38240:ERG4_ERG24:DUF1295:LBR_tudor:Steroid_dh:PEMT:ICMT:DUF1325;	phaw_30_tra_m.021858:ERG4_ERG24:LBR_tudor:DUF1295:ICMT:PEMT:DUF1325;	-	TC007007:ERG4_ERG24:DUF1295:ICMT:PEMT;TC000578:ERG4_ERG24:DUF1295:ICMT;	-
led7094	0	1	1	1	1	0	2	0	-	FBpp0305415:zf-H2C2_2:zf-C2H2:zf-C2H2_4:zf-Di19;	DAPPUDRAFT_44467:zf-H2C2_2:zf-C2H2:zf-C2H2_4:zf-Di19;	Trans=asmbl_30797:zf-H2C2_2:zf-C2H2:zf-C2H2_4;	phaw_30_tra_m.019414:zf-H2C2_2:zf-C2H2:zf-C2H2_4:zf-C2H2_jaz;	-	TC002621:zf-H2C2_2:zf-C2H2:zf-C2H2_4;TC002620:zf-H2C2_2:zf-C2H2:zf-C2H2_4;	-
led7151	0	1	1	1	1	0	2	0	-	FBpp0309247:V-set:I-set:ig:Ig_2:Ig_3;	DAPPUDRAFT_56750:V-set:I-set:Ig_2:Ig_3:ig;	Trans=TR57666_c0_g2_i2:I-set:V-set:Ig_2:Ig_3:ig:C1-set;	phaw_30_tra_m.018811:I-set:V-set:Ig_2:ig:Ig_3;	-	TC010127:I-set:V-set:Ig_2:ig:Ig_3;TC010130:I-set:Ig_2:V-set:ig:Ig_3;	-
led6600	0	1	2	1	1	0	1	0	-	FBpp0074146:Anoctamin;	DAPPUDRAFT_233883:Anoctamin;DAPPUDRAFT_69282:Anoctamin:TMCO5;	Trans=TR53088_c0_g1_i2:Anoctamin;	phaw_30_tra_m.007310:Anoctamin;	-	TC014620:Anoctamin;	-
led6740	0	1	2	1	1	0	1	0	-	FBpp0073040:Mpv17_PMP22;	DAPPUDRAFT_204216:Mpv17_PMP22;DAPPUDRAFT_309248:Mpv17_PMP22;	Trans=TR77429_c0_g1_i8:Mpv17_PMP22;	phaw_30_tra_u.015061:Mpv17_PMP22;	-	TC011710:Mpv17_PMP22;	-
led6775	0	1	2	1	1	0	1	0	-	FBpp0073084:PQ-loop;	DAPPUDRAFT_300266:PQ-loop;DAPPUDRAFT_320045:PQ-loop;	Trans=TR9781_c0_g1_i6:PQ-loop;	phaw_30_tra_m.022508:PQ-loop;	-	TC003459;	-
led6788	0	1	2	1	1	0	1	0	-	FBpp0074713:Trypsin:DUF1986:Trypsin_2;	DAPPUDRAFT_305928:Trypsin:DUF1986:Trypsin_2;DAPPUDRAFT_57846:Trypsin:DUF1986:Trypsin_2;	Trans=TR22195_c1_g1_i2:Trypsin:DUF1986;	phaw_30_tra_m.018236:Trypsin:Trypsin_2:DUF1986;	-	TC004624:Trypsin;	-
led6792	0	1	2	1	1	0	1	0	-	FBpp0074902:RNA_pol_Rpc4;	DAPPUDRAFT_222723:RNA_pol_Rpc4;DAPPUDRAFT_222732:RNA_pol_Rpc4;	Trans=TR91769_c0_g1_i1:RNA_pol_Rpc4;	phaw_30_tra_m.023970:RNA_pol_Rpc4;	-	TC011952:RNA_pol_Rpc4;	-
led6830	0	1	2	1	1	0	1	0	-	FBpp0077889:DUF4507;	DAPPUDRAFT_314349:DUF4507;DAPPUDRAFT_336082:DUF4507:Hex_IIIa;	Trans=asmbl_39568:DUF4507;	phaw_30_tra_m.003742:DUF4507;	-	TC010377:DUF4507;	-
led6858	0	1	2	1	1	0	1	0	-	FBpp0080864:Kinesin:FHA;	DAPPUDRAFT_47335:Kinesin;DAPPUDRAFT_61571:Kinesin;	Trans=TR105872_c1_g1_i4:Kinesin:FHA;	phaw_30_tra_m.018689:Kinesin:Mnd1;	-	TC013493:Kinesin:TPR_MLP1_2;	-
led6961	0	1	2	1	1	0	1	0	-	FBpp0100079:Redoxin:AhpC-TSA;	DAPPUDRAFT_202014:Redoxin:AhpC-TSA;DAPPUDRAFT_93418:Redoxin:AhpC-TSA;	Trans=asmbl_35058:Redoxin:AhpC-TSA;	phaw_30_tra_m.012378:Redoxin:AhpC-TSA;	-	TC007642:Redoxin:AhpC-TSA;	-
led6922	0	1	1	1	2	0	1	0	-	FBpp0086252:Ribosomal_60s;	DAPPUDRAFT_231539:Ribosomal_60s;	Trans=asmbl_77239:Ribosomal_60s;	phaw_30_tra_u.006227:Ribosomal_60s:HTH_19;phaw_30_tra_m.023563:Ribosomal_60s;	-	TC015013:Ribosomal_60s;	-
led7038	0	1	1	1	2	0	1	0	-	FBpp0302680:M_domain:Ago_hook:UBA:RRM_1;	DAPPUDRAFT_300013:M_domain:RRM_5:RRM_1:RRM_6;	Trans=asmbl_10954;	phaw_30_tra_m.020544:RRM_1:RRM_5:RRM_6;phaw_30_tra_m.020545:M_domain;	-	TC006679:M_domain:RRM_5:RRM_1:RRM_6:UBA;	-
led7142	0	1	1	1	2	0	1	0	-	FBpp0308839:GRIP:HOOK;	DAPPUDRAFT_221069:GRIP:Syntaphilin;	Trans=TR52600_c4_g4_i1:GRIP:TMF_TATA_bd;	phaw_30_tra_m.005119:GRIP;phaw_30_tra_m.013204:Syntaphilin;	-	TC006355:GRIP:DUF4201;	-
led7169	0	1	1	1	2	0	1	0	-	FBpp0309867:EGF:EGF_3;	DAPPUDRAFT_194717:EGF_3;	Trans=TR11303_c4_g2_i2:EGF_3:EGF;	phaw_30_tra_m.023859:EGF_3:EGF:hEGF;phaw_30_tra_m.024059:EGF_3:EGF:cEGF;	-	TC014865:EGF_3:EGF:hEGF;	-
led615	0	4	9	2	2	0	0	0	-	FBpp0078010:COesterase:Abhydrolase_3;FBpp0079353:COesterase:Abhydrolase_3;FBpp0079354:COesterase:Abhydrolase_3;FBpp0297934:COesterase:Abhydrolase_3;	DAPPUDRAFT_225204:COesterase:Abhydrolase_3:Peptidase_S9;DAPPUDRAFT_225207:COesterase:Abhydrolase_3:Peptidase_S9;DAPPUDRAFT_240263:COesterase:Abhydrolase_3;DAPPUDRAFT_240264:COesterase:Abhydrolase_3:Abhydrolase_5;DAPPUDRAFT_304160:COesterase:Abhydrolase_3;DAPPUDRAFT_305716:COesterase:Abhydrolase_3:Abhydrolase_5:Peptidase_S9;DAPPUDRAFT_212681:COesterase:Abhydrolase_3:Peptidase_S9;DAPPUDRAFT_27821:C…	Trans=TR41733_c0_g1_i6:COesterase:Abhydrolase_3:Peptidase_S9;Trans=asmbl_75439:COesterase:Abhydrolase_3:Abhydrolase_5;	phaw_30_tra_m.023040:COesterase:Abhydrolase_3;phaw_30_tra_m.023041:COesterase:Abhydrolase_3;	-	-	-
led1025	0	0	0	2	5	0	6	0	-	-	-	Trans=asmbl_91118:Trypsin;Trans=asmbl_92040:Trypsin:CLIP:DUF316;	phaw_30_tra_m.016117:Trypsin;phaw_30_tra_m.018345:Trypsin:CLIP:Trypsin_2;phaw_30_tra_m.018756:Trypsin:CLIP;phaw_30_tra_m.022644:Trypsin:CLIP;phaw_30_aug_m.027901:Trypsin;	-	TC002061:Trypsin:Trypsin_2;TC004863:Trypsin:Trypsin_2:DUF1986;TC005130:Trypsin:Trypsin_2;TC005230:Trypsin:Trypsin_2;TC013415:Trypsin:Trypsin_2;TC013416:Trypsin:CLIP:Trypsin_2;	-
led865	0	0	7	2	5	0	0	0	-	-	DAPPUDRAFT_300036:Lig_chan:SBP_bac_3:Lig_chan-Glu_bd;DAPPUDRAFT_302648:Lig_chan:SBP_bac_3;DAPPUDRAFT_312020:Lig_chan-Glu_bd:SBP_bac_3:Lig_chan;DAPPUDRAFT_327034:Lig_chan:Lig_chan-Glu_bd:SBP_bac_3;DAPPUDRAFT_327312:Lig_chan:Lig_chan-Glu_bd:SBP_bac_3;DAPPUDRAFT_327042;DAPPUDRAFT_334596;	Trans=asmbl_49993:Lig_chan:Lig_chan-Glu_bd:SBP_bac_3;Trans=TR51220_c1_g1_i7:Lig_chan:SBP_bac_3:Lig_chan-Glu_bd;	phaw_30_tra_m.012087:Lig_chan:SBP_bac_3:Lig_chan-Glu_bd;phaw_30_tra_m.003684:Lig_chan-Glu_bd:SBP_bac_3;phaw_30_tra_m.024693:Lig_chan:Lig_chan-Glu_bd;phaw_30_tra_m.025134:Lig_chan:Lig_chan-Glu_bd:SBP_bac_3;phaw_30_tra_m.016981;	-	-	-
led848	0	0	7	2	4	0	1	0	-	-	DAPPUDRAFT_107323:Lig_chan;DAPPUDRAFT_254622;DAPPUDRAFT_256141:Lig_chan:SBP_bac_3;DAPPUDRAFT_256761:Lig_chan:SBP_bac_3;DAPPUDRAFT_326357:Lig_chan;DAPPUDRAFT_327467:Lig_chan;DAPPUDRAFT_327468:Lig_chan:SBP_bac_3;	Trans=asmbl_33618:Lig_chan:SBP_bac_3:Lig_chan-Glu_bd;Trans=asmbl_824:Lig_chan;	phaw_30_tra_m.004920:Lig_chan:Lig_chan-Glu_bd:SBP_bac_3;phaw_30_tra_m.017891:Lig_chan:Lig_chan-Glu_bd:SBP_bac_3;phaw_30_tra_m.017973:Lig_chan:SBP_bac_3;phaw_30_tra_m.009260:Lig_chan;	-	TC006171:Lig_chan:Lig_chan-Glu_bd;	-
led1711	0	0	7	2	1	0	0	0	-	-	DAPPUDRAFT_253227;DAPPUDRAFT_255322;DAPPUDRAFT_262535;DAPPUDRAFT_315288:Calx-beta;DAPPUDRAFT_254726:Calx-beta;DAPPUDRAFT_260138:Calx-beta;DAPPUDRAFT_336544;	Trans=TR109954_c0_g4_i1;Trans=asmbl_86681:Calx-beta;	phaw_30_tra_m.018435:Calx-beta;	-	-	-
led963	0	1	7	2	1	0	2	0	-	FBpp0075673:Sugar_tr:MFS_1;	DAPPUDRAFT_325252:Sugar_tr:Arrestin_N:MFS_1:Arrestin_C;DAPPUDRAFT_227773:Sugar_tr:MFS_1:MFS_2;DAPPUDRAFT_308192:Sugar_tr:MFS_1;DAPPUDRAFT_325263:Sugar_tr:MFS_1;DAPPUDRAFT_326061:Sugar_tr:MFS_1;DAPPUDRAFT_326063:Sugar_tr:MFS_1;DAPPUDRAFT_59739:Sugar_tr:MFS_1;	Trans=asmbl_9982:Sugar_tr:MFS_1;Trans=TR91658_c0_g5_i3:Sugar_tr:MFS_1:PUCC;	phaw_30_tra_m.000497:Sugar_tr:MFS_1:TRI12;	-	TC003228:Sugar_tr:MFS_1:Folate_carrier;TC012830:Sugar_tr:MFS_1;	-
led2714	0	0	6	2	1	0	0	0	-	-	DAPPUDRAFT_301743;DAPPUDRAFT_347627:Cellulase;DAPPUDRAFT_347629:Cellulase;DAPPUDRAFT_347630:Cellulase;DAPPUDRAFT_347631;DAPPUDRAFT_347628:Cellulase:Glyco_hydro_2_C;	Trans=asmbl_43760;Trans=TR52690_c1_g2_i1;	phaw_30_tra_m.007943:Cellulase;	-	-	-
led857	0	4	2	2	2	0	4	0	-	FBpp0086084:5_nucleotid_C:Metallophos;FBpp0309184:5_nucleotid_C:Metallophos:PGA_cap;FBpp0086085:5_nucleotid_C:Metallophos;FBpp0304658:5_nucleotid_C:Metallophos:YmdB:PGA_cap;	DAPPUDRAFT_311578:5_nucleotid_C:Metallophos;DAPPUDRAFT_42388:5_nucleotid_C:Metallophos:PGA_cap;	Trans=TR13835_c0_g1_i1:5_nucleotid_C:Metallophos;Trans=TR13835_c0_g1_i2:5_nucleotid_C:Metallophos;	phaw_30_tra_m.020688:5_nucleotid_C:Metallophos;phaw_30_tra_m.020689:5_nucleotid_C:Metallophos;	-	TC005324:5_nucleotid_C:Metallophos;TC000798:5_nucleotid_C:Metallophos:PGA_cap;TC000799:5_nucleotid_C:Metallophos:YmdB;TC000800:5_nucleotid_C:Metallophos:PGA_cap:YmdB;	-
led1377	0	3	3	2	2	0	1	0	-	FBpp0082125:Rhodanese;FBpp0292525:Rhodanese;FBpp0306940:Rhodanese;	DAPPUDRAFT_219795:Rhodanese;DAPPUDRAFT_92990:Rhodanese;DAPPUDRAFT_336777:Rhodanese;	Trans=TR29636_c1_g1_i1:Rhodanese;Trans=TR57645_c0_g1_i3:Rhodanese;	phaw_30_tra_m.022131:Rhodanese;phaw_30_tra_m.017810:Rhodanese;	-	TC013829:Rhodanese;	-
led7014	0	2	0	2	0	0	2	0	-	FBpp0296960:COX7a;FBpp0303513:COX7a;	-	Trans=asmbl_184:COX7a;Trans=TR19292_c0_g1_i1:COX7a;	-	-	TC015888:COX7a;TC008031:COX7a;	-
led5922	0	1	3	2	1	0	0	0	-	FBpp0300531:DNA_pol_A_exo1;	DAPPUDRAFT_325251:DNA_pol_A_exo1;DAPPUDRAFT_325261:DNA_pol_A_exo1;DAPPUDRAFT_341412:DNA_pol_A_exo1;	Trans=asmbl_1216:DNA_pol_A_exo1;Trans=asmbl_69274:DNA_pol_A_exo1;	phaw_30_tra_m.011773:DNA_pol_A_exo1;	-	-	-
led4730	0	0	1	2	4	0	1	0	-	-	DAPPUDRAFT_305875;	Trans=TR10416_c0_g1_i1;Trans=TR20895_c0_g1_i1;	phaw_30_tra_m.020541;phaw_30_tra_m.021622;phaw_30_tra_m.008624;phaw_30_tra_m.021541:PBP_GOBP;	-	TC014264;	-
led4733	0	0	2	2	3	0	1	0	-	-	DAPPUDRAFT_318822;DAPPUDRAFT_319048:Dimer_Tnp_hAT;	Trans=TR12341_c0_g1_i2:Dimer_Tnp_hAT;Trans=TR22006_c3_g2_i2:DUF4371:Dimer_Tnp_hAT;	phaw_30_tra_m.003612;phaw_30_tra_u.013088:DUF4371:Dimer_Tnp_hAT;phaw_30_tra_m.006261;	-	TC005046:DUF4371:Dimer_Tnp_hAT:zf-BED;	-
led7307	0	0	3	2	1	0	0	0	-	-	DAPPUDRAFT_228103:DM4_12;DAPPUDRAFT_256188:DM4_12;DAPPUDRAFT_309203:DM4_12;	Trans=TR40139_c0_g1_i2:DM4_12;Trans=TR39897_c0_g1_i1:DM4_12;	phaw_30_tra_m.019544:DM4_12;	-	-	-
led8173	0	1	0	2	0	0	2	0	-	FBpp0310506:MFS_1:Nuc_H_symport:MFS_1_like;	-	Trans=TR106427_c5_g1_i12:MFS_1:Nuc_H_symport:MFS_1_like;Trans=TR43784_c1_g1_i1:MFS_1:MFS_1_like:BT1:Nuc_H_symport;	-	-	TC004493:MFS_1:Nuc_H_symport:MFS_1_like;TC004494:MFS_1:MFS_1_like;	-
led7289	0	0	0	2	3	0	1	0	-	-	-	Trans=asmbl_24986;Trans=TR137766_c1_g1_i3:THAP:Tnp_P_element;	phaw_30_tra_m.020804:THAP;phaw_30_tra_m.020832;phaw_30_tra_m.022268:THAP:Arch_ATPase;	-	TC010280:Tnp_P_element;	-
led7389	0	0	0	2	3	0	1	0	-	-	-	Trans=asmbl_44668:SNF;Trans=TR51895_c0_g1_i2:SNF;	phaw_30_tra_m.003206:SNF;phaw_30_tra_m.007487:SNF;phaw_30_tra_m.019068:SNF;	-	TC011284:SNF;	-
led10527	0	1	0	2	0	0	0	0	-	FBpp0306440:DDE_Tnp_1_7:Tnp_zf-ribbon_2;	-	Trans=asmbl_39134:DDE_Tnp_1_7;Trans=TR109330_c0_g1_i4:DDE_Tnp_1_7;	-	-	-	-
led1765	0	2	2	2	2	0	2	0	-	FBpp0075717:SET:TPR_11:zf-MYND;FBpp0087232:TPR_11:zf-MYND;	DAPPUDRAFT_309882:TPR_11:zf-MYND:SET;DAPPUDRAFT_68494:TPR_11:TPR_16:zf-MYND:SET;	Trans=asmbl_35725:TPR_11:zf-MYND;Trans=TR84634_c1_g1_i14:TPR_11:zf-MYND;	phaw_30_tra_m.004445:TPR_11:SET:zf-MYND;phaw_30_tra_m.023618:SET:TPR_11:CAF-1_p150:zf-MYND;	-	TC030778:TPR_11:zf-MYND;TC010888:EB:TPR_11:SET;	-
led7011	0	1	2	2	1	0	0	0	-	FBpp0293883:Ras:Miro:Arf:GTP_EFTU;	DAPPUDRAFT_303838:Ras:Miro:Arf:GTP_EFTU;DAPPUDRAFT_318274:Ras:Miro:Arf:GTP_EFTU;	Trans=TR117395_c2_g2_i2:Ras:Miro:Arf;Trans=TR117395_c2_g3_i2:Ras:Miro:Arf:DUF258:MMR_HSR1;	phaw_30_tra_m.014518:Ras:Miro:Arf:GTP_EFTU;	-	-	-
led6186	0	0	1	2	3	0	1	0	-	-	DAPPUDRAFT_309094:DUF1973:CLCA_N:VWA_2:VWA;	Trans=asmbl_55107:DUF1973:CLCA_N:VWA_2:VWA:Herpes_gE;Trans=TR32789_c0_g1_i1:CLCA_N:DUF1973;	phaw_30_tra_m.022187:CLCA_N:DUF1973:VWA;phaw_30_tra_m.022417:DUF1973:CLCA_N:VWA_2:VWA:DUF1191;phaw_30_tra_m.003963:DUF1973:CLCA_N:VWA_2:Big_3_4:TMEM154;	-	TC006687:DUF1973:CLCA_N:VWA_2:YtkA:VWA:Shisa;	-
led11499	0	0	0	2	0	0	1	0	-	-	-	Trans=TR63090_c0_g2_i1:Cpn10;Trans=TR64477_c0_g1_i1:Cpn10;	-	-	TC010501:Cpn10;	-
led4570	0	2	1	2	1	0	2	0	-	FBpp0289627:Peptidase_M19;FBpp0310369:Peptidase_M19;	DAPPUDRAFT_54823:Peptidase_M19;	Trans=TR100929_c2_g3_i1:Peptidase_M19;Trans=TR73287_c1_g1_i1:Peptidase_M19;	phaw_30_tra_m.015501:Peptidase_M19;	-	TC014432:Peptidase_M19;TC001564:Peptidase_M19;	-
led7358	0	0	1	2	3	0	0	0	-	-	DAPPUDRAFT_321373:Transposase_21;	Trans=asmbl_89590;Trans=TR84641_c1_g5_i1;	phaw_30_tra_m.007472:Transposase_21:DUF4218;phaw_30_tra_m.008400:Transposase_21:DUF4218;phaw_30_tra_m.011018:Transposase_21;	-	-	-
led9079	0	1	0	2	1	0	0	0	-	FBpp0290232;	-	Trans=TR29482_c0_g1_i1:Lipocalin:Triabin;Trans=TR29482_c0_g3_i3:Lipocalin:Triabin;	phaw_30_tra_m.007805:Lipocalin:Triabin;	-	-	-
led8250	0	0	2	2	1	0	0	0	-	-	DAPPUDRAFT_109234:Chlorophyllase2:Chlorophyllase:Abhydrolase_5;DAPPUDRAFT_307488:Chlorophyllase2:Chlorophyllase:Abhydrolase_5;	Trans=asmbl_13403:Chlorophyllase2:Chlorophyllase:Abhydrolase_5;Trans=TR130754_c1_g1_i1:Chlorophyllase2:Chlorophyllase:Abhydrolase_5:Abhydrolase_6;	phaw_30_tra_m.001864:Chlorophyllase2:Chlorophyllase;	-	-	-
led8300	0	0	2	2	1	0	0	0	-	-	DAPPUDRAFT_212849:PWI;DAPPUDRAFT_53936:PHD;	Trans=asmbl_27925:PWI;Trans=asmbl_30455:PHD;	phaw_30_tra_m.000773:MBD:zf-CXXC:PHD;	-	-	-
led9166	0	1	0	2	0	0	1	0	-	FBpp0307796:MFS_1;	-	Trans=TR121374_c4_g1_i1:MFS_1:PTR2;Trans=TR43614_c1_g1_i1:MFS_1;	-	-	TC006413:MFS_1;	-
led8693	0	0	1	2	0	0	1	0	-	-	DAPPUDRAFT_346316:Ribosomal_S17;	Trans=TR76934_c1_g3_i1:Ribosomal_S17;Trans=TR76934_c1_g4_i1:Ribosomal_S17;	-	-	TC009438:Ribosomal_S17;	-
led7068	0	1	0	2	2	0	1	0	-	FBpp0304445:DM4_12;	-	Trans=asmbl_11020:DM4_12;Trans=TR35930_c0_g1_i2:DM4_12;	phaw_30_tra_m.011647:DM4_12;phaw_30_tra_m.004515:DM4_12;	-	TC009716:DM4_12;	-
led8848	0	0	0	2	1	0	1	0	-	-	-	Trans=asmbl_18320:A2M_comp:A2M:A2M_recep:A2M_N_2:A2M_N:Thiol-ester_cl:Prenyltrans_2:DUF4469;Trans=asmbl_69057:A2M_comp:A2M_recep:A2M:Thiol-ester_cl:Prenyltrans_2;	phaw_30_tra_m.018255:A2M_comp:A2M_recep:A2M:A2M_N_2:Thiol-ester_cl:A2M_N:Prenyltrans_2;	-	TC009667:A2M_comp:A2M:A2M_recep:A2M_N_2:Thiol-ester_cl:A2M_N:Prenyltrans_2:Prenyltrans_1;	-
led9565	0	0	0	2	1	0	1	0	-	-	-	Trans=asmbl_19135:MADF_DNA_bdg:BESS:Myb_DNA-bind_4;Trans=TR84578_c1_g2_i4:MADF_DNA_bdg:BESS;	phaw_30_tra_m.020562:MADF_DNA_bdg:BESS;	-	TC000877:MADF_DNA_bdg:BESS;	-
led9635	0	0	0	2	1	0	1	0	-	-	-	Trans=TR108993_c0_g2_i1:Peptidase_M13:Peptidase_M13_N;Trans=TR133823_c1_g2_i3:Peptidase_M13:Peptidase_M13_N;	phaw_30_tra_m.014515:Peptidase_M13:Peptidase_M13_N;	-	TC013215:Peptidase_M13_N:Peptidase_M13;	-
led5114	0	1	2	2	1	0	1	0	-	FBpp0072423:Ank_2:Ank:Ank_4:Ank_5:Ank_3:Ion_trans;	DAPPUDRAFT_327376:Ank_2:Ank:Ank_3:Ank_4:Ank_5:Ion_trans;DAPPUDRAFT_94321:Ank_2:Ank:Ank_4:Ank_5:Ank_3:Ion_trans;	Trans=asmbl_36711:Ank_2:Ank:Ank_5:Ank_3:Ank_4:Ion_trans;Trans=TR13895_c2_g1_i1:Ank_2:Ank:Ank_5:Ank_4:Ank_3:Ion_trans;	phaw_30_tra_m.015215:Ank_2:Ank_5:Ank:Ank_4:Ank_3;	-	TC009731:Ank_2:Ank:Ank_5:Ank_4:Ank_3;	-
led10951	0	0	1	2	0	0	0	0	-	-	DAPPUDRAFT_254740;	Trans=TR60306_c0_g1_i2;Trans=TR27244_c0_g1_i1;	-	-	-	-
led11112	0	0	1	2	0	0	0	0	-	-	DAPPUDRAFT_326002;	Trans=TR114994_c0_g1_i3:EPTP;Trans=TR32356_c0_g1_i1;	-	-	-	-
led11185	0	0	1	2	0	0	0	0	-	-	DAPPUDRAFT_96666:Prokineticin;	Trans=asmbl_4174;Trans=TR53852_c0_g1_i1:Prokineticin;	-	-	-	-
led9991	0	0	1	2	0	0	0	0	-	-	DAPPUDRAFT_93282:MIF;	Trans=TR76344_c0_g1_i1:MIF;Trans=TR76344_c0_g2_i1:MIF;	-	-	-	-
led8212	0	0	1	2	2	0	0	0	-	-	DAPPUDRAFT_102163:MFS_1;	Trans=TR101906_c0_g2_i11:MFS_1;Trans=asmbl_3488:MFS_1;	phaw_30_tra_m.015390:MFS_1:MFS_2;phaw_30_tra_m.023150:MFS_1;	-	-	-
led8404	0	0	1	2	2	0	0	0	-	-	DAPPUDRAFT_315400:EGF_2;	Trans=TR124411_c1_g1_i1:EGF_2;Trans=asmbl_14387:EGF_2:hEGF;	phaw_30_tra_m.018096;phaw_30_tra_m.017418;	-	-	-
led7760	0	1	1	2	0	0	1	0	-	FBpp0306572:C2:Membr_traf_MHD;	DAPPUDRAFT_316637:C2;	Trans=asmbl_81068:C2;Trans=TR8236_c0_g1_i3;	-	-	TC011255:C2:Membr_traf_MHD;	-
led5219	0	1	1	2	2	0	1	0	-	FBpp0297663:CBM_14;	DAPPUDRAFT_303616:CBM_14;	Trans=TR28118_c0_g1_i1:CBM_14;Trans=asmbl_25802:CBM_14;	phaw_30_tra_m.010028:CBM_14;phaw_30_tra_m.021075:CBM_14;	-	TC011140:CBM_14;	-
led5694	0	1	1	2	2	0	1	0	-	FBpp0071081;	DAPPUDRAFT_299695;	Trans=asmbl_46728;Trans=TR143131_c0_g2_i7;	phaw_30_tra_m.010331;phaw_30_tra_m.025477;	-	TC006209;	-
led5882	0	1	1	2	2	0	1	0	-	FBpp0112067:CUB:Ldl_recept_a;	DAPPUDRAFT_65845:Ldl_recept_a;	Trans=TR7999_c0_g1_i1:CUB;Trans=TR23838_c0_g1_i1:Ldl_recept_a;	phaw_30_tra_m.011979:Ldl_recept_a;phaw_30_tra_m.019041:CUB;	-	TC011691:CUB:Ldl_recept_a;	-
led5998	0	1	1	2	2	0	1	0	-	FBpp0307559:I-set:V-set:Ig_2:Ig_3:ig;	DAPPUDRAFT_4207:I-set:Ig_2:Ig_3:V-set:ig;	Trans=asmbl_35861:V-set:I-set:Ig_2:ig;Trans=asmbl_84689:I-set:V-set:Ig_2:Ig_3:ig:V-set_CD47;	phaw_30_tra_m.002065:V-set:I-set:Ig_2:Ig_3:ig;phaw_30_tra_m.002576:V-set:I-set:Ig_2:ig:Ig_3;	-	TC014172:I-set:V-set:Ig_2:Ig_3:ig:V-set_CD47;	-
led7858	0	0	1	2	1	0	1	0	-	-	DAPPUDRAFT_303036:Glyco_hydro_16;	Trans=TR136428_c0_g1_i3:Glyco_hydro_16;Trans=TR20283_c0_g1_i1:Glyco_hydro_16;	phaw_30_tra_m.007430:Glyco_hydro_16;	-	TC002295:Glyco_hydro_16;	-
led8434	0	0	1	2	1	0	1	0	-	-	DAPPUDRAFT_59252:Sugar_tr:MFS_1;	Trans=asmbl_30909:Sugar_tr:MFS_1:DUF2673;Trans=asmbl_92281:Sugar_tr:MFS_1;	phaw_30_tra_m.001293:Sugar_tr:MFS_1;	-	TC010159:Sugar_tr:MFS_1;	-
led9273	0	0	1	2	1	0	0	0	-	-	DAPPUDRAFT_109194:CNPase;	Trans=asmbl_36900:CNPase:AAA_33:AAA_17:AAA_5:Zeta_toxin:6PF2K;Trans=asmbl_79451:CNPase:AAA_33:KTI12:AAA_17:Zeta_toxin:AAA_5;	phaw_30_tra_m.004042:CNPase:AAA_33:AAA_17;	-	-	-
led9338	0	0	1	2	1	0	0	0	-	-	DAPPUDRAFT_16725:zf-H2C2_2:zf-C2H2:zf-C2H2_4:zf-C2H2_jaz:zf-met:zf-C2H2_6:zf-Di19:zf-trcl;	Trans=asmbl_33879:zf-H2C2_2:zf-C2H2:zf-C2H2_4:zf-C2H2_6:zf-C2H2_jaz;Trans=TR82136_c0_g2_i3:zf-H2C2_2:zf-C2H2:zf-C2H2_4:zf-C2H2_jaz:zf-C2H2_6;	phaw_30_tra_m.004547:zf-H2C2_2:zf-C2H2:zf-C2H2_4:zf-C2H2_6:zf-C2H2_jaz;	-	-	-
led9434	0	0	1	2	1	0	0	0	-	-	DAPPUDRAFT_299971:Crystall;	Trans=asmbl_7062:Crystall;Trans=asmbl_7066:Crystall;	phaw_30_tra_m.023816;	-	-	-
led6359	0	1	1	2	1	0	1	0	-	FBpp0082250:CAP;	DAPPUDRAFT_221885:CAP:EnY2;	Trans=asmbl_37576:CAP;Trans=TR27667_c0_g1_i2:CAP;	phaw_30_tra_m.003996:CAP;	-	TC000982:CAP;	-
led6861	0	1	1	2	1	0	1	0	-	FBpp0080929;	DAPPUDRAFT_105516;	Trans=TR61274_c0_g1_i4:ATG16;Trans=asmbl_28495;	phaw_30_tra_m.022606:Tropomyosin_1;	-	TC010679:Myosin_tail_1:HAP1_N:CENP-F_leu_zip;	-
led6866	0	1	1	2	1	0	1	0	-	FBpp0081507:CN_hydrolase;	DAPPUDRAFT_328325:CN_hydrolase;	Trans=asmbl_27285:CN_hydrolase;Trans=asmbl_72651:CN_hydrolase;	phaw_30_tra_m.020818:CN_hydrolase;	-	TC015933:CN_hydrolase;	-
led6977	0	1	1	2	1	0	1	0	-	FBpp0288891:DUF946;	DAPPUDRAFT_228686:DUF946;	Trans=asmbl_56261:DUF946;Trans=asmbl_53721:DUF946;	phaw_30_tra_m.009636:DUF946;	-	TC000232:DUF946;	-
led6992	0	1	1	2	1	0	1	0	-	FBpp0291552:MFS_1:Sugar_tr;	DAPPUDRAFT_45893:MFS_1:Sugar_tr;	Trans=TR40456_c2_g1_i2:MFS_1:Sugar_tr:ATG22;Trans=TR40456_c1_g1_i1;	phaw_30_tra_m.014159:MFS_1:Sugar_tr;	-	TC015598:MFS_1:Sugar_tr;	-
led7205	0	1	1	2	1	0	1	0	-	FBpp0312108:EF-hand_1:EF-hand_7:EF-hand_6:EF-hand_9:EF-hand_8:EF-hand_5;	DAPPUDRAFT_442805:EF-hand_1:EF-hand_7:EF-hand_6:EF-hand_8:EF-hand_5;	Trans=TR46670_c2_g1_i1:EF-hand_1:EF-hand_7:EF-hand_6:EF-hand_8:EF-hand_9:EF-hand_5;Trans=TR18841_c1_g1_i1:EF-hand_1:EF-hand_7:EF-hand_6:EF-hand_8:EF-hand_9:EF-hand_5:EF-hand_4:EFhand_Ca_insen:Peptidase_C80;	phaw_30_tra_m.016550:EF-hand_7:EF-hand_1:EF-hand_6:EF-hand_8:EF-hand_9:EF-hand_5;	-	TC006493:EF-hand_1:EF-hand_7:EF-hand_6:EF-hand_8:EF-hand_9:EF-hand_5;	-
led849	0	1	2	3	6	0	2	0	-	FBpp0076532:DDE_Tnp_4;	DAPPUDRAFT_65628:DDE_Tnp_4:HTH_Tnp_4;DAPPUDRAFT_60818:DDE_Tnp_4;	Trans=asmbl_33549:DDE_Tnp_4:Plant_tran:HTH_Tnp_4;Trans=asmbl_42754:DDE_Tnp_4:HTH_Tnp_4:Plant_tran;Trans=TR116951_c1_g2_i3:DDE_Tnp_4:Plant_tran:HTH_Tnp_4;	phaw_30_tra_m.005625:DDE_Tnp_4:Plant_tran;phaw_30_tra_m.025028:DDE_Tnp_4:Plant_tran;phaw_30_tra_m.025871:DDE_Tnp_4:Plant_tran;phaw_30_tra_m.015245:DDE_Tnp_4:Plant_tran;phaw_30_tra_m.012403:DDE_Tnp_4:Plant_tran:HTH_Tnp_4;phaw_30_tra_m.017654:DDE_Tnp_4:Plant_tran:HTH_Tnp_4;	-	TC006067:DDE_Tnp_4:Plant_tran;TC006950:DDE_Tnp_4:Plant_tran;	-
led6199	0	0	0	3	1	0	3	0	-	-	-	Trans=asmbl_28352:DUF4371:Dimer_Tnp_hAT;Trans=TR12361_c0_g1_i2:Dimer_Tnp_hAT;Trans=TR133807_c0_g8_i2:DUF4371;	phaw_30_tra_m.009278:DUF4371;	-	TC001388:DUF4371:Dimer_Tnp_hAT;TC012970:DUF4371:Dimer_Tnp_hAT;TC016136:Peptidase_A17:DUF4371;	-
led4702	0	0	3	3	2	0	0	0	-	-	DAPPUDRAFT_114716:SOUL;DAPPUDRAFT_334226:SOUL;DAPPUDRAFT_93618:SOUL;	Trans=asmbl_22174:SOUL;Trans=TR27517_c0_g2_i2:SOUL;Trans=asmbl_58760:SOUL;	phaw_30_tra_m.001123:SOUL;phaw_30_tra_m.001853:SOUL;	-	-	-
led1390	0	2	1	3	4	0	1	0	-	FBpp0303005:Sulfotransfer_2;FBpp0304916:Sulfotransfer_2;	DAPPUDRAFT_115659:Sulfotransfer_2;	Trans=asmbl_24078:Sulfotransfer_2;Trans=TR29140_c0_g1_i1:Sulfotransfer_2;Trans=TR1100_c1_g2_i2:Sulfotransfer_2;	phaw_30_tra_m.013879:Sulfotransfer_2;phaw_30_tra_m.015778:Sulfotransfer_2;phaw_30_tra_m.012345:Sulfotransfer_2;phaw_30_tra_m.026575:Sulfotransfer_2;	-	TC008615:Sulfotransfer_2;	-
led9574	0	0	0	3	0	0	1	0	-	-	-	Trans=asmbl_21681:DDE_Tnp_1_7:DDE_Tnp_1;Trans=asmbl_43912:DDE_Tnp_1_7;Trans=asmbl_88812:DDE_Tnp_1_7:zf-B_box:DDE_Tnp_1;	-	-	TC007022:DDE_Tnp_1_7:Tnp_zf-ribbon_2;	-
led9628	0	0	0	3	0	0	1	0	-	-	-	Trans=asmbl_91692;Trans=TR105831_c1_g1_i3:CXCXC;Trans=TR105831_c1_g1_i7;	-	-	TC008148;	-
led8670	0	0	1	3	0	0	0	0	-	-	DAPPUDRAFT_69870:UQ_con:Prok-E2_B;	Trans=TR10118_c0_g1_i1:UQ_con:Prok-E2_B;Trans=TR37869_c0_g1_i2:UQ_con:Prok-E2_B;Trans=TR5947_c0_g1_i2:UQ_con:Prok-E2_B;	-	-	-	-
led9548	0	0	1	3	0	0	0	0	-	-	DAPPUDRAFT_72758:Pkinase:Pkinase_Tyr:Kinase-like;	Trans=TR43783_c0_g1_i1:Pkinase:Pkinase_Tyr;Trans=TR77144_c0_g1_i1:Pkinase:Pkinase_Tyr:Kinase-like;Trans=TR80659_c0_g1_i1:Pkinase:Pkinase_Tyr:Kinase-like:APH;	-	-	-	-
led4532	0	1	1	3	2	0	1	0	-	FBpp0080213:mTERF;	DAPPUDRAFT_317695;	Trans=TR109881_c3_g3_i1;Trans=TR109881_c3_g4_i1;Trans=TR110511_c1_g5_i1;	phaw_30_tra_m.020706;phaw_30_tra_m.013322;	-	TC013881;	-
led5071	0	1	1	3	1	0	1	0	-	FBpp0075149:ABC2_membrane:ABC_tran:AAA_21:AAA_25:AAA_16;	DAPPUDRAFT_347393:ABC2_membrane:ABC_tran:AAA_25:DUF258:ABC2_membrane_3:AAA_29:AAA_16;	Trans=asmbl_53980:ABC_tran:AAA_21:SMC_N:AAA_16:DUF258:AAA_17:AAA_33:AAA_29:AAA_25:AAA_28:MMR_HSR1;Trans=asmbl_88979:ABC_tran:ABC2_membrane:AAA_25:AAA_21:DUF258:AAA_16:AAA_29:AAA_17:MMR_HSR1;Trans=TR115182_c1_g1_i2:ABC2_membrane:ABC_tran:AAA_21:SMC_N:AAA_25:AAA_16:DUF258:AAA_29:AAA_33:AAA_17:MMR_HSR1:AAA_28;	phaw_30_tra_m.025709:ABC_tran:AAA_21:SMC_N;	-	TC011998:ABC2_membrane:ABC_tran:AAA_21:SMC_N:AAA_25:DUF258:AAA_16;	-
led5747	0	1	1	3	1	0	1	0	-	FBpp0076326:Arrestin_N:Arrestin_C;	DAPPUDRAFT_308798:Arrestin_N:Arrestin_C:DUF11;	Trans=asmbl_16253:Arrestin_N:Arrestin_C;Trans=asmbl_92150:Arrestin_N:Arrestin_C;Trans=TR102929_c0_g1_i2:Arrestin_N:Arrestin_C;	phaw_30_tra_m.025129:Arrestin_N:Arrestin_C;	-	TC009551:Arrestin_N:Arrestin_C;	-
led1003	0	1	0	4	7	0	1	0	-	FBpp0306587:Trypsin;	-	Trans=asmbl_7801:Trypsin;Trans=TR50541_c0_g3_i2:Trypsin:DUF1986;Trans=TR100952_c1_g6_i2:Trypsin:CLIP:Trypsin_2:DUF1986;Trans=TR34131_c0_g1_i1:Trypsin:Trypsin_2;	phaw_30_tra_m.021881:Trypsin:Trypsin_2;phaw_30_tra_m.004967:Trypsin:Trypsin_2;phaw_30_tra_m.010513:Trypsin;phaw_30_tra_m.018597:Trypsin:Trypsin_2;phaw_30_tra_m.025014:Trypsin:Trypsin_2;phaw_30_tra_m.018596:Trypsin;phaw_30_tra_m.011820:Trypsin;	-	TC004160:Trypsin:Trypsin_2:CTD;	-
led742	0	1	4	4	4	0	2	0	-	FBpp0305744:Glyco_hydro_20:Glycohydro_20b2;	DAPPUDRAFT_101206:Glyco_hydro_20:Glycohydro_20b2;DAPPUDRAFT_220035:Glyco_hydro_20;DAPPUDRAFT_309875:Glyco_hydro_20:Glycohydro_20b2:Glyco_hydro_20b;DAPPUDRAFT_337961:Glyco_hydro_20:Glycohydro_20b2;	Trans=asmbl_3031:Glyco_hydro_20:Glycohydro_20b2:Mad3_BUB1_I;Trans=asmbl_46668:Glyco_hydro_20:Glycohydro_20b2;Trans=asmbl_50965:Glyco_hydro_20:Glycohydro_20b2;Trans=TR118208_c0_g1_i1:Glyco_hydro_20:Glycohydro_20b2:Glyco_hydro_20b;	phaw_30_tra_m.001656:Glyco_hydro_20:Glycohydro_20b2:Glyco_hydro_20b;phaw_30_tra_m.006745:Glyco_hydro_20:Glycohydro_20b2;phaw_30_tra_m.012773:Glyco_hydro_20:Glycohydro_20b2:Glyco_hydro_20b;phaw_30_tra_m.015372:Glyco_hydro_20:Glycohydro_20b2;	-	TC011540:Glyco_hydro_20:Glycohydro_20b2:Glyco_hydro_20b;TC009808:Glyco_hydro_20:Glycohydro_20b2;	-
led8355	0	0	1	4	0	0	0	0	-	-	DAPPUDRAFT_274173;	Trans=TR18205_c0_g1_i1;Trans=TR50183_c0_g1_i1;Trans=TR73212_c0_g1_i1;Trans=TR35507_c0_g1_i1;	-	-	-	-
led8419	0	0	1	4	0	0	0	0	-	-	DAPPUDRAFT_340306:Ribosomal_L2_C;	Trans=TR46719_c3_g6_i3:Ribosomal_L2_C:Ribosomal_L2;Trans=TR46719_c3_g8_i1:Ribosomal_L2_C:Ribosomal_L2;Trans=TR5916_c0_g2_i2:Ribosomal_L2_C:Ribosomal_L2;Trans=TR78995_c0_g1_i1:Ribosomal_L2_C:Ribosomal_L2;	-	-	-	-
led6803	0	0	0	4	1	0	1	0	-	-	-	Trans=asmbl_21113:CBM_14;Trans=asmbl_81722:CBM_14;Trans=TR74057_c0_g1_i1:CBM_14;Trans=TR12403_c0_g1_i1:CBM_14;	phaw_30_tra_m.003057:CBM_14;	-	TC006098:CBM_14;	-
led5976	0	1	1	4	0	0	1	0	-	FBpp0305948:Ank_2:Ion_trans:Ank_4;	DAPPUDRAFT_301376:Ank_2:Ank:Ank_5:Ank_4:Ank_3:Ion_trans;	Trans=asmbl_71329:Ank_2:Ank_5:Ank:Ank_4:Ank_3:Ion_trans;Trans=asmbl_66395:Ank:Ank_2:Ank_5:Ank_3:Ank_4:Ion_trans:PKD_channel;Trans=asmbl_71327:Ank_2:Ank:Ank_3:Ank_4:Ank_5;Trans=TR139376_c0_g1_i5:Ank:Ank_2:Ank_5:Ank_3:Ank_4:Ion_trans;	-	-	TC007561:Ank_2:Ank_3:Ank_4:Ank:Ank_5:Ion_trans:DUF2975;	-
led6190	0	0	1	4	1	0	1	0	-	-	DAPPUDRAFT_314979:THAP;	Trans=asmbl_77419:TMF_DNA_bd;Trans=TR121962_c3_g1_i2:THAP;Trans=TR4843_c2_g1_i1:THAP;Trans=TR52075_c0_g2_i2:THAP;	phaw_30_tra_m.011560:THAP;	-	TC010361:THAP;	-
led805	0	1	0	5	2	0	6	0	-	FBpp0084481:Trypsin:CLIP:DUF316:Trypsin_2;	-	Trans=asmbl_31157:Trypsin;Trans=asmbl_31164:Trypsin:CLIP:Trypsin_2;Trans=TR105848_c1_g4_i5:Trypsin:Trypsin_2:CLIP;Trans=asmbl_74908:Trypsin:Trypsin_2:CLIP;Trans=TR3275_c0_g1_i1:Trypsin:CLIP:Trypsin_2;	phaw_30_tra_m.018069:Trypsin:CLIP;phaw_30_tra_m.011590:Trypsin:CLIP:Trypsin_2;	-	TC009090:Trypsin:CLIP:Trypsin_2:DUF316;TC009091:Trypsin:CLIP:Trypsin_2:Peptidase_S6;TC009093:Trypsin:CLIP:Trypsin_2;TC009089:Trypsin;TC009092:Trypsin:CLIP:Trypsin_2:DUF316;TC002112:Trypsin:CLIP;	-
led948	0	1	2	5	2	0	3	0	-	FBpp0087091:SET:TPR_11:zf-MYND;	DAPPUDRAFT_221129:SET:TPR_11:zf-MYND;DAPPUDRAFT_305694:SET:zf-MYND:TPR_11;	Trans=asmbl_100:TPR_11:SET:zf-MYND:TPR_9;Trans=asmbl_27474:SET:TPR_11:zf-MYND;Trans=asmbl_65764:SET:zf-MYND;Trans=asmbl_65769:SET:zf-MYND;Trans=asmbl_65768:zf-MYND;	phaw_30_tra_m.008133:SET;phaw_30_tra_m.013909:SET:TPR_11;	-	TC005323:SET:TPR_11;TC005322:TPR_11:SET:zf-MYND;TC005320:TPR_11;	-
led7350	0	0	1	5	0	0	0	0	-	-	DAPPUDRAFT_312544:DM4_12;	Trans=asmbl_65707:DM4_12;Trans=TR124415_c1_g1_i1;Trans=TR89169_c0_g1_i1:DM4_12;Trans=TR89169_c0_g2_i1;Trans=TR89169_c0_g3_i1;	-	-	-	-
led1773	0	1	1	6	0	0	2	0	-	FBpp0079738:DDE_Tnp_4:Plant_tran;	DAPPUDRAFT_103813:DDE_Tnp_4:DDE_Tnp_1;	Trans=asmbl_12449:DDE_Tnp_4:Plant_tran;Trans=asmbl_21826:DDE_Tnp_4:Plant_tran;Trans=asmbl_6843:DDE_Tnp_4:Plant_tran:DDE_Tnp_1:DDE_Tnp_1_2;Trans=asmbl_83129:DDE_Tnp_4:Plant_tran:DDE_Tnp_1_2;Trans=TR139188_c2_g2_i2:DDE_Tnp_4:Plant_tran:DDE_Tnp_1_2;Trans=TR57477_c0_g2_i4:DDE_Tnp_4:Plant_tran;	-	-	TC015989:DDE_Tnp_4:Plant_tran:DDE_Tnp_1:DDE_Tnp_1_2;TC000011:DDE_Tnp_4:Plant_tran:DDE_Tnp_1:HTH_32:DDE_Tnp_1_2:HTH_Tnp_4:HTH_29;	-
led1068	0	0	0	9	2	0	1	0	-	-	-	Trans=TR139871_c2_g1_i1:HSP20;Trans=TR141289_c0_g1_i2:HSP20:HSP70;Trans=asmbl_4066:HSP20;Trans=asmbl_27010;Trans=TR6352_c0_g1_i1:HSP20;Trans=asmbl_27011:HSP20;Trans=asmbl_35398:HSP20;Trans=asmbl_4064:HSP20;Trans=asmbl_61103:HSP20;	phaw_30_tra_m.004819:HSP20;phaw_30_tra_m.023359:HSP20;	-	TC010105:HSP20:Crystallin;	-
