# Supplementary material for: Global Analysis of Gene Expression Profiles Provides Novel Insights into the Development and Evolution of the Large Crustacean Eriocheir sinensis
Source: Genomics Proteomics Bioinformatics. 2020 Dec 18;18(4):443–54. doi: 10.1016/j.gpb.2019.01.006 (PMC8242267; doi:10.1016/j.gpb.2019.01.006)
Supplement: Supplementary Table S13 — GO enrichment analysis of E. sinensis specific genes with a Pvalue < 0.05 [file mmc15.xlsx]

## Sheet: Sheet1
Table S13 GO enrichment analysis of E. sinensis specific genes with a P value < 0.05
ID	Specific	All	P value	FDR	Ontology	Name
GO:0006412	32	225	1.64181e-11	2.4764e-08	biological_process	translation
GO:0015695	4	5	7.76333e-06	0.0029294	biological_process	organic cation transport
GO:0015696	4	5	7.76333e-06	0.0029294	biological_process	ammonium transport
GO:0072488	4	5	7.76333e-06	0.0029294	biological_process	ammonium transmembrane transport
GO:0006470	8	67	0.00252813	0.763496	biological_process	protein dephosphorylation
GO:0006298	3	10	0.00448981	1	biological_process	mismatch repair
GO:0006414	5	35	0.00757743	1	biological_process	translational elongation
GO:0015074	6	51	0.00921758	1	biological_process	DNA integration
GO:0006423	2	5	0.0118312	1	biological_process	cysteinyl-tRNA aminoacylation
GO:0046355	2	5	0.0118312	1	biological_process	mannan catabolic process
GO:0006278	15	224	0.0143541	1	biological_process	RNA-dependent DNA biosynthetic process
GO:0006493	2	6	0.0173304	1	biological_process	protein O-linked glycosylation
GO:0035335	6	63	0.0244038	1	biological_process	peptidyl-tyrosine dephosphorylation
GO:0030301	2	8	0.0308569	1	biological_process	cholesterol transport
GO:0051013	2	8	0.0308569	1	biological_process	microtubule severing
GO:0097502	2	8	0.0308569	1	biological_process	mannosylation
GO:0006355	22	403	0.0312796	1	biological_process	regulation of transcription, DNA-templated
GO:0006807	3	20	0.0327733	1	biological_process	nitrogen compound metabolic process
GO:0006928	1	1	0.0356998	1	biological_process	movement of cell or subcellular component
GO:0009765	1	1	0.0356998	1	biological_process	photosynthesis, light harvesting
GO:0021510	1	1	0.0356998	1	biological_process	spinal cord development
GO:0021592	1	1	0.0356998	1	biological_process	fourth ventricle development
GO:0021670	1	1	0.0356998	1	biological_process	lateral ventricle development
GO:0021678	1	1	0.0356998	1	biological_process	third ventricle development
GO:0022038	1	1	0.0356998	1	biological_process	corpus callosum development
GO:0030259	1	1	0.0356998	1	biological_process	lipid glycosylation
GO:0042122	1	1	0.0356998	1	biological_process	alginic acid catabolic process
GO:0048565	1	1	0.0356998	1	biological_process	digestive tract development
GO:0048592	1	1	0.0356998	1	biological_process	eye morphogenesis
GO:0048794	1	1	0.0356998	1	biological_process	swim bladder development
GO:0009435	2	9	0.038751	1	biological_process	NAD biosynthetic process
GO:0005840	35	211	1.57652e-14	6.5254e-12	cellular_component	ribosome
GO:0005622	39	423	4.26575e-08	8.81755e-06	cellular_component	intracellular
GO:0030529	19	124	7.28408e-08	1.00221e-05	cellular_component	intracellular ribonucleoprotein complex
GO:0015935	5	18	0.000328825	0.0339512	cellular_component	small ribosomal subunit
GO:0016324	2	5	0.0118312	0.977255	cellular_component	apical plasma membrane
GO:0005856	10	136	0.0236281	1	cellular_component	cytoskeleton
GO:0005815	3	18	0.0247181	1	cellular_component	microtubule organizing center
GO:0000221	1	1	0.0356998	1	cellular_component	vacuolar proton-transporting V-type ATPase, V1 domain
GO:0042597	1	1	0.0356998	1	cellular_component	periplasmic space
GO:0030496	2	9	0.038751	1	cellular_component	midbody
GO:0003735	35	189	4.44089e-16	5.26584e-13	molecular_function	structural constituent of ribosome
GO:0008519	4	5	7.76333e-06	0.00460168	molecular_function	ammonium transmembrane transporter activity
GO:0030246	14	133	0.000274546	0.108537	molecular_function	carbohydrate binding
GO:0004721	9	71	0.000897052	0.265976	molecular_function	phosphoprotein phosphatase activity
GO:0022857	8	64	0.00188192	0.446392	molecular_function	transmembrane transporter activity
GO:0016705	8	69	0.00304735	0.602359	molecular_function	oxidoreductase activity, acting on paired donors, with incorporation or reduction of molecular oxygen
GO:0030983	3	10	0.00448981	0.758004	molecular_function	mismatched DNA binding
GO:0004497	8	75	0.00511301	0.758004	molecular_function	monooxygenase activity
GO:0019904	3	13	0.00988218	1	molecular_function	protein domain specific binding
GO:0004514	2	5	0.0118312	1	molecular_function	nicotinate-nucleotide diphosphorylase (carboxylating) activity
GO:0004567	2	5	0.0118312	1	molecular_function	beta-mannosidase activity
GO:0004817	2	5	0.0118312	1	molecular_function	cysteine-tRNA ligase activity
GO:0043141	2	5	0.0118312	1	molecular_function	ATP-dependent 5'-3' DNA helicase activity
GO:0008234	8	88	0.0130881	1	molecular_function	cysteine-type peptidase activity
GO:0003964	15	224	0.0143541	1	molecular_function	RNA-directed DNA polymerase activity
GO:0008484	4	27	0.0146339	1	molecular_function	sulfuric ester hydrolase activity
GO:0000030	2	6	0.0173304	1	molecular_function	mannosyltransferase activity
GO:0016209	2	6	0.0173304	1	molecular_function	antioxidant activity
GO:0051920	2	6	0.0173304	1	molecular_function	peroxiredoxin activity
GO:0008568	2	7	0.0236952	1	molecular_function	microtubule-severing ATPase activity
GO:0008146	6	68	0.0339543	1	molecular_function	sulfotransferase activity
GO:0003955	1	1	0.0356998	1	molecular_function	NAD(P)H dehydrogenase (quinone) activity
GO:0005001	1	1	0.0356998	1	molecular_function	transmembrane receptor protein tyrosine phosphatase activity
GO:0045135	1	1	0.0356998	1	molecular_function	poly(beta-D-mannuronate) lyase activity
GO:0047756	1	1	0.0356998	1	molecular_function	chondroitin 4-sulfotransferase activity
GO:0005509	16	280	0.0430902	1	molecular_function	calcium ion binding
GO:0020037	8	112	0.046824	1	molecular_function	heme binding
