# Supplementary material for: Global Analysis of Gene Expression Profiles Provides Novel Insights into the Development and Evolution of the Large Crustacean Eriocheir sinensis
Source: Genomics Proteomics Bioinformatics. 2020 Dec 18;18(4):443–54. doi: 10.1016/j.gpb.2019.01.006 (PMC8242267; doi:10.1016/j.gpb.2019.01.006)
Supplement: Supplementary Table S14 — Significant expansion gene families inE. sinensis [file mmc16.xlsx]

## Sheet: Sheet1
Table S14 Significant expansion gene families in E. sinensis
Gene family id	No. of genes								Pfam description	Gene_id (E.sin)
	C.ele	D.mel	D.pul	E.sin	P.haw	S.mar	T.cas	T.urt
led349	0	0	0	24	1	0	0	0	Peptidase family	Trans=TR12828_c0_g1_i1:Peptidase_C1;Trans=TR37687_c0_g1_i1:Peptidase_C1:Peptidase_C1_2;Trans=TR37890_c0_g1_i2:Peptidase_C1;Trans=TR71329_c0_g1_i1:Peptidase_C1;Trans=TR133914_c0_g2_i1:Peptidase_C1:Inhibitor_I29;Trans=TR141314_c2_g4_i5:Peptidase_C1:Inhibitor_I29:Peptidase_C1_2;Trans=TR141314_c2_g8_i1:Peptidase_C1:Inhibitor_I29:Peptidase_C1_2;Trans=TR20046_c0_g1_i1:Peptidase_C1:Inhibitor_I29;Trans=T…
led684	0	0	0	16	0	0	0	0	Chitin binding Peritrophin-A domain	Trans=asmbl_4278:CBM_14;Trans=asmbl_59803:CBM_14;Trans=asmbl_79860:CBM_14;Trans=TR119208_c0_g1_i1:CBM_14;Trans=TR119208_c0_g2_i6:CBM_14;Trans=TR119208_c0_g4_i1:CBM_14;Trans=TR41863_c0_g1_i2:CBM_14;Trans=TR75309_c0_g1_i1:CBM_14;Trans=TR75309_c0_g1_i2:CBM_14;Trans=asmbl_4279:CBM_14;Trans=TR66211_c0_g1_i1:CBM_14;Trans=TR66211_c0_g2_i1:CBM_14;Trans=TR66211_c0_g3_i1:CBM_14;Trans=asmbl_59796:CBM_14;Tra…
led1022	0	0	1	12	0	0	0	0	GCC2_GCC3	Trans=TR115675_c0_g3_i1:GCC2_GCC3;Trans=TR15615_c0_g2_i1;Trans=TR115549_c0_g6_i1:GCC2_GCC3;Trans=TR115549_c0_g1_i1;Trans=TR115675_c0_g2_i1;Trans=TR25933_c0_g1_i1:GCC2_GCC3;Trans=TR96355_c0_g1_i1:GCC2_GCC3;Trans=TR18632_c0_g1_i2;Trans=TR120330_c0_g7_i1:EGF_3;Trans=TR43136_c0_g1_i1;Trans=TR86574_c0_g2_i1;Trans=TR29216_c0_g1_i2;
led1203	0	0	0	12	0	0	0	0	Reverse transcriptase (RNA-dependent DNA polymerase)	Trans=asmbl_12648:RVT_1;Trans=asmbl_41563:RVT_1;Trans=asmbl_42392:RVT_1;Trans=asmbl_79321:RVT_1;Trans=asmbl_94830:RVT_1;Trans=TR116432_c12_g5_i1:RVT_1;Trans=asmbl_38859:RVT_1;Trans=asmbl_5538:RVT_1;Trans=asmbl_93668:RVT_1;Trans=asmbl_82564:RVT_1;Trans=asmbl_83001:RVT_1;Trans=TR116432_c12_g7_i1:RVT_1;
led1206	0	0	0	12	0	0	0	0		Trans=TR109386_c0_g2_i1:RHD3:MMR_HSR1:GBP:Dynamin_N:Miro:FeoB_N:AAA_14;Trans=TR27788_c0_g1_i1:RHD3:Dynamin_N:MMR_HSR1:AAA_21:AAA_15:GBP:Miro:DUF258:G-alpha:ABC_ATPase:T2SE:AAA_29:ABC_tran:AAA_28:AAA_23:SMC_N;Trans=TR13504_c0_g8_i1;Trans=TR42887_c0_g3_i2;Trans=TR139858_c0_g1_i1;Trans=TR14303_c0_g1_i1;Trans=TR3993_c0_g2_i1:Rep-A_N:EIF_2_alpha:TPP1;Trans=TR22633_c0_g1_i1:zf-RanBP;Trans=TR23138_c0_g2…
led514	0	2	1	13	1	1	1	0	EF-hand domain	Trans=TR127340_c0_g1_i1:EF-hand_7:EF-hand_1:EF-hand_6:EF-hand_8:EF-hand_9:EF-hand_5:EF-hand_4;Trans=TR26278_c0_g1_i1:EF-hand_7:EF-hand_1:EF-hand_6:EF-hand_8:EF-hand_5:EF-hand_9:EF-hand_4:SRI;Trans=TR31435_c0_g1_i1:EF-hand_7:EF-hand_1:EF-hand_8:EF-hand_6:EF-hand_5;Trans=TR33758_c0_g1_i1:EF-hand_7:EF-hand_1:EF-hand_6:EF-hand_5:EF-hand_8;Trans=TR38515_c0_g1_i1:EF-hand_1:EF-hand_7:EF-hand_8:EF-hand_6…
led955	1	0	1	11	0	0	0	0	Kazal-type serine protease inhibitor domain	Trans=asmbl_70125:Kazal_2:Kazal_1;Trans=TR37386_c0_g2_i1:Kazal_2:Kazal_1;Trans=asmbl_36532:Kazal_2:Kazal_1:VWD:Mucin;Trans=asmbl_29848:Kazal_1:Kazal_2;Trans=asmbl_69716:Kazal_1:Kazal_2;Trans=asmbl_69712:Kazal_2:Kazal_1;Trans=TR68123_c0_g6_i1:Kazal_1:Kazal_2;Trans=TR68123_c0_g7_i2:Kazal_1:Kazal_2;Trans=asmbl_82061:Kazal_2:Kazal_1;Trans=TR37386_c0_g3_i1:Kazal_2:Kazal_1;Trans=TR67895_c0_g1_i1:Kazal_…
led1427	0	0	0	11	0	0	0	0	Condensation domain	Trans=asmbl_16325:Condensation:AATase;Trans=asmbl_3727;Trans=asmbl_54571:Condensation:AATase;Trans=asmbl_62482:AATase;Trans=asmbl_62484:AATase;Trans=asmbl_62488:Condensation;Trans=asmbl_84860:AATase;Trans=TR61307_c0_g1_i2:Condensation;Trans=TR61307_c0_g4_i1;Trans=TR93383_c4_g2_i1:Condensation;Trans=TR93383_c4_g5_i2;
led1428	0	0	0	11	0	0	0	0		Trans=asmbl_21187;Trans=TR116371_c17_g2_i4;Trans=TR48195_c0_g1_i1;Trans=TR76853_c3_g2_i1;Trans=TR116432_c12_g4_i2:RVT_1;Trans=asmbl_53251;Trans=asmbl_74383;Trans=asmbl_90482;Trans=TR20633_c3_g5_i1;Trans=TR78101_c5_g1_i2;Trans=asmbl_59872:GCFC;
led1430	0	0	0	11	0	0	0	0	Lectin C-type domain	Trans=asmbl_35692:Ldl_recept_a:Lectin_C;Trans=asmbl_35696:Lectin_C;Trans=asmbl_92574:Lectin_C:Ldl_recept_a;Trans=TR111952_c1_g4_i4:Lectin_C:Ldl_recept_a;Trans=TR143207_c2_g2_i1:Ldl_recept_a:Lectin_C;Trans=TR143207_c2_g2_i6:Ldl_recept_a:Lectin_C;Trans=TR20691_c0_g1_i1:Ldl_recept_a:Lectin_C;Trans=TR28045_c4_g1_i1:Lectin_C;Trans=TR72714_c0_g1_i1:Lectin_C:Ldl_recept_a;Trans=TR8916_c0_g1_i3:Lectin_C;T…
led527	0	0	0	16	3	0	0	0	Leucine rich repeat	Trans=asmbl_77700:LRR_8:LRR_4:LRR_5;Trans=TR4068_c0_g1_i3:LRR_8:LRR_4;Trans=asmbl_10785:LRR_8:LRR_4;Trans=asmbl_10789:LRR_8:LRR_1:LRR_4:LRR_5;Trans=TR116828_c0_g1_i1:LRR_8:LRR_4:LRR_5;Trans=asmbl_25217:LRR_8:LRR_4;Trans=asmbl_25222:LRR_8;Trans=TR119242_c0_g12_i3:LRR_8:LRR_4;Trans=TR119242_c0_g11_i4:LRR_8:LRR_4;Trans=TR119242_c0_g11_i5:LRR_8:LRR_4;Trans=TR119242_c0_g1_i1:LRR_8:LRR_4;Trans=TR119242…
led858	0	1	0	12	1	0	0	0	Insect cuticle protein	Trans=asmbl_19213:Chitin_bind_4;Trans=asmbl_32662:Chitin_bind_4;Trans=TR1308_c0_g1_i2:Chitin_bind_4;Trans=TR46700_c2_g1_i1:Chitin_bind_4;Trans=TR73811_c0_g1_i1:Chitin_bind_4;Trans=asmbl_32658:Chitin_bind_4;Trans=TR54872_c0_g1_i1:Chitin_bind_4;Trans=asmbl_32661:Chitin_bind_4;Trans=TR56165_c0_g2_i3:Chitin_bind_4;Trans=asmbl_80960:Chitin_bind_4;Trans=TR36169_c0_g4_i1:Chitin_bind_4;Trans=TR83489_c0_g…
led1840	0	0	0	10	0	0	0	0		Trans=asmbl_46682:Defensin_beta_2;Trans=asmbl_80312;Trans=TR139843_c0_g1_i2;Trans=TR139915_c0_g2_i1;Trans=TR139915_c0_g3_i1;Trans=TR14606_c0_g1_i1;Trans=TR16499_c0_g3_i3;Trans=TR16499_c0_g4_i1;Trans=TR17905_c2_g1_i3:Defensin_beta_2;Trans=TR44604_c0_g1_i1;
