# Supplementary material for: Global Analysis of Gene Expression Profiles Provides Novel Insights into the Development and Evolution of the Large Crustacean Eriocheir sinensis
Source: Genomics Proteomics Bioinformatics. 2020 Dec 18;18(4):443–54. doi: 10.1016/j.gpb.2019.01.006 (PMC8242267; doi:10.1016/j.gpb.2019.01.006)
Supplement: Supplementary Table S15 — Designed primers for qRT-PCR and semi-quantitative PCRDesigned primers for qRT-PCR and semi-quantitativePCR [file mmc17.xlsx]

## Sheet: Sheet1
Table S15 Designed primers for qRT-PCR and semi-quantitative PCR
Primers	Primers sequences (5’-30)	Targets
asmbl-6912	F: GGCTCGGGCTCCCAAGAATC	PCR for early cuticle protein 4
	R: CCACGGGCAGCAGGTCAG
asmbl_77681	F: ACATGAGCCTCAAGCTGGTGA	PCR for cuticle protein CB6
	R: ACTCGAAGGACTCGTCGGAGT
asmbl_86237	F: AGTTCCGCGAGAGGAAGGTT	PCR for cuticle protein CB6
	R: CGTTTTCGTGCCTCTACAAA
TR70846|c3_g4_i2	F: ATGAAATTCGTGATCCTCGC	PCR for early cuticle protein 4
	R: TCTGGTCCAGCACGAACTGT
TR66917|c0_g1_i2	F: GGTCCATCTGCTGCTCTTCTCTC	qPCR for cuticle proprotein proCP6
	R: GCCGCTCTCGCCAACTACG
asmbl_17837	F: CCCTGAAGTGGCGGCTGAAA	qPCR for Cuticle protein CP1876
	R: ATGGCTGGCTGGAGGGAGAA
asmbl_17839	F: ACACACACCGGCACCATGAG	qPCR for Cuticle protein CP1876
	R: GCGGCATGAGCAGCCTGATA
TR81459|c0_g1_i2	F: GGGCTACTGCCACCACCTTG	qPCR for Cuticle protein CP1499
	R: GGCCCTCACTGCTGACTTGG
